# Supplementary material for: Insights into beta cell regeneration for diabetes via integration of molecular landscapes in human insulinomas
Source: Nat Commun. 2017 Oct 3;8:767. doi: 10.1038/s41467-017-00992-9 (PMC5626682; doi:10.1038/s41467-017-00992-9)
Supplement: Supplementary file 4 — Supplementary Data 1 [file 41467_2017_992_MOESM4_ESM.xlsx]

## Sheet: Supplementary Data 2
	Suplementary Data 1. Insulinoma Patient Tumor Sample Whole Exome Sequencing Depth
	Sample ID		Coverage								Matching RNAseq	Sample Source
			Mean	% Bases > 1	% Bases > 10	% Bases > 15	% Bases > 20	% Bases > 30	% Bases > 60	Total reads
	4418	blood	68.498	97.041	94.145	92.939	91.241	85.602	55.906	190719904	Yes	Andy Stewart
		tumor	71.05	97.001	93.766	91.976	89.318	81.585	51.997	156735354
	4950	blood	87.292	97.668	94.602	93.502	92.026	87.103	63.34	260106280	Yes
		tumor	76.775	97.73	94.611	93.348	91.502	85.284	57.07	228077388
	4973	blood	173.714	97.754	96.068	95.524	95.066	94.281	91.421	281536730	Yes
		tumor	115.845	97.637	95.413	94.679	93.964	92.136	78.774	213637590
	4974	blood	96.066	97.638	95.232	94.403	93.666	91.887	76.353	258783600	Yes
		tumor	111.954	97.705	95.581	94.767	94.035	92.326	79.757	345266652
	5318	blood	90.425	97.713	96.26	95.507	94.735	92.701	73.991	141021974	Yes
		tumor	155.041	97.879	97.064	96.656	96.242	95.395	91.338	246345460
	5320	blood	55.048	97.334	94.639	92.979	90.493	81.147	36.094	159002702	Yes
		tumor	94.959	97.855	96.607	95.861	95.067	92.871	73.758	269494314
	5322	blood	47.966	97.43	94.013	92.22	89.149	77.091	25.741	133162440	No
		tumor	156.68	97.754	96.07	95.528	95.06	94.169	89.666	258876670
	5326	blood	59.317	97.494	94.762	93.203	91.061	83.294	42.936	201094092	No
		tumor	99.351	97.852	96.038	95.037	94.026	91.456	73.86	339433780
	5329	blood	80.255	97.712	96.635	95.943	95.139	92.633	67.95	305240864	Yes
		tumor	114.466	97.9	96.766	96.086	95.387	93.738	81.351	432234922
	5331	blood	59.36	97.405	94.167	92.199	89.158	79.416	41.722	315744192	Yes
		tumor	90.24	97.593	95.612	94.556	93.303	89.548	68.079	558390364
	5333	blood	67.94	97.444	95.358	94.221	92.94	88.515	54.215	225213622	Yes
		tumor	87.718	97.713	95.886	94.901	93.919	91.354	71.564	390256224
	5404	blood	53.543	97.599	95.569	94.199	92.217	83.709	33.642	183410992	No
		tumor	82.198	97.748	96.48	95.669	94.783	92.326	68.943	297452852
	5405	blood	71.578	97.656	96.148	95.212	94.155	90.641	58.508	240365552	No
		tumor	92.461	97.707	96.428	95.67	94.874	92.786	74.659	340695820
	5406	blood	58.354	97.449	95.109	93.639	91.607	83.867	41.095	234989022	No
		tumor	88.863	97.661	96.259	95.394	94.426	91.541	69.429	339050386
	5407	blood	50.568	97.563	95.456	93.974	91.64	81.313	28.373	147033054	No
		tumor	106.242	97.579	96.536	95.897	95.239	93.835	82.579	315954766
	5408	blood	58.806	97.307	94.977	93.563	91.577	83.78	40.603	167097616	No
		tumor	87.417	97.534	96.21	95.416	94.587	92.37	71.562	258232786
	5863	blood	103.046	97.763	96.889	96.318	95.711	94.388	83.284	339914432	Yes
		tumor	120.106	97.783	96.868	96.32	95.748	94.521	85.65	428213796
	5967	blood	101.044	97.614	95.457	94.409	93.267	89.813	69.315	349597304	Yes
		tumor	112.24	97.81	96.064	95.127	94.157	91.368	73.701	547355186
	6066	blood	56.408	97.47	94.223	92.538	89.99	80.971	39.697	285553412	Yes
		tumor	128.019	97.745	95.423	94.584	93.847	92.068	79.633	503296204
	6107	blood	57.568	97.626	93.739	90.557	85.765	72.898	36.729	174312140	Yes
		tumor	134.028	97.89	96.326	95.473	94.624	92.518	79.12	480009942
	8003	blood	134.679	98.622	98.234	97.948	97.572	96.368	86.012	143796408	no
		tumor	97.603	98.617	97.921	97.27	96.242	92.566	69.896	104075080
	9398	blood	110.667	98.773	98.279	97.86	97.21	94.884	77.934	118316288	no
		tumor	107.146	98.77	98.128	97.529	96.618	93.51	74.326	121419946
	BGI.INS15	blood	161.37	86.053	81.689	80.665	79.686	77.671	70.444	196770760	No	Yanan Cao
		tumor	120.287	86.039	81.381	80.144	78.927	76.27	66.197	202876456
	BGI.INS20	blood	145.871	87.218	82.075	81.132	80.273	78.555	72.04	182620266	No
		tumor	161.334	87.232	82.109	81.26	80.491	78.959	73.348	260479084
	BGI.INS38	blood	78.678	95.787	81.629	79.909	78.063	73.6	55.029	214512560	No
		tumor	119.699	89.075	82.156	81.017	79.907	77.512	67.633	199295222
	BGI.INS40	blood	118.807	87.674	81.484	80.253	79.052	76.486	66.442	202083912	No
		tumor	106.548	87.259	81.452	80.193	78.941	76.159	64.553	173749716
