# Supplementary material for: Insights into beta cell regeneration for diabetes via integration of molecular landscapes in human insulinomas
Source: Nat Commun. 2017 Oct 3;8:767. doi: 10.1038/s41467-017-00992-9 (PMC5626682; doi:10.1038/s41467-017-00992-9)
Supplement: Supplementary file 5 — Supplementary Data 2 [file 41467_2017_992_MOESM5_ESM.xlsx]

## Sheet: Supplementary Data 3
Suplpementary Data 2. Protein-Altering SNVs of the Insulinomas
Tumor	hgncSymbol	chrom	pos	ref allele	alt allele	altanative allele frequency (normal blood)	total number of reads (normal blood)	altanative allele frequency (tumor)	total number of reads (tumor)	aaChangeShort	aaChangeLong	effect
4418T	KCNQ3	8	133144488	G	A	0	108	0.092	131	p.P608L	p.Pro608Leu/c.1823C>T	NON_SYNONYMOUS_CODING
4418T	YY1	14	100743807	C	G	0	101	0.099	91	p.T372R	p.Thr372Arg/c.1115C>G	NON_SYNONYMOUS_CODING
4418T	PLEKHG2	19	39909389	G	A	0	51	0.213	47	p.V367M	p.Val367Met/c.1099G>A	NON_SYNONYMOUS_CODING
4418T	TENM1	X	123518191	C	T	0.008475	118	0.151	146	p.R2190H	p.Arg2190His/c.6569G>A	NON_SYNONYMOUS_CODING
4950T	IRX4	5	1878499	C	T	0	28	0.111	27	p.A382T	p.Ala382Thr/c.1144G>A	NON_SYNONYMOUS_CODING
4950T	CPVL	7	29135766	C	T	0	104	0.069	101	p.G119E	p.Gly119Glu/c.356G>A	NON_SYNONYMOUS_CODING
4950T	PCLO	7	82764020	G	T	0	122	0.148	149	p.A949E	p.Ala949Glu/c.2846C>A	NON_SYNONYMOUS_CODING
4950T	TG	8	133880397	G	C	0	56	0.157	70	p.E35D	p.Glu35Asp/c.105G>C	NON_SYNONYMOUS_CODING
4950T	ARCN1	11	118461130	A	G	0	93	0.2	75	p.H298R	p.His298Arg/c.893A>G	NON_SYNONYMOUS_CODING
4950T	OR5L1	11	55579516	A	G	0	68	0.071	56	p.I192V	p.Ile192Val/c.574A>G	NON_SYNONYMOUS_CODING
4950T	MLH3	14	75515373	T	G	0	110	0.227	97	p.E329A	p.Glu329Ala/c.986A>C	NON_SYNONYMOUS_CODING
4950T	DDX42	17	61892972	T	C	0	113	0.233	73	p.L651P	p.Leu651Pro/c.1952T>C	NON_SYNONYMOUS_CODING
4950T	POLD1	19	50902218	A	G	0	111	0.1	80	p.D37G	p.Asp37Gly/c.110A>G	NON_SYNONYMOUS_CODING
4950T	P2RY4	X	69478920	G	T	0	30	0.12	25	p.C185*	p.Cys185*/c.555C>A	STOP_GAINED
4973T	ASB1	2	239355082	A	C	0	167	0.068	73	p.K313T	p.Lys313Thr/c.938A>C	NON_SYNONYMOUS_CODING
4973T	WDR48	3	39133159	C	G	0	363	0.284	278	p.P571R	p.Pro571Arg/c.1712C>G	NON_SYNONYMOUS_CODING
4973T	KIAA1191	5	175775335	C	A	0	209	0.185	205	p.V162L	p.Val162Leu/c.484G>T	NON_SYNONYMOUS_CODING
4973T	SNX18	5	53815206	G	A	0	120	0.076	105	p.S475N	p.Ser475Asn/c.1424G>A	NON_SYNONYMOUS_CODING
4973T	LONRF1	8	12592805	C	T	0	194	0.087	242	p.S519N	p.Ser519Asn/c.1556G>A	NON_SYNONYMOUS_CODING
4973T	DAB2IP	9	124519297	A	G	0	239	0.212	198	p.H123R	p.His123Arg/c.368A>G	NON_SYNONYMOUS_CODING
4973T	ST6GALNAC6	9	130653157	C	T	0	146	0.211	95	p.V155I	p.Val155Ile/c.463G>A	NON_SYNONYMOUS_CODING
4973T	KLHL1	13	70681527	C	A	0.006173	162	0.085	165	p.R102M	p.Arg102Met/c.305G>T	NON_SYNONYMOUS_CODING
4973T	FUT8	14	66028483	C	T	0	98	0.222	99	p.R68W	p.Arg68Trp/c.202C>T	NON_SYNONYMOUS_CODING
4973T	APOBR	16	28507452	G	T	0	94	0.122	41	p.G355W	p.Gly355Trp/c.1063G>T	NON_SYNONYMOUS_CODING
4973T	APOBR	16	28507445	G	C	0	85	0.171	41	p.E352D	p.Glu352Asp/c.1056G>C	NON_SYNONYMOUS_CODING
4973T	B4GALNT2	17	47246212	G	A	0.006849	146	0.329	76	p.R482Q	p.Arg482Gln/c.1445G>A	NON_SYNONYMOUS_CODING
4973T	GRN	17	42427095	G	A	0	66	0.407	27	p.G109R	p.Gly109Arg/c.325G>A	NON_SYNONYMOUS_CODING
4973T	ESF1	20	13747466	A	C	0	243	0.392	130	p.S542A	p.Ser542Ala/c.1624T>G	NON_SYNONYMOUS_CODING
4973T	COL4A5	X	107807133	C	A	0	239	0.85	120	p.P85T	p.Pro85Thr/c.253C>A	NON_SYNONYMOUS_CODING
4974T	PLA1A	3	119327730	T	C	0	118	0.037	187	p.F130S	p.Phe130Ser/c.389T>C	NON_SYNONYMOUS_CODING
4974T	CCDC146	7	76866339	G	A	0	112	0.253	170	p.V78M	p.Val78Met/c.232G>A	NON_SYNONYMOUS_CODING
4974T	MYOM2	8	2017608	C	T	0	109	0.255	196	p.P262L	p.Pro262Leu/c.785C>T	NON_SYNONYMOUS_CODING
4974T	VCP	9	35062341	T	C	0	29	0.4	40	p.E273G	p.Glu273Gly/c.818A>G	NON_SYNONYMOUS_CODING
4974T	WDFY4	10	50036915	G	C	0	97	0.223	148	p.R2105T	p.Arg2105Thr/c.6314G>C	NON_SYNONYMOUS_CODING
4974T	TDRD9	14	104464964	T	C	0.008403	119	0.079	101	p.I461T	p.Ile461Thr/c.1382T>C	NON_SYNONYMOUS_CODING
4974T	ZNF200	16	3274007	T	A	0	113	0.439	108	p.H358L	p.His358Leu/c.1073A>T	NON_SYNONYMOUS_CODING
4974T	ARHGAP35	19	47422986	A	G	0	89	0.044	91	p.I352V	p.Ile352Val/c.1054A>G	NON_SYNONYMOUS_CODING
4974T	CYP4F12	19	15806997	G	A	0	82	0.32	128	p.G426R	p.Gly426Arg/c.1276G>A	NON_SYNONYMOUS_CODING
4974T	NLRP5	19	56539565	C	G	0	74	0.338	74	p.P656A	p.Pro656Ala/c.1966C>G	NON_SYNONYMOUS_CODING
4974T	ZNF567	19	37211278	A	G	0	77	0.139	79	p.H520R	p.His520Arg/c.1559A>G	NON_SYNONYMOUS_CODING
5318T	EFCC1	3	128749700	G	A	0	57	0.175	103	p.E379K	p.Glu379Lys/c.1135G>A	NON_SYNONYMOUS_CODING
5318T	PIK3R4	3	130454759	G	T	0	117	0.138	188	p.P274H	p.Pro274His/c.821C>A	NON_SYNONYMOUS_CODING
5318T	INTS10	8	19687968	G	A	0	125	0.227	248	p.V398I	p.Val398Ile/c.1192G>A	NON_SYNONYMOUS_CODING
5318T	TMEM245	9	111855850	A	C	0.013	79	0.138	181	p.V274G	p.Val274Gly/c.821T>G	NON_SYNONYMOUS_CODING
5318T	CLMN	14	95669694	C	A	0	97	0.213	150	p.K664N	p.Lys664Asn/c.1992G>T	NON_SYNONYMOUS_CODING
5318T	CYP4F11	19	16040384	T	C	0	86	0.211	161	p.T76A	p.Thr76Ala/c.226A>G	NON_SYNONYMOUS_CODING
5320T	CCDC54	3	107097106	C	G	0	27	0.278	73	p.N224K	p.Asn224Lys/c.672C>G	NON_SYNONYMOUS_CODING
5320T	ATG12	5	115177158	G	A	0	46	0.258	194	p.T31I	p.Thr31Ile/c.92C>T	NON_SYNONYMOUS_CODING
5320T	CEP41	7	130040005	G	A	0	76	0.267	150	p.A283V	p.Ala283Val/c.848C>T	NON_SYNONYMOUS_CODING
5320T	ADAM7	8	24339677	A	G	0	55	0.429	105	p.H243R	p.His243Arg/c.728A>G	NON_SYNONYMOUS_CODING
5320T	FOCAD	9	20789366	T	G	0	78	0.338	136	p.V405G	p.Val405Gly/c.1214T>G	NON_SYNONYMOUS_CODING
5320T	KATNAL1	13	30815186	T	G	0	84	0.402	98	p.E177A	p.Glu177Ala/c.530A>C	NON_SYNONYMOUS_CODING
5320T	NPTN	15	73862536	T	C	0	54	0.287	101	p.I241V	p.Ile241Val/c.721A>G	NON_SYNONYMOUS_CODING
5320T	SYNGR2	17	76167919	G	A	0	56	0.683	63	p.A193T	p.Ala193Thr/c.577G>A	NON_SYNONYMOUS_CODING
5322T	SESN1	6	109323524	C	G	0	65	0.172	227	p.R42P	p.Arg42Pro/c.125G>C	NON_SYNONYMOUS_CODING
5322T	EPPK1	8	144945693	T	C	0	37	0.152	99	p.I577V	p.Ile577Val/c.1729A>G	NON_SYNONYMOUS_CODING
5322T	NCAM2	21	22656555	G	A	0.012	83	0.047	361	p.G58R	p.Gly58Arg/c.172G>A	NON_SYNONYMOUS_CODING
5326T	TFB1M	6	155606402	C	T	0	59	0.417	96	p.A186T	p.Ala186Thr/c.556G>A	NON_SYNONYMOUS_CODING
5326T	IMPDH1	7	128034580	C	T	0	66	0.433	97	p.V532M	p.Val532Met/c.1594G>A	NON_SYNONYMOUS_CODING
5326T	DUOX2	15	45396503	G	A	0	24	0.512	43	p.R799W	p.Arg799Trp/c.2395C>T	NON_SYNONYMOUS_CODING
5326T	NDNL2	15	29561363	A	C	0	45	0.477	88	p.L183V	p.Leu183Val/c.547T>G	NON_SYNONYMOUS_CODING
5326T	ADNP2	18	77893538	C	G	0	87	0.401	157	p.S81C	p.Ser81Cys/c.242C>G	NON_SYNONYMOUS_CODING
5326T	KIAA1328	18	34647315	C	G	0	76	0.133	90	p.H347D	p.His347Asp/c.1039C>G	NON_SYNONYMOUS_CODING
5326T	LOXHD1	18	44118258	G	A	0	60	0.36	89	p.A1041V	p.Ala1041Val/c.3122C>T	NON_SYNONYMOUS_CODING
5326T	SLC6A16	19	49812133	C	T	0	46	0.321	56	p.R410K	p.Arg410Lys/c.1229G>A	NON_SYNONYMOUS_CODING
5326T	ZSCAN22	19	58849908	G	C	0	46	0.446	74	p.S231T	p.Ser231Thr/c.692G>C	NON_SYNONYMOUS_CODING
5329T	ZFP69B	1	40919958	C	G	0	106	0.294	143	p.Q71E	p.Gln71Glu/c.211C>G	NON_SYNONYMOUS_CODING
5329T	TMEM43	3	14171023	G	A	0	137	0.195	257	p.A42T	p.Ala42Thr/c.124G>A	NON_SYNONYMOUS_CODING
5329T	BLACE	7	155150802	G	A	0	53	0.363	80	p.P25S	p.Pro25Ser/c.73C>T	NON_SYNONYMOUS_CODING
5329T	PXDNL	8	52322014	G	T	0	31	0.391	46	p.H724N	p.His724Asn/c.2170C>A	NON_SYNONYMOUS_CODING
5329T	SEC31B	10	102275877	C	T	0	71	0.106	85	p.R60K	p.Arg60Lys/c.179G>A	NON_SYNONYMOUS_CODING
5329T	DRD2	11	113286208	G	A	0	108	0.061	115	p.R220C	p.Arg220Cys/c.658C>T	NON_SYNONYMOUS_CODING
5329T	ATG2B	14	96795904	T	C	0	62	0.195	128	p.T600A	p.Thr600Ala/c.1798A>G	NON_SYNONYMOUS_CODING
5329T	RPS6KB1	17	58003799	A	T	0	130	0.111	270	p.M129L	p.Met129Leu/c.385A>T	NON_SYNONYMOUS_CODING
5331T	CD1D	1	158151940	G	A	0	56	0.342	80	p.W149*	p.Trp149*/c.447G>A	STOP_GAINED
5331T	EDEM3	1	184663423	A	G	0	74	0.294	126	p.I858T	p.Ile858Thr/c.2573T>C	NON_SYNONYMOUS_CODING
5331T	HMCN1	1	186062644	G	C	0	71	0.145	124	p.D3347H	p.Asp3347His/c.10039G>C	NON_SYNONYMOUS_CODING
5331T	RGS4	1	163044240	A	G	0	101	0.295	132	p.K170E	p.Lys170Glu/c.508A>G	NON_SYNONYMOUS_CODING
5331T	VASH2	1	213147379	G	C	0	29	0.282	39	p.S321T	p.Ser321Thr/c.962G>C	NON_SYNONYMOUS_CODING
5331T	OTOF	2	26700545	C	T	0	21	0.062	65	p.V763I	p.Val763Ile/c.2287G>A	NON_SYNONYMOUS_CODING
5331T	ATR	3	142232443	C	T	0	77	0.224	143	p.C1514Y	p.Cys1514Tyr/c.4541G>A	NON_SYNONYMOUS_CODING
5331T	GLB1	3	33114132	T	C	0	59	0.058	103	p.Y50C	p.Tyr50Cys/c.149A>G	NON_SYNONYMOUS_CODING
5331T	MYH15	3	108188953	C	T	0	112	0.176	187	p.S517N	p.Ser517Asn/c.1550G>A	NON_SYNONYMOUS_CODING
5331T	IL7R	5	35861077	T	C	0	59	0.48	175	p.L69P	p.Leu69Pro/c.206T>C	NON_SYNONYMOUS_CODING
5331T	BMP5	6	55739533	C	T	0	73	0.173	173	p.R44Q	p.Arg44Gln/c.131G>A	NON_SYNONYMOUS_CODING
5331T	TRERF1	6	42236184	G	C	0	16	0.35	40	p.P382R	p.Pro382Arg/c.1145C>G	NON_SYNONYMOUS_CODING
5331T	NOBOX	7	144098655	G	C	0	41	0.133	91	p.P110A	p.Pro110Ala/c.328C>G	NON_SYNONYMOUS_CODING
5331T	ARID5B	10	63845577	C	G	0	63	0.214	113	p.S439C	p.Ser439Cys/c.1316C>G	NON_SYNONYMOUS_CODING
5331T	SLK	10	105727506	G	A	0	114	0.051	178	p.M1TODO	p.Met1?/c.3G>A	START_LOST
5331T	VIM	10	17277193	G	A	0	74	0.19	121	p.R345H	p.Arg345His/c.1034G>A	NON_SYNONYMOUS_CODING
5331T	DSCAML1	11	117374737	C	A	0	34	0.41	39	NULL		SPLICE_SITE_ACCEPTOR
5331T	ARNTL2	12	27538440	A	G	0	128	0.044	181	p.N171D	p.Asn171Asp/c.511A>G	NON_SYNONYMOUS_CODING
5331T	PZP	12	9315214	T	C	0	77	0.245	151	p.S923G	p.Ser923Gly/c.2767A>G	NON_SYNONYMOUS_CODING
5331T	CNTNAP4	16	76555128	C	G	0	86	0.292	120	p.F746L	p.Phe746Leu/c.2238C>G	NON_SYNONYMOUS_CODING
5331T	ARHGAP35	19	47503721	G	C	0	41	0.095	63	p.E1426Q	p.Glu1426Gln/c.4276G>C	NON_SYNONYMOUS_CODING
5331T	PNPLA3	22	44319821	G	T	0	11	0.25	12	p.L10F	p.Leu10Phe/c.30G>T	NON_SYNONYMOUS_CODING
5331T	KDM6A	X	44919337	C	G	0	95	0.088	68	p.A422G	p.Ala422Gly/c.1265C>G	NON_SYNONYMOUS_CODING
5333T	ADD2	2	70915251	G	C	0	71	0.321	78	p.L285V	p.Leu285Val/c.853C>G	NON_SYNONYMOUS_CODING
5333T	TRAM1L1	4	118006176	A	C	0	95	0.056	124	p.F125C	p.Phe125Cys/c.374T>G	NON_SYNONYMOUS_CODING
5333T	AASS	7	121753655	T	A	0	48	0.057	122	p.D388V	p.Asp388Val/c.1163A>T	NON_SYNONYMOUS_CODING
5333T	PITPNM2	12	123498532	G	C	0	34	0.314	35	p.R46G	p.Arg46Gly/c.136C>G	NON_SYNONYMOUS_CODING
5333T	CPT1C	19	50213700	G	C	0.016	62	0.121	66	p.D564H	p.Asp564His/c.1690G>C	NON_SYNONYMOUS_CODING
5333T	STAG2	X	123171455	C	T	0	82	0.36	75	p.Q123*	p.Gln123*/c.367C>T	STOP_GAINED
5404T	FANCD2OS	3	10146406	T	C	0	51	0.205	88	p.Q18R	p.Gln18Arg/c.53A>G	NON_SYNONYMOUS_CODING
5404T	MLLT4	6	168290008	T	C	0	34	0.316	38	NULL		SPLICE_SITE_DONOR
5404T	DGKI	7	137172357	T	G	0	43	0.194	72	p.E794A	p.Glu794Ala/c.2381A>C	NON_SYNONYMOUS_CODING
5404T	C9orf96	9	136249685	G	C	0	72	0.068	118	NULL		SPLICE_SITE_DONOR
5404T	PCNXL4	14	60590978	C	T	0	64	0.073	123	p.R697C	p.Arg697Cys/c.2089C>T	NON_SYNONYMOUS_CODING
5404T	CREBBP	16	3788618	G	A	0	63	0.188	80	p.R1446C	p.Arg1446Cys/c.4336C>T	NON_SYNONYMOUS_CODING
5404T	MNT	17	2298518	G	A	0	16	0.2	25	p.P102S	p.Pro102Ser/c.304C>T	NON_SYNONYMOUS_CODING
5404T	MRPS7	17	73261928	C	A	0	32	0.125	24	p.P218H	p.Pro218His/c.653C>A	NON_SYNONYMOUS_CODING
5404T	ZNF560	19	9578270	C	A	0	53	0.25	88	p.L451F	p.Leu451Phe/c.1353G>T	NON_SYNONYMOUS_CODING
5404T	HRH3	20	60791106	G	A	0	67	0.211	128	p.L432F	p.Leu432Phe/c.1294C>T	NON_SYNONYMOUS_CODING
5404T	FGF13	X	137785167	A	T	0	17	0.5	26	p.S127R	p.Ser127Arg/c.381T>A	NON_SYNONYMOUS_CODING
5405T	GNAI3	1	110091434	C	A	0	149	0.167	138	p.A31D	p.Ala31Asp/c.92C>A	NON_SYNONYMOUS_CODING
5405T	RAB3GAP2	1	220363076	A	G	0	158	0.23	213	p.L583P	p.Leu583Pro/c.1748T>C	NON_SYNONYMOUS_CODING
5405T	ZIC4	3	147108883	G	A	0	90	0.313	115	p.S280L	p.Ser280Leu/c.839C>T	NON_SYNONYMOUS_CODING
5405T	TDO2	4	156841039	T	C	0.007813	128	0.252	139	p.I373T	p.Ile373Thr/c.1118T>C	NON_SYNONYMOUS_CODING
5405T	ITK	5	156675920	C	T	0	118	0.038	238	p.S565L	p.Ser565Leu/c.1694C>T	NON_SYNONYMOUS_CODING
5405T	PGGT1B	5	114598539	T	G	0.007463	134	0.072	152	p.T4P	p.Thr4Pro/c.10A>C	NON_SYNONYMOUS_CODING
5405T	TBC1D9B	5	179321485	A	T	0	64	0.232	82	p.Y160N	p.Tyr160Asn/c.478T>A	NON_SYNONYMOUS_CODING
5405T	TRIO	5	14492904	A	C	0	47	0.258	62	p.N2621H	p.Asn2621His/c.7861A>C	NON_SYNONYMOUS_CODING
5405T	TRIO	5	14471574	C	G	0	62	0.228	123	p.H1971D	p.His1971Asp/c.5911C>G	NON_SYNONYMOUS_CODING
5405T	SEC16A	9	139357455	C	T	0	39	0.167	72	p.E1415K	p.Glu1415Lys/c.4243G>A	NON_SYNONYMOUS_CODING
5405T	C10orf88	10	124692007	G	A	0	67	0.28	100	p.P425L	p.Pro425Leu/c.1274C>T	NON_SYNONYMOUS_CODING
5405T	SLC39A12	10	18250617	T	G	0	89	0.202	84	p.I123M	p.Ile123Met/c.369T>G	NON_SYNONYMOUS_CODING
5405T	MEN1	11	64574650	C	A	0	67	0.263	57	NULL		SPLICE_SITE_DONOR
5405T	PCNXL3	11	65397071	G	T	0	57	0.362	47	p.V1361L	p.Val1361Leu/c.4081G>T	NON_SYNONYMOUS_CODING
5405T	TPH1	11	18050731	A	T	0	109	0.381	84	p.D216E	p.Asp216Glu/c.648T>A	NON_SYNONYMOUS_CODING
5405T	BCAR1	16	75263830	C	T	0	78	0.294	103	p.G731E	p.Gly731Glu/c.2192G>A	NON_SYNONYMOUS_CODING
5405T	COG7	16	23417486	C	T	0	74	0.274	95	p.A525T	p.Ala525Thr/c.1573G>A	NON_SYNONYMOUS_CODING
5405T	KATNB1	16	57775628	T	G	0	66	0.086	93	p.S24A	p.Ser24Ala/c.70T>G	NON_SYNONYMOUS_CODING
5405T	NSMCE1	16	27268834	G	A	0	85	0.153	98	p.Q20*	p.Gln20*/c.58C>T	STOP_GAINED
5405T	PSTPIP2	18	43619997	C	T	0	83	0.102	128	p.S17N	p.Ser17Asn/c.50G>A	NON_SYNONYMOUS_CODING
5405T	LIPE	19	42910427	C	T	0	72	0.218	87	p.A751T	p.Ala751Thr/c.2251G>A	NON_SYNONYMOUS_CODING
5405T	MMP24	20	33842461	T	C	0	40	0.283	53	p.F241L	p.Phe241Leu/c.721T>C	NON_SYNONYMOUS_CODING
5406T	ABCG5	2	44040317	G	A	0	42	0.104	48	p.P632S	p.Pro632Ser/c.1894C>T	NON_SYNONYMOUS_CODING
5406T	ERBB4	2	212295801	G	A	0	57	0.055	110	p.R838*	p.Arg838*/c.2512C>T	STOP_GAINED
5406T	ITSN2	2	24477253	G	A	0	68	0.095	84	p.A979V	p.Ala979Val/c.2936C>T	NON_SYNONYMOUS_CODING
5406T	SMARCC1	3	47752196	G	C	0	117	0.043	161	p.R299G	p.Arg299Gly/c.895C>G	NON_SYNONYMOUS_CODING
5406T	ELL2	5	95255176	T	C	0	182	0.049	306	p.K90R	p.Lys90Arg/c.269A>G	NON_SYNONYMOUS_CODING
5406T	CRISP1	6	49819823	T	G	0	86	0.146	158	p.Q29P	p.Gln29Pro/c.86A>C	NON_SYNONYMOUS_CODING
5406T	ELFN1	7	1784254	G	A	0	36	0.157	51	p.A8T	p.Ala8Thr/c.22G>A	NON_SYNONYMOUS_CODING
5406T	IQUB	7	123097523	T	G	0	84	0.305	131	p.N702T	p.Asn702Thr/c.2105A>C	NON_SYNONYMOUS_CODING
5406T	PLXNA4	7	131883380	C	T	0	57	0.056	89	p.G868S	p.Gly868Ser/c.2602G>A	NON_SYNONYMOUS_CODING
5406T	CDX2	13	28539069	G	C	0	75	0.366	82	p.R209G	p.Arg209Gly/c.625C>G	NON_SYNONYMOUS_CODING
5406T	ANKRD29	18	21197790	T	A	0	62	0.077	104	p.D210V	p.Asp210Val/c.629A>T	NON_SYNONYMOUS_CODING
5406T	CIDEA	18	12262928	G	A	0	75	0.053	114	p.R48H	p.Arg48His/c.143G>A	NON_SYNONYMOUS_CODING
5406T	NTF4	19	49561403	C	T	0	26	0.239	46	p.A42T	p.Ala42Thr/c.124G>A	NON_SYNONYMOUS_CODING
5406T	PDE4A	19	10574574	G	A	0	80	0.068	103	p.G617S	p.Gly617Ser/c.1849G>A	NON_SYNONYMOUS_CODING
5406T	ZNRF3	22	29438502	G	A	0	34	0.577	26	p.R149Q	p.Arg149Gln/c.446G>A	NON_SYNONYMOUS_CODING
5407T	H3F3A	1	226252119	A	C	0	88	0.438	160	p.T23P	p.Thr23Pro/c.67A>C	NON_SYNONYMOUS_CODING
5407T	IRAK2	3	10280450	G	T	0	29	0.391	64	p.A498S	p.Ala498Ser/c.1492G>T	NON_SYNONYMOUS_CODING
5407T	PODXL	7	131191051	G	A	0	56	0.108	93	p.R427W	p.Arg427Trp/c.1279C>T	NON_SYNONYMOUS_CODING
5407T	KIAA1598	10	118700117	T	C	0	60	0.383	141	p.I240V	p.Ile240Val/c.718A>G	NON_SYNONYMOUS_CODING
5407T	ZNF469	16	88505175	C	A	0	38	0.39	82	p.A3738D	p.Ala3738Asp/c.11213C>A	NON_SYNONYMOUS_CODING
5407T	GGTLC1	20	23967140	T	C	0	160	0.259	360	p.T37A	p.Thr37Ala/c.109A>G	NON_SYNONYMOUS_CODING
5407T	SRMS	20	62178674	G	T	0	105	0.33	339	p.P48H	p.Pro48His/c.143C>A	NON_SYNONYMOUS_CODING
5408T	TMCO1	1	165697324	C	T	0.016	64	0.258	93	p.R168Q	p.Arg168Gln/c.503G>A	NON_SYNONYMOUS_CODING
5408T	AOX1	2	201467989	G	A	0	76	0.245	98	NULL		SPLICE_SITE_ACCEPTOR
5408T	PLCE1	10	95931140	C	T	0	38	0.288	66	p.P566S	p.Pro566Ser/c.1696C>T	NON_SYNONYMOUS_CODING
5408T	STARD13	13	33692372	T	C	0	60	0.255	95	p.K704R	p.Lys704Arg/c.2111A>G	NON_SYNONYMOUS_CODING
5408T	YY1	14	100743807	C	G	0	53	0.364	66	p.T372R	p.Thr372Arg/c.1115C>G	NON_SYNONYMOUS_CODING
5408T	VPS13C	15	62146735	T	C	0	70	0.255	102	p.D3728G	p.Asp3728Gly/c.11183A>G	NON_SYNONYMOUS_CODING
5408T	SLC2A4RG	20	62373960	G	T	0	10	0.231	13	p.V318F	p.Val318Phe/c.952G>T	NON_SYNONYMOUS_CODING
5863T	METAP1D	2	172935695	G	A	0	159	0.326	187	p.E201K	p.Glu201Lys/c.601G>A	NON_SYNONYMOUS_CODING
5863T	PER2	2	239161713	C	A	0	159	0.293	211	p.R984L	p.Arg984Leu/c.2951G>T	NON_SYNONYMOUS_CODING
5863T	EPM2AIP1	3	37033460	A	C	0.013	79	0.466	73	p.V370G	p.Val370Gly/c.1109T>G	NON_SYNONYMOUS_CODING
5863T	PCDHA9	5	140230290	C	T	0	99	0.274	146	p.P737L	p.Pro737Leu/c.2210C>T	NON_SYNONYMOUS_CODING
5863T	PCDHGC5	5	140869729	A	G	0	81	0.387	75	p.I308V	p.Ile308Val/c.922A>G	NON_SYNONYMOUS_CODING
5863T	ACHE	7	100490881	C	T	0	85	0.324	71	p.V325I	p.Val325Ile/c.973G>A	NON_SYNONYMOUS_CODING
5863T	FLNC	7	128488665	C	T	0	71	0.411	95	p.A1544V	p.Ala1544Val/c.4631C>T	NON_SYNONYMOUS_CODING
5863T	ANKRD1	10	92680006	C	T	0	141	0.351	211	p.E43K	p.Glu43Lys/c.127G>A	NON_SYNONYMOUS_CODING
5863T	NEK5	13	52686502	C	T	0	153	0.372	172	NULL		SPLICE_SITE_ACCEPTOR
5863T	CHRNA4	20	61981703	G	A	0	97	0.339	118	p.R354C	p.Arg354Cys/c.1060C>T	NON_SYNONYMOUS_CODING
5967T	CORO2A	9	100919755	A	G	0	45	0.061	49	p.I63T	p.Ile63Thr/c.188T>C	NON_SYNONYMOUS_CODING
5967T	OGN	9	95166855	G	T	0	207	0.162	185	p.P35T	p.Pro35Thr/c.103C>A	NON_SYNONYMOUS_CODING
5967T	HK1	10	71142448	A	T	0	89	0.111	72	p.M491L	p.Met491Leu/c.1471A>T	NON_SYNONYMOUS_CODING
5967T	FMNL3	12	50044459	G	T	0	31	0.083	36	p.T667K	p.Thr667Lys/c.2000C>A	NON_SYNONYMOUS_CODING
5967T	EXD2	14	69701712	A	G	0	127	0.155	103	p.H338R	p.His338Arg/c.1013A>G	NON_SYNONYMOUS_CODING
5967T	MT3	16	56624814	G	A	0	19	0.111	27	p.G54R,p.G99R,p.G67R	p.Gly54Arg/c.160G>A,p.Gly99Arg/c.295G>A,p.Gly67Arg/c.199G>A	NON_SYNONYMOUS_CODING
5967T	NLGN2	17	7320804	G	A	0	19	0.353	17	p.A732T	p.Ala732Thr/c.2194G>A	NON_SYNONYMOUS_CODING
6066T	IFFO2	1	19246216	G	A	0	63	0.44	116	p.R260W	p.Arg260Trp/c.778C>T	NON_SYNONYMOUS_CODING
6066T	IFI44L	1	79106807	G	A	0	59	0.395	129	NULL		SPLICE_SITE_DONOR
6066T	LRRC71	1	156893758	G	C	0	23	0.212	52	p.G60R	p.Gly60Arg/c.178G>C	NON_SYNONYMOUS_CODING
6066T	NPL	1	182787792	C	T	0	75	0.072	152	p.Q192*	p.Gln192*/c.574C>T	STOP_GAINED
6066T	CAD	2	27444146	C	G	0	23	0.065	46	p.P95A	p.Pro95Ala/c.283C>G	NON_SYNONYMOUS_CODING
6066T	SLC6A7	5	149583269	C	T	0	24	0.27	74	p.T376I	p.Thr376Ile/c.1127C>T	NON_SYNONYMOUS_CODING
6066T	SPDL1	5	169021685	G	C	0	56	0.063	95	p.K297N	p.Lys297Asn/c.891G>C	NON_SYNONYMOUS_CODING
6066T	KCNB2	8	73848273	A	G	0	73	0.263	160	p.N228S	p.Asn228Ser/c.683A>G	NON_SYNONYMOUS_CODING
6066T	SLC7A13	8	87235302	G	A	0	95	0.073	274	p.P239L	p.Pro239Leu/c.716C>T	NON_SYNONYMOUS_CODING
6066T	FAM189A2	9	71998593	G	A	0	52	0.156	173	p.R181Q	p.Arg181Gln/c.542G>A	NON_SYNONYMOUS_CODING
6066T	ARMC3	10	23287229	C	A	0	41	0.064	94	p.A443D	p.Ala443Asp/c.1328C>A	NON_SYNONYMOUS_CODING
6066T	DDX6	11	118650363	C	A	0.015	66	0.074	108	p.W116L	p.Trp116Leu/c.347G>T	NON_SYNONYMOUS_CODING
6066T	AMHR2	12	53818616	A	G	0	20	0.12	50	p.N119S	p.Asn119Ser/c.356A>G	NON_SYNONYMOUS_CODING
6066T	TMTC1	12	29757129	C	T	0	84	0.167	288	p.R303K	p.Arg303Lys/c.908G>A	NON_SYNONYMOUS_CODING
6066T	UHRF1BP1L	12	100453221	T	G	0	66	0.188	218	p.T612P	p.Thr612Pro/c.1834A>C	NON_SYNONYMOUS_CODING
6066T	PARP4	13	25008976	G	A	0	59	0.173	209	p.P1435S	p.Pro1435Ser/c.4303C>T	NON_SYNONYMOUS_CODING
6066T	TLE3	15	70358539	G	A	0	40	0.391	46	p.Q131*	p.Gln131*/c.391C>T	STOP_GAINED
6066T	MYOCD	17	12655861	C	T	0.02	51	0.041	147	p.T419M	p.Thr419Met/c.1256C>T	NON_SYNONYMOUS_CODING
6107T	TTC32	2	20101537	C	T	0	47	0.121	91	p.A27T	p.Ala27Thr/c.79G>A	NON_SYNONYMOUS_CODING
6107T	ANKHD1	5	139781730	G	A	0	11	0.121	33	p.G60S	p.Gly60Ser/c.178G>A	NON_SYNONYMOUS_CODING
6107T	ANKHD1-EIF4EBP3	5	139781730	G	A	0	11	0.121	33	p.G60S	p.Gly60Ser/c.178G>A	NON_SYNONYMOUS_CODING
6107T	CCDC3	10	13043407	G	A	0	37	0.097	113	p.A55V	p.Ala55Val/c.164C>T	NON_SYNONYMOUS_CODING
6107T	SUFU	10	104309771	C	G	0	43	0.037	135	p.T121S	p.Thr121Ser/c.362C>G	NON_SYNONYMOUS_CODING
6107T	BAX	19	49464349	G	T	0	23	0.083	48	p.V218F	p.Val218Phe/c.652G>T	NON_SYNONYMOUS_CODING
8003T	PRRC2C	1	171505241	C	A	0	255	0.23	165	p.P704Q	p.Pro704Gln/c.2111C>A	NON_SYNONYMOUS_CODING
8003T	USH2A	1	215848271	T	C	0	241	0.04	227	p.T4328A	p.Thr4328Ala/c.12982A>G	NON_SYNONYMOUS_CODING
8003T	EMC3	3	10016109	A	G	0	263	0.083	146	p.I124T	p.Ile124Thr/c.371T>C	NON_SYNONYMOUS_CODING
8003T	FAM172A	5	93217325	C	T	0	115	0.072	83	p.V213I	p.Val213Ile/c.637G>A	NON_SYNONYMOUS_CODING
8003T	YY1	14	100743807	C	G	0	152	0.16	100	p.T372R	p.Thr372Arg/c.1115C>G	NON_SYNONYMOUS_CODING
8003T	TMC3	15	81651785	T	C	0	67	0.077	65	p.Y141C	p.Tyr141Cys/c.422A>G	NON_SYNONYMOUS_CODING
8003T	GPS1	17	80011153	G	A	0	88	0.274	62	p.A13T	p.Ala13Thr/c.37G>A	NON_SYNONYMOUS_CODING
8003T	TRAPPC6A	19	45667237	C	T	0	57	0.135	37	p.G129S	p.Gly129Ser/c.385G>A	NON_SYNONYMOUS_CODING
8003T	L1CAM	X	153131206	G	A	0	142	0.077	65	p.R834W	p.Arg834Trp/c.2500C>T	NON_SYNONYMOUS_CODING
8003T	MAP3K15	X	19387180	C	A	0	90	0.079	38	p.E1186D	p.Glu1186Asp/c.3558G>T	NON_SYNONYMOUS_CODING
9398T	ITPKB	1	226923662	C	T	0	181	0.053	151	p.G500S	p.Gly500Ser/c.1498G>A	NON_SYNONYMOUS_CODING
9398T	SH3RF3	2	110015205	C	T	0	168	0.047	128	p.R369C	p.Arg369Cys/c.1105C>T	NON_SYNONYMOUS_CODING
9398T	SP140	2	231112661	C	A	0	96	0.248	121	p.A258E	p.Ala258Glu/c.773C>A	NON_SYNONYMOUS_CODING
9398T	THPO	3	184093356	G	A	0	43	0.06	50	p.P59S	p.Pro59Ser/c.175C>T	NON_SYNONYMOUS_CODING
9398T	CAAP1	9	26842588	A	G	0	100	0.044	114	p.I266T	p.Ile266Thr/c.797T>C	NON_SYNONYMOUS_CODING
9398T	ZCCHC6	9	88916215	A	G	0	189	0.053	267	p.C1466R	p.Cys1466Arg/c.4396T>C	NON_SYNONYMOUS_CODING
9398T	PCGF5	10	93021146	C	G	0	64	0.188	48	p.L180V	p.Leu180Val/c.538C>G	NON_SYNONYMOUS_CODING
9398T	CD3D	11	118210493	C	G	0	212	0.175	137	p.G135R	p.Gly135Arg/c.403G>C	NON_SYNONYMOUS_CODING
9398T	PITPNM3	17	6358845	T	A	0	127	0.058	104	p.Q913L	p.Gln913Leu/c.2738A>T	NON_SYNONYMOUS_CODING
BGI_INS15_tumor	AKIRIN1	1	39466739	C	T	0	234	0.089	192	p.R153W	p.Arg153Trp/c.457C>T	NON_SYNONYMOUS_CODING
BGI_INS15_tumor	BRINP3	1	190129948	C	T	0.00346	289	0.207	227	p.W345*,p.W243*	p.Trp345*/c.1034G>A,p.Trp243*/c.728G>A	STOP_GAINED
BGI_INS15_tumor	ATR	3	142272079	G	C	0	264	0.048	167	p.P932R	p.Pro932Arg/c.2795C>G	NON_SYNONYMOUS_CODING
BGI_INS15_tumor	C4orf21	4	113508749	C	T	0	143	0.05	120	p.C1155Y	p.Cys1155Tyr/c.3464G>A	NON_SYNONYMOUS_CODING
BGI_INS15_tumor	MCC	5	112824054	C	T	0	8	0.364	11	p.G20S	p.Gly20Ser/c.58G>A	NON_SYNONYMOUS_CODING
BGI_INS15_tumor	C6orf132	6	42074529	G	T	0	38	0.075	40	p.P374Q	p.Pro374Gln/c.1121C>A	NON_SYNONYMOUS_CODING
BGI_INS15_tumor	FLNC	7	128494465	A	G	0	66	0.061	49	NULL		SPLICE_SITE_ACCEPTOR
BGI_INS15_tumor	PIWIL2	8	22211849	G	A	0	245	0.342	158	p.C908Y	p.Cys908Tyr/c.2723G>A	NON_SYNONYMOUS_CODING
BGI_INS15_tumor	TPM1	15	63358095	A	G	0	417	0.031	321	p.I284M	p.Ile284Met/c.852A>G	NON_SYNONYMOUS_CODING
BGI_INS20_tumor	H3F3A	1	226252135	A	G	0	96	0.451	113	p.K28R	p.Lys28Arg/c.83A>G	NON_SYNONYMOUS_CODING
BGI_INS20_tumor	TSPAN2	1	115601517	G	A	0	350	0.037	464	p.T144I	p.Thr144Ile/c.431C>T	NON_SYNONYMOUS_CODING
BGI_INS20_tumor	DNAH6	2	84899460	G	A	0.003012	332	0.029	421	p.G2155E	p.Gly2155Glu/c.6464G>A	NON_SYNONYMOUS_CODING
BGI_INS20_tumor	IGFBP2	2	217525412	G	A	0	187	0.054	167	p.R192Q	p.Arg192Gln/c.575G>A	NON_SYNONYMOUS_CODING
BGI_INS20_tumor	NRXN1	2	50699609	C	G	0.003521	284	0.438	320	p.S1024T	p.Ser1024Thr/c.3071G>C	NON_SYNONYMOUS_CODING
BGI_INS20_tumor	HERC6	4	89356884	C	G	0	249	0.077	287	p.P753R	p.Pro753Arg/c.2258C>G	NON_SYNONYMOUS_CODING
BGI_INS20_tumor	ZSCAN21	7	99661434	G	C	0	53	0.078	64	p.E206Q	p.Glu206Gln/c.616G>C	NON_SYNONYMOUS_CODING
BGI_INS20_tumor	CPNE3	8	87557011	T	G	0	218	0.406	235	p.I226S	p.Ile226Ser/c.677T>G	NON_SYNONYMOUS_CODING
BGI_INS20_tumor	HSPA5	9	128000990	A	C	0	163	0.41	134	p.I371M	p.Ile371Met/c.1113T>G	NON_SYNONYMOUS_CODING
BGI_INS20_tumor	SLC27A4	9	131117426	T	G	0.009346	107	0.452	84	p.I473M	p.Ile473Met/c.1419T>G	NON_SYNONYMOUS_CODING
BGI_INS20_tumor	MRVI1	11	10647602	C	G	0	66	0.303	89	p.G400R	p.Gly400Arg/c.1198G>C	NON_SYNONYMOUS_CODING
BGI_INS20_tumor	PATE1	11	125617636	C	T	0	129	0.362	149	p.P56S	p.Pro56Ser/c.166C>T	NON_SYNONYMOUS_CODING
BGI_INS20_tumor	PAX6	11	31815579	C	T	0	294	0.057	386	NULL		SPLICE_SITE_DONOR
BGI_INS20_tumor	B4GALNT1	12	58025112	C	A	0	178	0.034	178	p.S85I	p.Ser85Ile/c.254G>T	NON_SYNONYMOUS_CODING
BGI_INS20_tumor	IRX5	16	54965319	A	C	0	9	0.333	24	p.D70A	p.Asp70Ala/c.209A>C	NON_SYNONYMOUS_CODING
BGI_INS20_tumor	PCNT	21	47822332	G	T	0	122	0.079	152	p.D1684Y	p.Asp1684Tyr/c.5050G>T	NON_SYNONYMOUS_CODING
BGI_INS38_tumor	MAST4	5	66460259	G	T	0	94	0.05	119	p.S1754I	p.Ser1754Ile/c.5261G>T	NON_SYNONYMOUS_CODING
BGI_INS38_tumor	KIAA1244	6	138607934	A	G	0	62	0.267	105	p.K889R	p.Lys889Arg/c.2666A>G	NON_SYNONYMOUS_CODING
BGI_INS38_tumor	KMT2C	7	151874400	T	C	0	93	0.116	129	p.D2713G	p.Asp2713Gly/c.8138A>G	NON_SYNONYMOUS_CODING
BGI_INS38_tumor	OOSP2	11	59811098	G	A	0	136	0.267	180	p.R74H	p.Arg74His/c.221G>A	NON_SYNONYMOUS_CODING
BGI_INS38_tumor	SERPINA4	14	95029983	A	G	0	45	0.12	50	p.N55S	p.Asn55Ser/c.164A>G	NON_SYNONYMOUS_CODING
BGI_INS38_tumor	YY1	14	100743807	C	G	0	118	0.299	144	p.T372R	p.Thr372Arg/c.1115C>G	NON_SYNONYMOUS_CODING
BGI_INS40_tumor	MICAL1	6	109771288	G	T	0.012	81	0.15	81	p.P398T	p.Pro398Thr/c.1192C>A	NON_SYNONYMOUS_CODING
BGI_INS40_tumor	BRD1	22	50181359	G	T	0	13	0.176	17	p.L441M,p.L846M	p.Leu441Met/c.1321C>A,p.Leu846Met/c.2536C>A	NON_SYNONYMOUS_CODING
