# Supplementary material for: Insights into beta cell regeneration for diabetes via integration of molecular landscapes in human insulinomas
Source: Nat Commun. 2017 Oct 3;8:767. doi: 10.1038/s41467-017-00992-9 (PMC5626682; doi:10.1038/s41467-017-00992-9)
Supplement: Supplementary file 6 — Supplementary Data 3 [file 41467_2017_992_MOESM6_ESM.xlsx]

## Sheet: Supplementary Data 4
Supplementary Data 3. Protein-Altering non-SNVs of the Insulinomas
Tumor	hgncSymbol	variant_type	chrom	pos	ref	alt	effect	altanative allele frequency (normal blood)	total number of reads (normal blood)	altanative allele frequency (tumor)	total number of reads (tumor)
4950T	RNF111	indel	15	59384804	CTGTT	C	FRAME_SHIFT	0	124	0.253	91
4950T	KDM6A	indel	X	44966716	GGAAAA	G	FRAME_SHIFT	0	82	0.182	66
4973T	FMR1	indel	X	147030357	T	TA	FRAME_SHIFT	0	134	0.115	61
4974T	LRRN2	indel	1	204588038	CAGGTT	C	FRAME_SHIFT	0	70	0.257	101
5318T	DTHD1	indel	4	36307841	AG	A	FRAME_SHIFT	0	134	0.273	161
5318T	SMURF1	indel	7	98645374	T	TC	FRAME_SHIFT	0	113	0.163	172
5320T	KDM5B	indel	1	202742306	TC	T	FRAME_SHIFT	0	74	0.333	87
5322T	HTATSF1	indel	X	135593836	GAA	G	FRAME_SHIFT	0	30	0.239	92
5329T	SULT2B1	indel	19	49100147	AC	A	FRAME_SHIFT	0	81	0.283	46
5404T	GAK	indel	4	891892	TG	T	FRAME_SHIFT	0	43	0.194	67
5406T	KLHL24	indel	3	183388933	TCTC	T	CODON_DELETION	0	115	0.092	206
5863T	DUSP1	indel	5	172197248	C	CA	FRAME_SHIFT	0	87	0.301	93
5863T	PSIP1	indel	9	15510132	GATAACCTTT	G	CODON_DELETION	0	169	0.235	187
9398T	IGFN1	MNV	1	201178189	GC	TT	NON_SYNONYMOUS_CODING	0	90	0.266	106
9398T	ADAMTS9	indel	3	64532502	TG	T	FRAME_SHIFT	0	46	0.19	58
BGI_INS20_tumor	NLRC3	indel	16	3592240	TC	T	FRAME_SHIFT	0	141	0.375	128
BGI_INS20_tumor	LMO2	indel	11	33886330	T	TG	FRAME_SHIFT	0	55	0.324	74
BGI_INS20_tumor	PAXBP1	indel	21	34134515	TA	T	FRAME_SHIFT	0	355	0.376	356
BGI_INS20_tumor	ZBTB44	indel	11	130131317	CA	C	FRAME_SHIFT	0	175	0.368	193
BGI_INS38_tumor	PVRL1	indel	11	119510717	GC	G	FRAME_SHIFT	0	47	0.229	83
