# Supplementary material for: Insights into beta cell regeneration for diabetes via integration of molecular landscapes in human insulinomas
Source: Nat Commun. 2017 Oct 3;8:767. doi: 10.1038/s41467-017-00992-9 (PMC5626682; doi:10.1038/s41467-017-00992-9)
Supplement: Supplementary file 7 — Supplementary Data 4 [file 41467_2017_992_MOESM7_ESM.xlsx]

## Sheet: Supplementary Data 6
Supplementary Data 4. GO Ontology annotations of predicted key drivers ( n=92 genes)
*Molecular Function GO annotation
GOID	Ontology Source	GOTerm	GOLevels	Nr. Genes	% Associated Genes	Term PValue Corrected with Bonferroni	Associated Genes Found
GO:0046332	GO_MolecularFunction_29.02.2016_16h53	SMAD binding	[3]	7	9.72222	1.58e-06	[CREBBP, MEN1, MYOCD, PAX6, RNF111, SMURF1, YY1]
GO:0070412	GO_MolecularFunction_29.02.2016_16h53	R-SMAD binding	[4]	4	17.3913	0.000114	[MEN1, MYOCD, PAX6, SMURF1]
GO:0043566	GO_MolecularFunction_29.02.2016_16h53	structure-specific DNA binding	[5]	6	4.61538	0.00110693	[H3F3A, KDM6A, MEN1, PSIP1, SMARCC1, YY1]
GO:0098811	GO_MolecularFunction_29.02.2016_16h53	transcriptional repressor activity, RNA polymerase II activating transcription factor binding	[5]	4	7.40741	0.00362091	[CREBBP, LMO2, MYOCD, PSIP1]
GO:0003682	GO_MolecularFunction_29.02.2016_16h53	chromatin binding	[3]	10	1.9802	0.00470138	[CREBBP, H3F3A, KDM6A, LMO2, MEN1, MLH3, PAX6, PSIP1, SMARCC1, STAG2]
GO:0000975	GO_MolecularFunction_29.02.2016_16h53	regulatory region DNA binding	[5]	13	1.50115	0.00773956	[ARHGAP35, CDX2, CREBBP, ERBB4, H3F3A, KDM6A, LMO2, MEN1, MYOCD, PAX6, PER2, SMARCC1, YY1]
*Cellular Component GO annotation
GOID	Ontology Source	GOTerm	GOLevels	Nr. Genes	% Associated Genes	Term PValue Corrected with Bonferroni	Associated Genes Found
GO:0005694	GO_CellularComponent_29.02.2016_16h53	chromosome	[4, 5, 6, 7]	14	1.52672	0.00261786	[ATR, CDX2, CREBBP, H3F3A, MEN1, MLH3, NDNL2, PAX6, PIWIL2, PSIP1, SMARCC1, STAG2, VCP, YY1]
GO:0000228	GO_CellularComponent_29.02.2016_16h53	nuclear chromosome	[4, 5, 6, 7, 8, 9, 10]	10	1.84502	0.00581683	[ATR, CDX2, CREBBP, H3F3A, MEN1, MLH3, PAX6, PSIP1, SMARCC1, YY1]
*Biological Process GO annotation
GOID	Ontology Source	GOTerm	GOLevels	Nr. Genes	% Associated Genes	Term PValue Corrected with Bonferroni	Associated Genes Found
GO:0007275	GO_BiologicalProcess_29.02.2016_16h53	multicellular organism development	[3]	53	1.01145	9.66e-07	[ADAMTS9, ADNP2, ARHGAP35, ASB1, ATR, BMP5, BRINP3, CAD, CDX2, COL4A5, CREBBP, DRD2, DSCAML1, DUOX2, DUSP1, ERBB4, FUT8, GAK, GLB1, GRN, H3F3A, HSPA5, IL7R, IMPDH1, ITPKB, KATNB1, KDM5B, KDM6A, KLHL1, KMT2C, LMO2, MEN1, MLLT4, MYOCD, NLRP5, OTOF, PAX6, PER2, PIWIL2, PLCE1, PLXNA4, PVRL1, RNF111, SLC27A4, SMARCC1, SMURF1, STARD13, SUFU, TG, TPM1, VIM, WDR48, YY1]
GO:0051960	GO_BiologicalProcess_29.02.2016_16h53	regulation of nervous system development	[4, 5, 6]	17	2.10136	0.000104	[ARHGAP35, BMP5, BRINP3, DRD2, ERBB4, GAK, GRN, KATNB1, MLLT4, PAX6, PER2, PLXNA4, PVRL1, SMURF1, SUFU, TG, VIM]
GO:0006464	GO_BiologicalProcess_29.02.2016_16h53	cellular protein modification process	[5, 6]	42	1.02689	0.000119	[ASB1, ATR, BMP5, CAD, CPNE3, CREBBP, DRD2, DUSP1, ERBB4, FUT8, GAK, GLB1, GPS1, HSPA5, IRAK2, ITPKB, KDM5B, KDM6A, KLHL1, KLHL24, KMT2C, LIPE, MAP3K15, MAST4, MEN1, MICAL1, MYOCD, NDNL2, NEK5, NLRC3, PAX6, PER2, PIWIL2, PLCE1, RGS4, RNF111, SLK, SMURF1, STAG2, SUFU, VCP, WDR48]
GO:0043412	GO_BiologicalProcess_29.02.2016_16h53	macromolecule modification	[4]	43	1.00868	0.00013	[ASB1, ATR, BMP5, CAD, CPNE3, CREBBP, DRD2, DUSP1, ERBB4, FUT8, GAK, GLB1, GPS1, H3F3A, HSPA5, IRAK2, ITPKB, KDM5B, KDM6A, KLHL1, KLHL24, KMT2C, LIPE, MAP3K15, MAST4, MEN1, MICAL1, MYOCD, NDNL2, NEK5, NLRC3, PAX6, PER2, PIWIL2, PLCE1, RGS4, RNF111, SLK, SMURF1, STAG2, SUFU, VCP, WDR48]
GO:0048513	GO_BiologicalProcess_29.02.2016_16h53	animal organ development	[3, 4, 5]	37	1.09988	0.000168	[ARHGAP35, ASB1, BMP5, CAD, CDX2, DRD2, DSCAML1, DUOX2, ERBB4, GLB1, H3F3A, HSPA5, IL7R, IMPDH1, ITPKB, KDM5B, KDM6A, KLHL1, KMT2C, LMO2, MEN1, MLLT4, MYOCD, NLRP5, OTOF, PAX6, PLCE1, PLXNA4, PVRL1, SLC27A4, SMARCC1, SUFU, TG, TPM1, VIM, WDR48, YY1]
GO:0031399	GO_BiologicalProcess_29.02.2016_16h53	regulation of protein modification process	[5, 6, 7]	25	1.32275	0.000912	[BMP5, DRD2, DUSP1, ERBB4, GPS1, HSPA5, IRAK2, ITPKB, MAP3K15, MEN1, MICAL1, MYOCD, NDNL2, NLRC3, PAX6, PER2, PIWIL2, PLCE1, RGS4, RNF111, SLK, SMURF1, SUFU, VCP, WDR48]
GO:0051239	GO_BiologicalProcess_29.02.2016_16h53	regulation of multicellular organismal process	[2, 3]	31	1.13428	0.00112514	[ARHGAP35, ASB1, BMP5, BRINP3, CDX2, CREBBP, DRD2, ERBB4, GAK, GRN, IL7R, ITPKB, KATNB1, KDM5B, MAST4, MCC, MEN1, MLLT4, MYOCD, NLRC3, PAX6, PER2, PLCE1, PLXNA4, PVRL1, SMURF1, STARD13, SUFU, TG, TPM1, VIM]
GO:2000026	GO_BiologicalProcess_29.02.2016_16h53	regulation of multicellular organismal development	[3, 4]	23	1.34189	0.00195037	[ARHGAP35, BMP5, BRINP3, CDX2, DRD2, ERBB4, GAK, GRN, IL7R, ITPKB, KATNB1, KDM5B, MLLT4, MYOCD, PAX6, PER2, PLXNA4, PVRL1, SMURF1, STARD13, SUFU, TG, VIM]
GO:0050767	GO_BiologicalProcess_29.02.2016_16h53	regulation of neurogenesis	[5, 6, 7, 8]	14	1.94986	0.00277436	[ARHGAP35, BMP5, BRINP3, DRD2, ERBB4, GAK, GRN, KATNB1, MLLT4, PAX6, PER2, PLXNA4, SMURF1, VIM]
GO:0050793	GO_BiologicalProcess_29.02.2016_16h53	regulation of developmental process	[2, 3]	27	1.16631	0.00353801	[ARHGAP35, BMP5, BRINP3, CDX2, DRD2, ERBB4, GAK, GRN, IL7R, ITPKB, KATNB1, KDM5B, MEN1, MLLT4, MYOCD, NEK5, PAX6, PER2, PLXNA4, PVRL1, SMURF1, STARD13, SUFU, TBC1D9B, TG, TPM1, VIM]
GO:0051246	GO_BiologicalProcess_29.02.2016_16h53	regulation of protein metabolic process	[4, 5]	30	1.08538	0.0041482	[ASB1, BMP5, DRD2, DUSP1, ERBB4, GPS1, HSPA5, IRAK2, ITPKB, MAP3K15, MAST4, MEN1, MICAL1, MYOCD, NDNL2, NEK5, NLRC3, PAX6, PER2, PIWIL2, PLCE1, PZP, RGS4, RNF111, SLK, SMARCC1, SMURF1, SUFU, VCP, WDR48]
GO:0045595	GO_BiologicalProcess_29.02.2016_16h53	regulation of cell differentiation	[3, 4, 5]	21	1.31414	0.0071713	[ARHGAP35, BMP5, BRINP3, CDX2, DRD2, ERBB4, GAK, GRN, IL7R, ITPKB, KATNB1, MEN1, MLLT4, MYOCD, NEK5, PAX6, PER2, PLXNA4, SMURF1, SUFU, VIM]
GO:0032268	GO_BiologicalProcess_29.02.2016_16h53	regulation of cellular protein metabolic process	[4, 5, 6]	28	1.08907	0.00832609	[BMP5, DRD2, DUSP1, ERBB4, GPS1, HSPA5, IRAK2, ITPKB, MAP3K15, MEN1, MICAL1, MYOCD, NDNL2, NEK5, NLRC3, PAX6, PER2, PIWIL2, PLCE1, PZP, RGS4, RNF111, SLK, SMARCC1, SMURF1, SUFU, VCP, WDR48]
