# Supplementary material for: Insights into beta cell regeneration for diabetes via integration of molecular landscapes in human insulinomas
Source: Nat Commun. 2017 Oct 3;8:767. doi: 10.1038/s41467-017-00992-9 (PMC5626682; doi:10.1038/s41467-017-00992-9)
Supplement: Supplementary file 8 — Supplementary Data 5 [file 41467_2017_992_MOESM8_ESM.xlsx]

## Sheet: Supplementary Data 7
Supplementary Data 5. Significant Amplification Peaks by GISTIC2.0 Analysis and Genes Contained within Each Peak
cytoband	2q21.2	7q34	19q13.2	20p11.1	17p11.2	7p21.3	12q12	10p15.1	17q21.2	14q32.33	7q22.1	7q21.12	12q12	14q11.2	10q11.23	2q21.2	1q21.1	5q23.1
q value	0.00038906	0.0017704	0.0020985	0.010263	0.032347	0.046013	0.024522	0.050305	0.050305	0.054023	0.054804	0.054804	0.046013	0.054804	0.063637	0.050305	0.098877	0.098877
residual q value	0.00046669	0.0017704	0.0020985	0.010263	0.032347	0.046013	0.046013	0.050305	0.050305	0.054023	0.054804	0.054804	0.054804	0.054804	0.063637	0.069002	0.098877	0.098877	5q21.1	4q21.1
wide peak boundaries	chr2:133038803-133066878	chr7:142247349-142247534	chr19:40367155-40396370	chr20:25900136-26061860	chr17:21318483-21318917	chr7:6781143-20767953	chr12:40908263-40936747	chr10:6066201-6265026	chr17:39394788-39406672	chr14:106791201-106899461	chr7:100612840-100612995	chr7:76922582-97820246	chr12:43824289-43884329	chr14:22356511-23019656	chr10:50820828-50824752	chr2:133014374-133014503	chr1:142690740-143237863	chr5:115323692-115389945	0.089925	0.098424
genes in wide peak	[ANKRD30BL]	[MTRNR2L6]	FCGBP	FAM182A	KCNJ12	hsa-mir-3146	[LRRK2]	hsa-mir-3155	KRTAP9-8	[LINC00221]	MUC12	hsa-mir-591	ADAMTS20	[DAD1]	CHAT	ANKRD30BL	hsa-mir-3118-2	AQPEP	0.089925	0.098424
				LOC100134868	KCNJ18	hsa-mir-1302-6		IL2RA	KRTAP9-4			hsa-mir-489					LOC375010	LOC644100	chr5:79966030-125802026	chr4:77305567-77958877
						AHR		PFKFB3				hsa-mir-1285-1							hsa-mir-1244-2	2016-09-11
						DGKB		RBM17				ASNS							hsa-mir-548f-3	SHROOM3
						ETV1		MIR3155A				CACNA2D1							hsa-mir-548p	CCDC158
						ICA1		MIR3155B				CALCR							hsa-mir-583	SOWAHB
						ITGB8						KRIT1							hsa-mir-2277	MIR4450
						MEOX2						CD36							hsa-mir-9-2
						NDUFA4						CDK6							hsa-mir-4280
						RPA3						COL1A2							APC
						TWIST1						CYP51A1							CAMK4
						PHF14						DLX5							CAST
						HDAC9						DLX6							CCNH
						ARL4A						DYNC1I1							CDO1
						AGR2						GNAI1							CETN3
						SNX13						GNG11							CHD1
						SOSTDC1						GNGT1							CKMT2
						TSPAN13						GRM3							AP3S1
						BZW2						HGF							COX7C
						NXPH1						OCM2							HAPLN1
						MIOS						PDK4							CSNK1G3
						TMEM106B						PEX1							VCAN
						C1GALT1						CDK14							DMXL1
						ANKMY2						ABCB1							EFNA5
						SCIN						ABCB4							FER
						GLCCI1						PON1							GLRX
						AGR3						PON2							HSD17B4
						PER4						PON3							KCNN2
						VWDE						PTPN12							LNPEP
						PRPS1L1						SRI							LOX
						TWISTNB						TAC1							MAN2A1
						CCZ1B						MTERF							MCC
						THSD7A						SHFM1							MEF2C
						FERD3L						TFPI2							MSH3
						RSPH10B						FZD1							PAM
						TMEM196						SGCE							PCSK1
						COL28A1						CLDN12							PGGT1B
						ABCB5						SEMA3E							PPIC
						MACC1						MAGI2							RASA1
						AGMO						DMTF1							RASGRF2
						PMS2CL						AKAP9							RPS23
						RSPH10B2						SLC25A13							SNX2
						LOC729852						BET1							SRP19
						ISPD						SEMA3A							NR2F1
						LOC100131257						SEMA3C							XRCC4
						MIR3146						DBF4							ST8SIA4
						LOC100506025						TP53TG1							REEP5
						LRRC72						LMTK2							ATG12
												PEG10							NREP
												STEAP1							RAB9BP1
												PCLO							SNCAIP
												ASB4							TTC37
												ADAM22							PJA2
												PION							EDIL3
												ANKIB1							POLR3G
												CROT							RHOBTB3
												SAMD9							ELL2
												PPP1R9A							PPIP5K2
												CCDC132							SSBP2
												SLC25A40							TNFAIP8
												ACN9							RNU5E-1
												PHTF2							RNU5D-1
												CCDC146							SNX24
												GATAD1							TMED7
												CASD1							PRR16
												C7orf23							COMMD10
												STEAP4							ERAP1
												C7orf63							FLJ11235
												RBM48							GIN1
												MGC16142							TRIM36
												TMEM60							RIOK2
												GTPBP10							FEM1C
												RUNDC3B							ZNF608
												SAMD9L							SEMA6A
												C7orf62							ARRDC3
												ZNF804B							EPB41L4A
												RSBN1L							ERAP2
												KIAA1324L							FBXL17
												SEMA3D							YTHDC2
												HEPACAM2							GRAMD3
												FAM133B							MCTP1
												STEAP2							NUDT12
												DLX6-AS1							ATG10
												GNAT3							SPATA9
												MGC72080							TSSK1B
												RPL13AP17							FAM172A
												LRRD1							GPR98
												FLJ42280							ZCCHC9
												DPY19L2P4							ANKRD32
												MIR489							TSLP
												MIR591							C5orf30
												MIR653							SLC25A46
												LOC728066							ATP6AP1L
												MIR548M							PRDM6
												LOC100505854							FTMT
												MAGI2-AS3							EPB41L4A-AS1
												LOC100506136							LYSMD3
												MIR4652							SLCO6A1
																			ZNF474
																			POU5F2
																			STARD4
																			WDR36
																			ACOT12
																			CEP120
																			TMEM167A
																			MBLAC2
																			TMEM161B
																			SRFBP1
																			ARSK
																			FAM81B
																			CCDC112
																			DCP2
																			LIX1
																			C5orf27
																			AQPEP
																			KIAA0825
																			GPR150
																			DTWD2
																			NBPF22P
																			RGMB
																			RFESD
																			FAM170A
																			FAM174A
																			SLCO4C1
																			TICAM2
																			MIR9-2
																			FLJ42709
																			FLJ35946
																			TMEM232
																			LOC644100
																			LINC00461
																			SNORA13
																			SCARNA18
																			MIR583
																			LOC728342
																			LOC100129716
																			LOC100131067
																			LOC100133050
																			LOC100289230
																			LOC100289673
																			MIR1244-1
																			TMED7-TICAM2
																			MIR2277
																			MIR1244-3
																			MIR1244-2
																			MIR4280
																			MIR3607
																			MIR3660
																			LOC100505678
																			LOC100505841
																			LOC100505894
																			MIR3977
