# Supplementary material for: Insights into beta cell regeneration for diabetes via integration of molecular landscapes in human insulinomas
Source: Nat Commun. 2017 Oct 3;8:767. doi: 10.1038/s41467-017-00992-9 (PMC5626682; doi:10.1038/s41467-017-00992-9)
Supplement: Supplementary file 9 — Supplementary Data 6 [file 41467_2017_992_MOESM9_ESM.xlsx]

## Sheet: Supplementary Data 8
Supplementary Data 6. Significant Deletion Peaks by GISTIC2.0 Analysis and Genes Contained within Each Peak
cytoband	1p36.33	11p15.5	19q13.42	19q13.42	2q21.2	3q29	7q22.1	17p13.2	4p16.3	7q22.1	11p11.2	11p11.12	1q21.3	11q13.1	19q13.33	16q22.1	1q21.3	16q24.3	17p11.2	9q13	19p13.2	7q11.21	17q21.2	3p25.3	22q13.1	19q13.31	17q25.1	16p13.3	12q24.31
q value	6.5693e-06	0.00016726	0.0014206	0.0014206	0.0030869	0.0030869	0.0021434	0.0030869	0.0048079	0.0022019	0.0030869	0.0036532	0.0030869	0.015417	0.0070724	0.026593	0.0048636	0.036857	0.031344	0.046459	0.047532	0.051036	0.062219	0.074511	0.073641	0.052838	0.0795	0.084674	0.092505
residual q value	6.5693e-06	0.00016726	0.0021434	0.0021434	0.0030869	0.0030869	0.0030869	0.0030869	0.0049864	0.0049864	0.0080969	0.0099517	0.011989	0.013626	0.015867	0.025802	0.034741	0.034741	0.034741	0.045334	0.047516	0.054312	0.058392	0.074461	0.074461	0.074524	0.079411	0.085674	0.0983
wide peak boundaries	chr1:1623716-1634859	chr11:615011-755937	chr19:54259880-54598376	chr19:55294253-55592069	chr2:132440349-133174426	chr3:195461593-195686831	chr7:100488659-100663419	chr17:1-5323227	chr4:1-331665	chr7:100486111-100612944	chr11:46831557-48346512	chr11:48373947-49053600	chr1:153916399-156497743	chr11:60620984-68850772	chr19:45389597-51015029	chr16:69988359-70161158	chr1:149376973-151512801	chr16:89787041-89894993	chr17:21143969-21318481	chr9:67927104-68726753	chr19:7058444-14804182	chr7:55248788-76634032	chr17:39780768-42978553	chr3:9935264-10326767	chr22:37876643-43555193	chr19:43866654-44096006	chr17:71241280-81195210	chr16:1-49313636	chr12:108686009-133851895
genes in wide peak	MMP23A	DRD4	hsa-mir-935	FCAR	hsa-mir-663b	MUC4	MUC12	hsa-mir-1253	ZNF595	ACHE	hsa-mir-3161	LOC120824	hsa-mir-9-1	hsa-mir-3164	hsa-mir-150	hsa-mir-1972-2	hsa-mir-4257	FANCA	MAP2K3	LOC642236	hsa-mir-639	hsa-mir-590	hsa-mir-2117	FANCD2	hsa-mir-33a	XRCC1	hsa-mir-3186	hsa-mir-1826	hsa-mir-4304
		SCT	hsa-mir-373	KIR2DL4	C2orf27A	TNK2		hsa-mir-212	ZNF718	UFSP1	ACP2	OR4A47	hsa-mir-555	hsa-mir-3163	hsa-mir-4324	PDXDC2P	ARNT	ZNF276			hsa-mir-181d	hsa-mir-4284	ACLY	IRAK2	hsa-mir-1281	ETHE1	hsa-mir-1250	hsa-mir-762	hsa-mir-1178
		DEAF1	hsa-mir-1283-2	KIR2DS4	C2orf27B			hsa-mir-22	ZNF876P		DDB2		hsa-mir-92b	hsa-mir-612	hsa-mir-220c	MIR1972-1	CTSK				hsa-mir-199a-1	hsa-mir-4283-2	AOC2	VHL	hsa-mir-659	LYPD3	hsa-mir-4316	hsa-mir-548w	hsa-mir-620
		CDHR5	PRKCG	KIR3DL1	ANKRD30BL			hsa-mir-3183	ZNF732		LRP4		hsa-mir-4258	hsa-mir-194-2	hsa-mir-3191	MIR1972-2	CTSS				hsa-mir-638	hsa-mir-3147	ARL4D	TATDN2	ACO2	TEX101	hsa-mir-636	hsa-mir-3179-3	hsa-mir-1302-1
		EPS8L2	CACNG8	KIR3DL2	MIR663B			ABR			MYBPC3		hsa-mir-190b	hsa-mir-1237	hsa-mir-320e		ECM1				hsa-mir-1238	hsa-mir-4283-1	ATP6V0A1	TMEM111	ADSL	ZNF575	AANAT	hsa-mir-3180-2	hsa-mir-619
		TMEM80	CACNG7	NCR1				ALOX15			NDUFS3		ADAR	hsa-mir-1908	hsa-mir-769		ENSA				hsa-mir-1181	ASL	BRCA1	BRK1	ATF4	LOC390940	ACOX1	hsa-mir-484	ACACB
			CACNG6	GP6				ARRB2			PSMC3		BGLAP	ACTN3	hsa-mir-642		FCGR1A				hsa-mir-4322	CCT6A	CNP	CRELD1	BIK	PHLDB3	ACTG1	hsa-mir-1972-1	ACADS
			NLRP12	NLRP2				ASPA			PTPRJ		CHRNB2	ADRBK1	AP2A1		MCL1				ACP5	CLDN4	DHX8	IL17RC	CSNK1E		BIRC5	hsa-mir-3180-1	ALDH2
			MYADM	RDH13				ATP2A3			RAPSN		CKS1B	ALDH3B1	APOC1		PI4KB				ASNA1	CLDN3	DUSP3	C3orf24	CYP2D7P1		ARHGDIA	hsa-mir-365-1	ATP2A2
			VSTM1	NLRP7				CHRNE			SPI1		CLK2	ALDH3B2	APOC1P1		PSMB4				CACNA1A	ELN	ETV4	IL17RE	CYP2D6		CD7	hsa-mir-548h-2	BCL7A
			TARM1					CRK			MADD		EFNA1	ARL2	APOC2		PSMD4				CALR	ERV3-1	EZH1	CIDECP	CYB5R3		CDK3	hsa-mir-3178	SCARB1
			MIR371A					CTNS			NR1H3		EFNA3	BAD	APOC4		RFX5				CD97	GBAS	GAST	PRRT3	EP300		CSNK1D	hsa-mir-940	COX6A1
			MIR372					DPH1			CELF1		EFNA4	BBS1	APOE		VPS72				CDKN2D	GTF2I	FZD2	LOC401052	XRCC6		SLC25A10	hsa-mir-1225	DAO
			MIR373					ENO3			NUP160		FDPS	C11orf2	BAX		HIST2H2AA3				CNN1	GTF2IP1	G6PC		MCHR1		EVPL	hsa-mir-3177	DTX1
			MIR516A1					GP1BA			FNBP4		GBA	MRPL49	BCAT2		HIST2H2AC				DHPS	GUSB	KAT2A		H1F0		FASN	hsa-mir-662	EIF2B1
			MIR516A2					HIC1			MTCH2		GBAP1	ZNHIT2	C5AR1		HIST2H2BE				DNASE2	HIP1	CCR10		KCNJ4		FDXR	hsa-mir-3176	STX2
			MIR519A2					ITGAE			PACSIN3		IL6R	C11orf9	CA11		HIST2H4A				DNM2	HSPB1	GRN		LGALS1		FOXJ1	ABAT	GOLGA3
			MIR935					MNT			KBTBD4		KCNN3	C11orf10	CALM3		PIP5K1A				DNMT1	LIMK1	HCRT		LGALS2		GAA	ABCA3	GTF2H3
			MIR1283-2					MYO1C			C11orf49		LMNA	DAGLA	CD37		ANXA9				ELAVL1	MDH2	HSD17B1		MGAT3		GALK1	ADCY9	HPD
			MIR371B					NUP88			AGBL2		MEF2D	CAPN1	CGB		SELENBP1				ELAVL3	PHKG1	IFI35		NAGA		GCGR	ALDOA	MMP17
								OR1D2			ARFGAP2		MTX1	CD5	CKM		PRPF3				EPOR	PMS2L2	ITGA2B		NDUFA6		UTS2R	AQP8	MSI1
								OR3A1			SLC39A13		MUC1	CD6	AP2S1		SETDB1				FARSA	PMS2P4	JUP		NHP2L1		GPS1	ABCC6	MVK
								OR3A2			C1QTNF4		PKLR	CFL1	CLPTM1		SV2A				FCER2	PMS2P5	NBR1		PDGFB		GRB2	ARHGDIG	MYL2
								P2RX1			PTPMT1		RAB13	CHKA	CRX		SF3B4				GCDH	PMS2P3	ADAM11		PMM1		GRIN2C	ATP2A1	NOS1
								P2RX5			OR4X2		RIT1	CHRM1	DBP		SEMA6C				DNAJB1	POR	MEOX1		POLR2F		H3F3B	ATP6V0C	OAS1
								PAFAH1B1			OR4B1		RPS27	COX8A	DMPK		MTMR11				ICAM1	PSPH	MPP2		RANGAP1		ICT1	TNFRSF17	OAS2
								SERPINF1			OR4S1		SHC1	CPT1A	DMWD		MLLT11				ICAM3	RFC2	MPP3		RPL3		FOXK2	CCNF	OAS3
								PFN1			OR4X1		SSR2	CST6	EMP3		VPS45				ICAM4	CCL24	NAGLU		SOX10		ITGB4	CD19	P2RX4
								PITPNA			FAM180B		THBS3	CTSW	ERCC1		POGZ				ILF3	STX1A	PPY		SREBF2		LGALS3BP	CDR2	P2RX7
								PLD2			LOC100507401		TPM3	DDB1	ERCC2		RPRD2				INSR	EIF4H	PYY		ST13		LLGL2	CLCN7	PEBP1
								SERPINF2					CCT3	EEF1G	FCGRT		CA14				JUNB	CLIP2	RAB5C		TCF20		MAFG	CLN3	PLA2G1B
								PSMB6					DAP3	MARK2	FLT3LG		TMOD4				LDLR	LAT2	RPL27		TEF		NPTX1	COX6A2	POLE
								RPA1					ADAM15	ESRRA	FOSB		CERS2				LYL1	YWHAG	SLC4A1		PLA2G6		P4HB	CREBBP	PPP1CC
								UBE2G1					ARHGEF2	FAU	FTL		BOLA1				MAN2B1	ZNF138	STAT3		GALR3		PDE6G	CRYM	PRKAB1
								TRPV1					SLC25A44	FEN1	FUT1		APH1A				MYO1F	ZP3	STAT5A		CACNA1I		PRPSAP1	CTF1	PSMD9
								YWHAE					UBAP2L	FKBP2	FUT2		PLEKHO1				HNRNPM	FZD9	STAT5B		SYNGR1		PYCR1	ECI1	PTPN11
								ZNF232					SCAMP3	FTH1	GIPR		MRPS21				NDUFA7	TPST1	MLX		GRAP2		PCYT2	2016-09-01	PXMP2
								OR1A1					HAX1	GNG3	GPR4		ADAMTSL4				NDUFB7	FKBP6	DNAJC7		PICK1		RAC3	DNASE1	PXN
								OR1D5					C1orf61	GSTP1	GRIN2D		C1orf56				NFIX	BAZ1B	TUBG1		GTPBP1		RFNG	DNASE1L2	RAN
								OR1E1					PMVK	SLC29A2	ARHGAP35		GOLPH3L				P2RY11	BCL7B	UBTF		APOBEC3B		RPL38	E4F1	RFC5
								OR1E2					FAM189B	DNAJC4	GYS1		FAM63A				PDE4A	GTF2IRD1	RND2		JOSD1		MRPL12	EMP2	RPL6
								OR1G1					JTB	IGHMBP2	FOXA3		CDC42SE1				PIN1	POM121	CNTNAP1		RBX1		SEC14L1	ERCC4	RPLP0
								OR3A3					PMF1	INCENP	HRC		OTUD7B				PRKACA	CCL26	AOC3		DNAL4		SECTM1	FUS	CLIP1
								SLC25A11					KIAA0907	FADS1	PRMT1		FAM91A2				PKN1	ZNF273	BECN1		TAB1		SRSF2	GFER	ATXN2
								DOC2B					SYT11	FADS3	IRF3		CGN				PRKCSH	POMZP3	HAP1		SLC25A17		SGSH	GP2	SELPLG
								SCARF1					SMG5	LRP5	KCNA7		ZNF687				MAP2K7	SUMF2	EFTUD2		DDX17		SUMO2	GRIN2A	SFSWAP
								TM4SF5					RUSC1	LTBP3	KCNC3		PRUNE				PTGER1	AUTS2	HDAC5		TOB2		SRP68	GSPT1	TBX5
								USP6					C1orf43	MEN1	KCNJ14		SCNM1				RAD23A	TBL2	GJC1		KDELR3		TBCD	GTF3C1	TBX3
								RABEP1					SLC39A1	SCGB2A1	LHB		TNFAIP8L2				RFX1	CRCP	PSME3		TRIOBP		TIMP2	HAGH	HNF1A
								RPH3AL					LAMTOR2	SCGB2A2	LIG1		C1orf54				RPS28	RABGEF1	EIF1		CDC42EP1		TK1	HBA1	UBC
								SPAG7					ZBTB7B	MAP3K11	MYBPC2		TARS2				CCL25	MLXIPL	NBR2		DMC1		CBX4	HBA2	UNG
								SGSM2					DPM3	NDUFV1	NOVA2		ANP32E				SMARCA4	SBDS	RAMP2		PACSIN2		DNAH17	HBM	ZNF10
								MYBBP1A					GON4L	NDUFS8	NPAS1		HORMAD1				SNAPC2	CHCHD2	VAT1		TNRC6B		GALR2	HBQ1	ZNF26
								PRPF8					MSTO1	OVOL1	NTF4		GABPB2				STXBP2	ZNF117	LEPREL4		ZC3H7B		SPHK1	HBZ	ZNF84
								KIF1C					YY1AP1	PC	NUCB1		HIST2H3C				PRDX2	MRPS17	RUNDC3A		GCAT		SOCS3	HMOX2	ZNF140
								RAP1GAP2					UBE2Q1	PGA5	POLD1		C1orf51				ICAM5	ZNF107	GPATCH8		CBX6		SLC16A5	IGFALS	CDK2AP1
								CAMTA2					ASH1L	PLCB3	PPP5C		BNIPL				TYK2	STYXL1	KCNH4		NPTXR		SLC16A3	IL4R	BRAP
								ZZEF1					LENEP	POLR2G	PRRG2		PPIAL4A				ZNF20	STAG3L1	FAM215A		CBX7		SYNGR2	ITGAD	ULK1
								KIAA0664					SLC50A1	PPP1CA	PTGIR		HIST2H2AB				ZNF69	C7orf42	TUBG2		SLC16A8		HGS	ITGAL	RASAL1
								SMG6					UBQLN4	PPP2R5B	RELB		HIST2H3A				ZNF121	TYW1	NKIRAS2		SH3BP1		CYTH1	ITGAM	MAPKAPK5
								SHPK					RAB25	PTPRCAP	RPL18		HIST2H2BC				ZNF136	NSUN5	CCDC56		MAFF		SLC9A3R1	ITGAX	DENR
								RNF167					RHBG	PYGM	RPS11		LYSMD1				ZNF177	LANCL2	PSMC3IP		CBY1		RECQL5	KIF22	OASL
								OR1A2					ATP8B2	RAB3IL1	RRAS		HIST2H2BF				EIF3G	RHBDD2	SOST		SUN2		PGS1	MAZ	DYNLL1
								PELP1					PBXIP1	MAP4K2	RTN2		HIST2H4B				STX10	WBSCR17	SLC25A39		TTLL1		AATK	MEFV	SRSF9
								TIMM22					HCN3	RAD9A	SEPW1		PPIAL4B				RAB11B	STAG3L4	HIGD1B		TMEM184B		KIAA0195	CIITA	HRK
								TAX1BP3					SEMA4A	RARRES3	SLC1A5		PPIAL4C				S1PR2	UPK3B	KLHL11		GGA1		EIF4A3	MPG	ADAM1
								MINK1					PAQR6	RBM4	SLC8A2		HIST2H3D				IL27RA	VOPP1	ATXN7L3		ARFGAP3		ALYREF	ABCC1	HCAR3
								GEMIN4					TRIM46	RELA	SNRNP70		HIST2H2AA4				TECR	WBSCR16	FKBP10		SNORD43		BAIAP2	MYH11	HIP1R
								GLOD4					FLAD1	DPF2	SNRPD2		LOC728855				RAB3D	ABHD11	WNK4		CSDC2		ATP5H	NUBP1	PIWIL1
								ANKFY1					TMEM79	ROM1	SPIB		MIR4257				IER2	CALN1	C17orf53		RRP7A		ST6GALNAC2	NDUFAB1	CABP1
								INPP5K					AQP10	RPS6KB2	SULT2B1		TNFAIP8L2-SCNM1				KEAP1	TMEM120A	TMUB2		MCAT		2016-09-09	NDUFB10	NCOR2
								GPR172B					PYGO2	SIPA1	SULT2A1						AP1M2	GTF2IRD2	DHX58		APOBEC3C		CD300C	NME3	SART3
								RNMTL1					NUP210L	SLC3A2	TULP2						DDX39A	DNAJC30	PLEKHH3		PPPDE2		RAB40B	NME4	KNTC1
								VPS53					MEX3A	SPTBN2	NR1H2						ZNF443	ZNF479	DBF4B		SGSM3		CD300A	NTHL1	MLEC
								C17orf85					C1orf85	STX5	VASP						CLEC4M	DTX2	COASY		CARD10		TMC6	NTN3	GIT2
								TSR1					TDRD10	TM7SF2	SYMPK						TIMM44	WBSCR22	AARSD1		EIF3L		AZI1	OR1F1	RBM19
								CXCL16					SHE	SCGB1A1	TEAD2						CARM1	WBSCR28	TTC25		A4GALT		GGA3	OR2C1	RNF10
								SRR					DCST2	VEGFB	PPFIA3						RNASEH2A	TRIM50	VPS25		SMCR7L		JMJD6	PARN	SH2B3
								NXN					C1orf182	BEST1	PLA2G4C						KLF1	SRCRB4D	TMEM101		2016-09-03		EXOC7	PDPK1	ARPC3
								METTL16					CREB3L4	SF1	NAPA						GIPC1	VKORC1L1	GHDC		TOMM22		KCTD2	PHKB	MPHOSPH9
								FAM57A					DCST1	ZFPL1	PGLYRP1						ZNF266	KCTD7	AOC4		PDXP		WBP2	PHKG2	CAMKK2
								TMEM93					KRTCAP2	FOSL1	CYTH2						PNPLA6	WBSCR27	G6PC3		MKL1		CDC42EP4	PKD1	ZNF268
								RILP					CRTC2	CTSF	NAPSA						TMED1	SBDSP1	ASB16		APOBEC3G		FSCN2	PLK1	TRAFD1
								GSG2					RUSC1-AS1	BANF1	DHX34						CDC37	VPS37D	HSPB9		XPNPEP3		NAT9	PMM2	TMED2
								ZMYND15					RXFP4	RPS6KA4	SAE1						LPHN1	NSUN5P1	TMEM106A		CENPM		NARF	PPL	ERP29
								CAMKK1					C1orf189	AIP	TOMM40						MAST1	ZNF92	NT5C3L		NOL12		SAP30BP	PPP4C	GCN1L1
								ZNF594					VHLL	SYT7	PPP1R13L						ARHGEF18	ZNF679	LSM12		C22orf46		NT5C	PRKCB	SDS
								SPATA22					MIR9-1	SART1	CD3EAP						KANK2	ABHD11-AS1	CCDC43		CCDC134		CDR2L	MAPK3	RAB35
								MIR22HG					LOC645676	FIBP	RUVBL2						TSPAN16	DKFZp434L192	CNTD1		BAIAP2L2		MRPS7	PRM1	SNRNP35
								SMYD4					POU5F1P4	MTA2	KDELR1						OR7E24	SRRM3	CD300LG		L3MBTL2		HN1	PRM2	CIT
								OVCA2					SCARNA4	SNORD29	CLASRP						SNORD41	NSUN5P2	RUNDC1		POLDIP3		DCXR	PRSS8	FICD
								SLC43A2					SNORA42	SNORD31	KPTN						C19orf53	INTS4L1	NAGS		C22orf23		ANAPC11	RBBP6	FZD10
								CYB5D2					MIR555	SNORD30	PNKP						HOOK2	LINC00174	FAM134C		PHF5A		SIRT7	RPL3L	MLXIP
								ZFP3					MIR92B	SNORD28	ATF5						TNPO2	ZNF680	ZNF385C		MICALL1		SDK2	RPS2	RPH3A
								GGT6					MIR190B	SNORD27	CARD8						CD209	2016-09-14	C17orf105		RPS19BP1		TMEM104	RPS15A	P2RX2
								SPNS2					MSTO2P	SNORD26	ZC3H4						COL5A3	ZNF713	FAM171A2		C22orf32		CCDC40	ACSM3	FBXO21
								WDR81					MIR4258	SNORD25	FBXO46						RDH8	FKBP9L	C17orf104		RRP7B		NPLOC4	SCNN1B	SETD1B
								RTN4RL1					LOC100505666	SNORD22	RPL13A						MRPL4	TRIM73	KRT42P		SERHL		ST6GALNAC1	SCNN1G	ANKLE2
								TRPV3					PMF1-BGLAP	SLC22A6	SYNGR4						ANGPTL4	TRIM74	PTRF		FAM83F		GPRC5C	SRL	CUX2
								SPNS3						SLC22A8	NUP62						2016-03-02	LOC389493	KLHL10		TNFRSF13C		WDR45L	SIAH1	MED13L
								LOC284009						NRXN2	PPP1R15A						CD320	SPDYE8P	C17orf65		RNU86		CBX8	SLC5A2	SIRT4
								VMO1						FADS2	EML2						ECSIT	GATSL1	LOC388387		SNORD83A		MIF4GD	SOLH	ABCB9
								TUSC5						PITPNM1	PRKD2						WDR83OS	GTF2IRD2B	LOC100130581		SNORD83B		CASKIN2	SPN	ISCU
								SMTNL2						RIN1	ZNF473						ZNF44	GTF2IRD2P1	LOC100190938		ANKRD54		RPTOR	SSTR5	RIMBP2
								FAM101B						MTL5	CCDC9						S1PR5	ZNF716	MIR2117		APOBEC3D		BAHCC1	SULT1A2	ATP6V0A2
								GLTPD2						CCS	IRF2BP1						ZNF562	LOC441242			ENTHD1		USP36	STX4	CORO1C
								INCA1						RCE1	FGF21						BEST2	TYW1B			DNAJB7		RNF213	SULT1A1	FBXW8
								SCIMP						NAALADL1	SNORD35A						FBXL12	SPDYE7P			CHADL		TNRC6C	SULT1A3	HSPB8
								OR3A4P						DPP3	SNORD34						CC2D1A	ZNF727			MEI1		SLC25A19	TBX6	HCAR1
								C17orf97						KCNK7	SNORD33						C19orf66	STAG3L3			FAM109B		UBE2O	TCEB2	IFT81
								MED11						RASGRP2	SNORD32A						ZNF823	STAG3L2			NFAM1		DUS1L	TFAP4	FAM216A
								MIR132						CDK2AP2	BBC3						TRMT1	SPDYE5			APOBEC3H		FN3K	TGFB1I1	GALNT9
								MIR212						TCIRG1	DKKL1						ASF1B	LOC493754			WBP2NL		DNAI2	TNP2	GPN3
								MIR22						RTN3	GPR77						C19orf80	LOC541473			POLR3H		ENGASE	TPSAB1	GLTP
								OR1D4						RBM14	DHDH						PPAN	FDPSL2A			APOBEC3A		MRPL38	TSC2	C12orf47
								SNORD91A						CDC42EP2	SLC6A16						RETN	LOC641746			APOBEC3F		ASPSCR1	TUFM	ARL6IP4
								SNORD91B						NXF1	STRN4						XAB2	GUSBP10			SERHL2		CARD14	UBE2I	TAOK3
								BHLHA9						KAT5	GLTSCR2						RGL3	CCT6P3			RNU12		MFSD11	UMOD	POP5
								TLCD2						SSSCA1	GLTSCR1						SLC44A2	CCT6P1			ATP5L2		C17orf62	UQCRC2	ANAPC5
								C17orf107						DRAP1	EHD2						MCOLN1	LOC643955			BK250D10.8		ARMC7	ZNF75A	ANAPC7
								LOC100130950						TAF6L	NOSIP						ZNF490	INTS4L2			LOC388906		CHMP6	ZNF174	TRIAP1
								DBIL5P						SCGB1D2	HSD17B14						DOCK6	LOC649395			LOC400927		RHBDF2	ZNF200	VPS29
								MIR1253						SCGB1D1	VRK3						CAMSAP3	LOC650226			MIR33A		FN3KRP	ZNF205	TPCN1
								LOC100306951						YIF1A	PTOV1						ZNF317	NCF1			SHISA8		C17orf101	ZNF213	SSH1
								MIR3183						EHD1	TRPM4						UBL5	NCF1B			LOC646851		ZNF750	ZP2	RHOF
								LOC100506388						STIP1	QPCTL						LPPR2	NCF1C			MIR658		NUP85	USP7	VSIG10
								P2RX5-TAX1BP3						SF3B2	FAM83E						KRI1	SNORA14A			MIR659		MYO15B	NPRL3	TESC
														CCDC85B	RASIP1						ZSWIM4	SNORA15			LOC100130899		C17orf70	SNN	SBNO1
														B3GNT1	TMEM160						YIPF2	SNORA22			LOC100132273		TSPAN10	AXIN1	SVOP
														PLA2G16	PIH1D1						C19orf43	MIR590			MIR1281		QRICH2	PLA2G10	ZCCHC8
														ZP1	C19orf73						ZNF426	ZNF736			LOC100506472		CBX2	DOC2A	CHFR
														KDM2A	PNMAL1						C19orf57	LOC729156			MIR4534		MGC16275	HIRIP3	WSB2
														ATG2A	TMEM143						ZNF557	GATSL2			MIR4766		FBF1	SOCS1	DIABLO
														GANAB	CABP5						CERS4	ZNF735					UNK	EIF3C	PITPNM2
														CLCF1	SPHK2						PODNL1	LOC100093631					TRIM47	RGS11	EP400
														FAM89B	MEIS3						ZNF442	POM121C					MAFG-AS1	CACNA1H	DHX37
														SNHG1	SLC17A7						LRRC8E	LOC100130849					OTOP2	BAIAP3	FBRSL1
														POLA2	RCN3						FLJ22184	LOC100133091					TTYH2	RHBDL1	DDX55
														FLRT1	PNMAL2						CCDC130	LOC100287704					CYGB	CLDN6	TRPV4
														PRDX5	PRR12						ADAMTS10	LOC100287834					RNF157	CLDN9	LHX5
														BRMS1	PLEKHA4						QTRT1	MIR4283-2					C1QTNF1	PKMYT1	SUDS3
														C11orf20	MARK4						RTBDN	MIR4283-1					PPP1R27	PIGQ	C12orf43
														ATL3	SCAF1						ANGPTL6	MIR3147					METTL23	DNAJA3	VPS33A
														DAK	TSKS						PRAM1	MIR4284					SLC38A10	SYNGR3	RSRC2
														DKFZP434K028	ELSPBP1						MRI1	MIR3914-1					CANT1	IL32	AACS
														B3GAT3	LIN7B						FBXW9	MIR3914-2					USH1G	BCL7C	DDX54
														PPP1R14B	HIF3A						WDR83	LOC100506050					CD300LB	NPIP	NOC4L
														BSCL2	TRAPPC6A						ZNF414	MIR4651					KIF19	TAOK2	B3GNT4
														PRPF19	FKRP						ELOF1	MIR4650-1					TBC1D16	SLC9A3R2	TCTN1
														MACROD1	TBC1D17						FBN3	MIR4650-2					AFMID	LITAF	OGFOD2
														SAC3D1	GEMIN7						ZNF559						MGAT5B	KIAA0430	VPS37B
														SNX15	MYH14						EMR3						C17orf56	N4BP1	C12orf49
														RHOD	FUZ						ATG4D						B3GNTL1	SEC14L5	TCTN2
														EFEMP2	OPA3						MBD3L1						RBFOX3	ZNF646	NAA25
														KCNK4	RSPH6A						SAMD1						CD300LF	RAB11FIP3	SLC24A6
														UBXN1	MED25						DCAF15						C17orf77	CCP110	RNF34
														GAL	BCL2L12						GADD45GIP1						NOTUM	SETD1A	CCDC92
														SUV420H1	GRWD1						ZNF799						TMC8	IFT140	PUS1
														TMEM216	CCDC8						C19orf52						STRA13	RNF40	ACAD10
														SLC15A3	ZNF541						ZNF625						LRRC45	TELO2	KCTD10
														CABP2	AKT1S1						ZNF700						TRIM65	HS3ST4	TCHP
														TRMT112	SNORD35B						ZNF439						UNC13D	HS3ST2	COQ5
														TMEM138	EXOC3L2						PEX11G						MYADML2	MVP	HVCN1
														C11orf24	CCDC114						ZNF561						NPB	NUBP2	SRRM4
														WDR74	DKFZp434J0226						OLFM2						LINC00469	ZNF263	CCDC62
														SDHAF2	CGB5						MUC16						FADS6	TRAP1	KDM2B
														SSH3	CGB7						FDX1L						C17orf28	COQ7	UNC119B
														TMEM132A	CGB8						NACC1						TSEN54	MSLN	USP30
														HRASLS2	GNG8						LOC113230						FAM100B	IGSF6	ORAI1
														VPS37C	FAM71E1						EVI5L						TMEM235	STUB1	RNFT2
														CCDC87	PTH2						CCDC151						CCDC57	DNAJA2	C12orf34
														PPP6R3	SIGLEC11						ZNF653						HEXDC	BCKDK	C12orf52
														CDC42BPG	CGB1						RLN3						SLC26A11	ZNF267	MGC14436
														OTUB1	CGB2						RAVER1						ENDOV	CACNG3	ANKRD13A
														PACS1	LMTK3						OR7D4						C17orf89	CD2BP2	TMEM116
														SLC22A11	JOSD2						OR7G1						LINC00482	CDIPT	UBE3B
														GPR137	IZUMO2						OR1M1						TMEM105	MRPL28	C12orf65
														CABP4	CPT1C						TRAPPC5						METRNL	ERN2	TMEM132C
														CD248	ALDH16A1						PCP2						RAB37	TBL3	CCDC64
														CORO1B	NTN5						ZNF441						ENPP7	SRCAP	SDSL
														SCYL1	PPM1N						ZNF491						C17orf90	RNPS1	TMEM132B
														CARNS1	KLC3						ZNF440						CCDC137	PRSS21	IQCD
														POLD4	CCDC155						SWSAP1						ARL16	CORO1A	LOC116437
														KLC2	DACT3						CCDC159						CD300E	ATXN2L	TMEM132D
														TUT1	SIX5						ZNF358						OTOP3	SEPHS2	SLC15A4
														MRPL11	IGFL2						LOC147727						FAM195B	PDXDC1	ALKBH2
														C11orf95	ZNF296						ZNF560						GPR142	SMG1	FOXN4
														LRFN4	ZNF114						ZNF563						ZACN	CLUAP1	SPPL3
														AHNAK	SPACA4						SPC24						BTBD17	GGA2	BRI3BP
														TMEM223	C19orf76						ZNF558						AATK-AS1	NPIPL3	FAM101A
														TMEM109	PRR24						ZNF846						FLJ43681	MAPK8IP3	ZNF664
														C11orf48	NAPSB						OR7D2						LOC400620	ARL6IP1	TMEM120B
														C11orf80	IL4I1						ZNF791						FLJ45079	XPO6	WDR66
														NAA40	PPP1R37						ZNF564						TEX19	KIAA0556	GLT1D1
														ZBTB3	NKPD1						ZNF709						MXRA7	CLEC16A	RAD9B
														CPSF7	TPRX1						ZNF433						FLJ90757	MGRN1	FAM109A
														ASRGL1	MAMSTR						C19orf59						MIR338	ZNF629	LOC144742
														TMEM134	IZUMO1						ZNF627						CPSF4L	NOMO1	PPTC7
														MUS81	C19orf63						DAND5						C17orf109	TPSD1	CCDC63
														INTS5	MYPOP						C19orf38						LINC00338	QPRT	CCDC60
														UNC93B1	NANOS2						SYCE2						SCARNA16	SRRM2	PGAM5
														RAB1B	IGFL1						KANK3						SNORD1A	CARHSP1	RILPL2
														C11orf68	BLOC1S3						ACTL9						SNORD1B	ORC6	DNAH10
														FERMT3	LOC388553						OR2Z1						SNORD1C	TP53TG3	PLBD2
														TRPT1	IGFL3						LOC284385						MIR636	TPSG1	LRRC43
														RBM4B	SIGLEC16						ZNF763						MIR657	RAB26	LOC255480
														FRMD8	FLJ26850						ZNF844						PRCD	TMEM186	GPR133
														RNASEH2C	MIR150						LOC284454						C17orf110	SH2B1	MORN3
														EIF1AD	MIR330						CLEC4G						LOC100131096	TBC1D10B	MYO1H
														NUDT22	IGFL4						NANOS3						CD300LD	ZNF500	C12orf51
														SYVN1	SEC1						PALM3						TEN1	DECR2	KSR2
														LGALS12	SNORD23						C19orf45						C17orf99	RSL1D1	GATC
														GAL3ST3	MIR642A						ZNF699						LOC100287042	OR1F2P	HNF1A-AS1
														DKFZp761E198	RPL13AP5						TMEM205						LOC100294362	SEZ6L2	DDX51
														SYT12	CCDC61						LOC388499						MIR1250	NUPR1	MMAB
														ACY3	MIR769						C3P1						MIR4316	SNORA64	HCAR2
														CDCA5	SNAR-G1						ZNF788						MIR3065	SNORD60	TMEM119
														RPLP0P2	SNAR-A1						CLEC17A						MIR3186	LAT	LOC338799
														SLC22A9	SNAR-A2						OR7G2						MIR3678	TNRC6A	EP400NL
														BATF2	SNAR-A12						OR7G3						MIR3615	DEXI	RILPL1
														SLC22A12	BSPH1						ZNF833P						LOC100507218	C16orf72	IL31
														MRGPRD	SNAR-A3						CTXN1						LOC100507246	ZC3H7A	CCDC42B
														MRGPRF	SNAR-A5						MIR181C						LOC100507351	PYCARD	TMEM233
														CATSPER1	SNAR-A7						MIR199A1						LOC100507410	UBN1	SETD8
														HRASLS5	SNAR-A11						MIR23A						TEN1-CDK3	MYLPF	LOC387895
														C11orf84	SNAR-A9						MIR24-2						MIR4739	EEF2K	C12orf76
														GPHA2	SNAR-A4						MIR27A						MIR4738	C16orf5	LOC400084
														MRPL21	SNAR-A6						CLEC4GP1						MIR4740	SOX8	FLJ37505
														VWCE	SNAR-A8						MIR181D						MIR4730	IL21R	LOC440117
														CYBASC3	SNAR-A13						SNORD105						LOC100653515	AMDHD2	FLJ31485
														PPP1R32	SNAR-A10						PPAN-P2RY11							PAM16	MAP1LC3B2
														TIGD3	SNAR-B2						MIR638							TXNDC11	LOC647589
														LRRN4CL	SNAR-C2						MIR639							METTL9	SNORA49
														HNRNPUL2	SNAR-C4						ZNF812							NAGPA	MIR620
														PELI3	SNAR-E						ZNF878							BFAR	LOC100128554
														LOC254100	SNAR-C5						SNORD105B							AHSP	LOC100130238
														EHBP1L1	SNAR-B1						ZGLP1							TNFRSF12A	LOC100131138
														SNX32	SNAR-C1						LOC100128573							ZNF771	LOC100131733
														TSGA10IP	SNAR-C3						C19orf79							LCMT1	LOC100190940
														CNIH2	SNAR-D						MIR1181							GDE1	LINC00173
														ZDHHC24	SNAR-G2						MIR1238							GPRC5B	ZNF605
														C11orf86	SNAR-A14						MIR4322							POLR3K	MIR1178
														NUDT8	LOC100287177						LOC100507373							SEPX1	MIR4304
														EML3	MIR3191						LOC100507567							SYT17	MIR3612
														TMEM151A	MIR3190						LOC100507588							GNG13	MIR3908
														NPAS4	MIR320E						ZNF559-ZNF177							KCTD5	LOC100506649
														C11orf85	MIR4324						ZNF625-ZNF20							FBXL19	LOC100506668
														SLC25A45	MIR642B						MIR4748							RRN3	LOC100507055
														NEAT1	LOC100505681													RBFOX1	LOC100507066
														CCDC88B	LOC100505812													NDE1	LOC100507091
														TTC9C	LOC100506012													ZNF434	LOC100507206
														SLC22A24	LOC100506033													HCFC1R1	ZNF664-FAM101A
														RCOR2	LOC100506068													ACSM5	MIR4498
														ANKRD13D	LOC100507003													ARHGAP17	MIR4472-2
														TBX10	APOC4-APOC2													CPPED1	MIR4700
														TMEM179B	MIR4749													DNAH3	MIR4497
														TBC1D10C	MIR4750													THUMPD1
														MALAT1	MIR4751													LUC7L
														SLC22A25														POLR3E
														SLC22A10														VPS35
														SPDYC														APOBR
														LRRC10B														ALG1
														GPR152														UBFD1
														DOC2GP														C16orf62
														PCNXL3														TMEM159
														SCGB1D4														LYRM1
														MIR192														NMRAL1
														MIR194-2														TBC1D24
														SLC22A20														USP31
														PGA3														MKL2
														PGA4														CASKIN1
														FAM86C2P														CRAMP1L
														SNORA57														RAB40C
														MIR611														PRM3
														MIR612														TMEM8A
														METTL12														CHTF18
														C11orf83														CHP2
														LOC100130348														PRSS22
														LOC100130987														XYLT1
														MIR1908														MLST8
														MIR1237														RHBDF1
														MIR3654														FBRS
														MIR3680-1														MMP25
														RBM14-RBM4														NARFL
														ARL2-SNX15														LINC00235
														HNRNPUL2-BSCL2														TPSB2
														MIR4489														HS3ST6
														MIR4690														PDIA2
														MIR4691														UNKL
														MIR4488														LINC00254
																												C16orf58
																												LMF1
																												ZNF747
																												FAM173A
																												MRPS34
																												PRR14
																												VKORC1
																												METRN
																												SLX1B
																												DCTPP1
																												METTL22
																												GDPD3
																												THOC6
																												KREMEN2
																												C16orf53
																												CORO7
																												SNRNP25
																												ROGDI
																												TMEM204
																												ZNF768
																												PALB2
																												ZNF668
																												ARMC5
																												SHCBP1
																												JMJD5
																												TMC5
																												RABEP2
																												NAA60
																												TMC7
																												ATF7IP2
																												C16orf59
																												HSD3B7
																												ITFG1
																												LOC81691
																												NETO2
																												MGC3771
																												FAHD1
																												SLC7A5P1
																												YPEL3
																												FAM57B
																												LONP2
																												PRSS27
																												SPNS1
																												ITFG3
																												KAT8
																												WDR24
																												TRAF7
																												FLYWCH1
																												HAGHL
																												NUDT16L1
																												C16orf13
																												FAM195A
																												SLX4
																												DCTN5
																												GNPTG
																												GLYR1
																												GLIS2
																												GPT2
																												ZSCAN10
																												NFATC2IP
																												ABCC11
																												C16orf45
																												RHOT2
																												C16orf93
																												ZNF598
																												HN1L
																												SPSB3
																												TIGD7
																												MYLK3
																												COG7
																												SNX29
																												ZNF764
																												ORAI3
																												ABCC12
																												PRRT2
																												ERI2
																												STX1B
																												CCDC101
																												RPUSD1
																												FLYWCH2
																												VASN
																												ZNF689
																												SLC5A11
																												C16orf42
																												RMI2
																												ACSM1
																												WFIKKN1
																												NTAN1
																												FOPNL
																												ACSM2A
																												DCUN1D3
																												NOXO1
																												CCDC78
																												ANKRD26P1
																												IQCK
																												ZG16B
																												PRSS30P
																												PAQR4
																												GPR139
																												ANKS3
																												FAM100A
																												2016-09-12
																												ZNF720
																												TMEM219
																												EARS2
																												VWA3A
																												OTOA
																												TEKT5
																												RNF151
																												C16orf11
																												FBXL16
																												LOC146336
																												C16orf92
																												GSG1L
																												ZNF597
																												CCDC64B
																												LOC146481
																												ZNF785
																												ZNF688
																												PRSS36
																												C16orf89
																												C16orf71
																												ITPRIPL2
																												C16orf82
																												FAM86A
																												WDR90
																												EME2
																												NLRC3
																												NSMCE1
																												ZNF48
																												PDILT
																												IL27
																												KCTD13
																												ASPHD1
																												C16orf73
																												MPV17L
																												PDZD9
																												ANKS4B
																												PRSS33
																												PYDC1
																												NOMO2
																												NPW
																												C16orf79
																												PGP
																												LINC00514
																												FLJ39639
																												LOC283888
																												C16orf54
																												INO80E
																												LOC283914
																												FBXL19-AS1
																												ZNF843
																												NHLRC4
																												C16orf91
																												TMEM114
																												PKD1P1
																												PRSS53
																												JMJD8
																												C16orf96
																												ZKSCAN2
																												ACSM2B
																												PRSS41
																												SLC6A10P
																												SLC7A5P2
																												PRR25
																												SBK1
																												LOC388242
																												C16orf87
																												C1QTNF8
																												PTX4
																												LOC390705
																												BCAR4
																												C16orf88
																												CRYM-AS1
																												FLJ21408
																												FLJ26245
																												MSLNL
																												NOMO3
																												LOC440335
																												SNX29P2
																												LOC440354
																												LOC440356
																												CSDAP1
																												HERC2P4
																												SULT1A4
																												TRIM72
																												SLX1A
																												BOLA2
																												LOC554206
																												SNORA10
																												MIR193B
																												LOC595101
																												UBE2MP1
																												LOC606724
																												LOC613037
																												LOC613038
																												MIR484
																												LOC641298
																												FLJ42627
																												CCDC154
																												C16orf90
																												LINC00273
																												ABCA17P
																												LOC652276
																												ABCC6P1
																												RRN3P2
																												TP53TG3C
																												LOC653786
																												ZG16
																												BOLA2B
																												SNORA30
																												SNORA78
																												MIR548D2
																												MIR662
																												EIF3CL
																												LOC729264
																												TP53TG3B
																												SHISA9
																												ABCC6P2
																												RRN3P1
																												C16orf52
																												SNHG9
																												CEMP1
																												FAM18A
																												MIR940
																												MIR365A
																												LOC100128788
																												LOC100130700
																												RRN3P3
																												LOC100132247
																												KIAA0664L3
																												LOC100134368
																												MIR1225
																												LOC100190986
																												LOC100271836
																												DDX11L10
																												LOC100289092
																												MIR762
																												MIR3180-3
																												MIR3180-1
																												MIR3179-2
																												MIR548X
																												MIR3180-2
																												MIR3179-1
																												MIR3178
																												MIR3179-3
																												MIR3177
																												MIR3176
																												MTRNR2L4
																												MIR3677
																												MIR3180-4
																												MIR548AA2
																												MIR3180-5
																												LOC100506655
																												ERVK13-1
																												LOC100507501
																												LOC100507577
																												LOC100507589
																												SLX1A-SULT1A3
																												SLX1B-SULT1A4
																												CORO7-PAM16
																												MIR4718
																												MIR4519
																												MIR4717
																												MIR4721
																												MIR4516
																												MIR548AE2
																												MIR4518
																												MIR4517
																												SNX29P1
																								SPRR2A
																								SPRR2B
																								SPRR2C
																								SPRR2D
																								SPRR2E
																								SPRR2F
																								SPRR2G
																								SPRR3
																								SPTA1
																								SRM
																								SRP9
																								TROVE2
																								SSR2
																								AURKAPS1
																								STXBP3
																								XCL2
																								SYCP1
																								TAF12
																								TAF13
																								TAL1
																								TARBP1
																								CNTN2
																								TBCE
																								TBX15
																								TCEA3
																								TCEB3
																								VPS72
																								TGFB2
																								LEFTY2
																								TGFBR3
																								THBS3
																								TCHH
																								TIE1
																								TLR5
																								GPR137B
																								TNFRSF1B
																								TNNI1
																								TNNT2
																								TNR
																								TOP1P1
																								TP53BP2
																								TP73
																								TPM3
																								TPR
																								TRAF5
																								CCT3
																								TSHB
																								TSNAX
																								TTC4
																								TUFT1
																								TNFSF4
																								TNFRSF4
																								UCK2
																								UQCRH
																								UROD
																								USF1
																								USP1
																								USH2A
																								VCAM1
																								WNT2B
																								WNT9A
																								ZSCAN20
																								ZNF124
																								ZBTB17
																								SLC30A1
																								SLC30A2
																								LUZP1
																								PRDM2
																								DNALI1
																								LRP8
																								LAPTM5
																								BSND
																								CSDE1
																								EVI5
																								DAP3
																								NPHS2
																								BTG2
																								PTP4A2
																								ARID1A
																								HIST3H3
																								CDC7
																								HIST2H2AA3
																								HIST2H2AC
																								HIST2H2BE
																								HIST2H4A
																								PIP5K1A
																								TAGLN2
																								BCAR3
																								ANXA9
																								SNHG3
																								NR0B2
																								RAD54L
																								GNPAT
																								DYRK3
																								TTF2
																								CDC42BPA
																								RGS5
																								PPFIA4
																								PIK3R3
																								MMP23B
																								MMP23A
																								KCNAB2
																								ITGA10
																								LMO4
																								FCN3
																								BLZF1
																								CDC14A
																								DEGS1
																								KMO
																								YARS
																								MKNK1
																								AKR7A2
																								PPAP2B
																								RTCD1
																								PTCH2
																								ALDH4A1
																								EIF3I
																								EIF4G3
																								VAMP4
																								PEA15
																								B4GALT3
																								B4GALT2
																								B3GALT2
																								TNFRSF25
																								ADAM15
																								PABPC4
																								TNFRSF14
																								TNFRSF18
																								FPGT
																								PEX11B
																								CREG1
																								CD84
																								PER3
																								FUBP1
																								EIF2B3
																								BCL10
																								RAB7L1
																								SELENBP1
																								TNFSF18
																								TAF1A
																								MPZL1
																								SH2D2A
																								ARTN
																								MAP3K6
																								ANGPTL1
																								DIRAS3
																								TBX19
																								FCGR2C
																								SLC16A4
																								PRPF3
																								KCNQ4
																								EXO1
																								ARHGEF2
																								DEDD
																								ZMYM4
																								ZMYM6
																								XPR1
																								FAIM3
																								DHRS3
																								MAPKAPK2
																								GPR37L1
																								GPR52
																								SRSF11
																								VAMP3
																								ZFYVE9
																								CD101
																								2016-09-15
																								ZRANB2
																								SNRNP40
																								ARHGAP29
																								AIM2
																								GGPS1
																								RASAL2
																								C1orf38
																								ADAMTS4
																								TMEM59
																								SEC22B
																								CHD1L
																								H6PD
																								SOX13
																								PRDX6
																								CLCA3P
																								CLCA2
																								ISG15
																								IKBKE
																								PLCH2
																								HS2ST1
																								PDE4DIP
																								IPO13
																								SDC3
																								SLC25A44
																								KIAA0040
																								KDM4A
																								CROCC
																								PUM1
																								NOS1AP
																								TMEM63A
																								CEP104
																								RIMS3
																								TOMM20
																								KIAA0494
																								URB2
																								ARHGEF11
																								DNAJC6
																								CEP350
																								CEP170
																								LRIG2
																								SETDB1
																								ZC3H11A
																								SMG7
																								LPPR4
																								UBAP2L
																								SV2A
																								KLHL21
																								SLC35E2
																								DENND4B
																								RABGAP1L
																								TMCC2
																								FAM20B
																								ZBTB40
																								LPGAT1
																								MFN2
																								KIF14
																								RBM8A
																								THRAP3
																								NR1I3
																								AKT3
																								INSL5
																								PIGK
																								SCAMP3
																								PTPRU
																								ARPC5
																								TSPAN2
																								TSPAN1
																								CELA3A
																								PDZK1IP1
																								WASF2
																								INADL
																								PRG4
																								ANGPTL7
																								GPA33
																								STX6
																								HNRNPR
																								SRRM1
																								CNKSR1
																								SF3B4
																								ZMPSTE24
																								UBE4B
																								BCAS2
																								AKR1A1
																								WARS2
																								BPNT1
																								CEPT1
																								PIAS3
																								TESK2
																								TIMM17A
																								LRRN2
																								PPIE
																								VAV3
																								HAX1
																								MAD2L2
																								PPIH
																								ZNF238
																								C1orf61
																								CAP1
																								LRRC41
																								SEMA6C
																								HBXIP
																								SLC19A2
																								IFI44
																								POLR3C
																								IVNS1ABP
																								TXNIP
																								PDPN
																								LEFTY1
																								SPHAR
																								PMVK
																								KHDRBS1
																								GMEB1
																								FAM189B
																								AP4B1
																								NUDC
																								PHTF1
																								MASP2
																								CAPN9
																								NES
																								KDM5B
																								AHCYL1
																								SRSF10
																								SDCCAG8
																								CFHR4
																								CFHR3
																								WDR3
																								OCLM
																								JTB
																								MTMR11
																								MAN1A2
																								UTS2
																								SF3A3
																								MLLT11
																								IFI44L
																								EBNA1BP2
																								SLC27A3
																								KIF2C
																								IL24
																								TDRKH
																								RER1
																								DNAJB4
																								ADAM30
																								RCAN3
																								FAF1
																								CD160
																								GLMN
																								HHLA3
																								CELF3
																								MST1P2
																								DDX20
																								DUSP10
																								MST1P9
																								PADI2
																								PMF1
																								DUSP12
																								VPS45
																								LYPLA2
																								PARK7
																								CTRC
																								ACOT7
																								COG2
																								CLCA4
																								MTF2
																								DNAJC8
																								NTNG1
																								PLEKHA6
																								CLSTN1
																								FOXJ3
																								KIAA0907
																								WDR47
																								KIFAP3
																								ATF6
																								SCMH1
																								AKR7A3
																								TTC39A
																								SPEN
																								KDM1A
																								RBM34
																								USP33
																								WDTC1
																								KIF21B
																								NMNAT2
																								KIAA0090
																								KIF1B
																								NFASC
																								POGZ
																								GLT25D2
																								MAST2
																								NCDN
																								CLCC1
																								SLC35D1
																								RGL1
																								PLEKHM2
																								SYT11
																								PRRC2C
																								FBXO28
																								RPRD2
																								OTUD3
																								KAZN
																								CAMTA1
																								LPHN2
																								CAMSAP2
																								KIAA1107
																								ZCCHC11
																								SZT2
																								DNAJC16
																								UBR4
																								USP24
																								SRGAP2
																								SMG5
																								NCSTN
																								ATP13A2
																								CRB1
																								ITGB3BP
																								GPR161
																								TARDBP
																								CELA3B
																								SLC35A3
																								ABCB10
																								ICMT
																								MACF1
																								LRRC8B
																								ZNF281
																								SNAPIN
																								LPAR3
																								PADI4
																								DDAH1
																								TMEM50A
																								OPN3
																								PHLDA3
																								RUSC1
																								CA14
																								KPNA6
																								SSBP3
																								STX12
																								DSTYK
																								RAB3GAP2
																								CCDC19
																								LMOD1
																								NBPF14
																								BRP44
																								TRIM58
																								INTS7
																								OLFML2B
																								AHCTF1
																								C1orf43
																								CLIC4
																								NSL1
																								SYF2
																								RWDD3
																								PARS2
																								MMACHC
																								ZZZ3
																								ACOT11
																								CHD5
																								DNM3
																								TOR1AIP1
																								CHTOP
																								C1orf144
																								LDLRAP1
																								SERBP1
																								NOC2L
																								OR1C1
																								PTPN22
																								PHGDH
																								FBXO2
																								LCE2B
																								OR2M4
																								OR2L2
																								OR2L1P
																								OPTC
																								FBXO6
																								PLA2G2D
																								AK5
																								MYCBP
																								OR10J1
																								HEYL
																								EIF2C1
																								OR4F3
																								OR2T1
																								RPS6KC1
																								SNORD81
																								SNORD79
																								SNORD80
																								SNORA66
																								SNORD47
																								SNORD45B
																								SNORD45A
																								SNORD44
																								SNORD55
																								RNU11
																								RNU5F-1
																								RNF11
																								USP21
																								FOXD3
																								DIEXF
																								TRAPPC3
																								TAF5L
																								CACYBP
																								HSPB7
																								CHIA
																								SLC39A1
																								DISC2
																								DISC1
																								ARHGEF16
																								AHDC1
																								RNF115
																								KLHL20
																								TEKT2
																								SMPDL3B
																								ANGPTL3
																								LAMTOR2
																								FLVCR1
																								PRO0611
																								UBE2T
																								LINC00339
																								CNIH4
																								SSU72
																								TMOD4
																								GNL2
																								GPSM2
																								UBIAD1
																								PYCR2
																								NME7
																								ALG6
																								NENF
																								PADI1
																								IL19
																								CERS2
																								SLC25A24
																								PLA2G2E
																								DNTTIP2
																								WRAP73
																								CRNN
																								G0S2
																								IL20
																								SLC45A1
																								DCAF8
																								HP1BP3
																								F11R
																								TMED5
																								RRP15
																								GLRX2
																								BOLA1
																								PPPDE1
																								CELA2B
																								ZNF593
																								ZBTB7B
																								ZNF691
																								TXNDC12
																								TNNI3K
																								RRNAD1
																								ADIPOR1
																								SCCPDH
																								SH3GLB1
																								MECR
																								APH1A
																								UTP11L
																								TRIM17
																								KCTD3
																								SDF4
																								MRTO4
																								PLEKHO1
																								HAO2
																								ACP6
																								TMEM69
																								MRPL37
																								IER5
																								HOOK1
																								SNX7
																								UCHL5
																								C1orf9
																								HPCAL4
																								YTHDF2
																								GPR89B
																								HSD17B7
																								UFC1
																								DTL
																								ZCCHC17
																								TRIM33
																								METTL13
																								DPH5
																								HSPB11
																								OAZ3
																								PADI3
																								CYB5R1
																								CMPK1
																								ARID4B
																								CD244
																								GPR88
																								ERRFI1
																								DPM3
																								WNT4
																								YIPF1
																								FBXO42
																								MRPS21
																								CCDC76
																								TMCO1
																								ADAMTSL4
																								CRCT1
																								RNF186
																								SPATA6
																								EGLN1
																								MXRA8
																								L1TD1
																								HES2
																								KIAA1383
																								RSBN1
																								ZNHIT6
																								GPN2
																								LEPROT
																								FBLIM1
																								MED18
																								TRIT1
																								GIPC2
																								SWT1
																								GDAP2
																								FAM46C
																								GON4L
																								GPATCH4
																								PALMD
																								FNBP1L
																								ST7L
																								PQLC2
																								CASZ1
																								LAX1
																								RHBDL2
																								DUSP23
																								ADPRHL2
																								TRNAU1AP
																								C1orf27
																								C1orf109
																								C1orf56
																								CPSF3L
																								C1orf123
																								C1orf159
																								2016-03-02
																								AURKAIP1
																								TTC22
																								MRPL20
																								AIM1L
																								SUSD4
																								KIF26B
																								TMEM51
																								RALGPS2
																								GPATCH2
																								BSDC1
																								XKR8
																								TMEM39B
																								PRPF38B
																								HEATR1
																								CDCA8
																								LRRC8D
																								MSTO1
																								DARS2
																								ARHGEF10L
																								PRMT6
																								RNF220
																								VPS13D
																								FAM176B
																								GOLPH3L
																								ATAD3A
																								TMEM57
																								KLHDC8A
																								TRIM62
																								ETNK2
																								RAVER2
																								PANK4
																								KIRREL
																								TMEM206
																								YY1AP1
																								ECHDC2
																								FGGY
																								MCOLN3
																								SLC22A15
																								YOD1
																								CAMK2N1
																								BATF3
																								SLC30A10
																								UBE2Q1
																								RNPC3
																								ITLN1
																								ASAP3
																								POMGNT1
																								PNRC2
																								LRRC40
																								DEPDC1
																								PIGV
																								ZNF692
																								NBPF1
																								IARS2
																								MAP7D1
																								IPO9
																								TMEM48
																								NECAP2
																								IQCC
																								C1orf112
																								HHAT
																								DNAJC11
																								ENAH
																								NUP133
																								RCOR3
																								C1orf106
																								LRIF1
																								FAM63A
																								ADCY10
																								DCAF6
																								ASH1L
																								LENEP
																								CTTNBP2NL
																								RCC2
																								FAM212B
																								DMAP1
																								AJAP1
																								GNG12
																								SLC50A1
																								TMEM234
																								FAM54B
																								SERTAD4
																								CCBL2
																								ERO1LB
																								FMN2
																								SLAMF8
																								CDC42SE1
																								UBQLN4
																								TMEM167B
																								OLFML3
																								SMYD2
																								LHX9
																								OTUD7B
																								ADCK3
																								CTNNBIP1
																								C1orf63
																								AGTRAP
																								PITHD1
																								RAB25
																								PGLYRP4
																								ZNF695
																								RHBG
																								MAN1C1
																								SCYL3
																								GJC2
																								CAMK1G
																								NIPAL3
																								SEPN1
																								ATP8B2
																								TP73-AS1
																								VANGL2
																								FAM91A2
																								PBXIP1
																								S100A14
																								PLEKHG5
																								GATAD2B
																								AMIGO1
																								LRRC47
																								ODF2L
																								CGN
																								KIAA1324
																								PTCHD2
																								IGSF9
																								LRRC7
																								SIPA1L2
																								KIF17
																								ZNF687
																								ZSWIM5
																								POGK
																								KIAA1522
																								HCN3
																								CACHD1
																								MIER1
																								KIAA1614
																								FAM5B
																								HES4
																								C1orf114
																								GRHL3
																								SLAMF7
																								ZP4
																								CADM3
																								PTBP2
																								RHOU
																								PRUNE
																								DNASE2B
																								DLGAP3
																								IL22RA1
																								HIVEP3
																								KLHL12
																								LGR6
																								GPBP1L1
																								HAPLN2
																								MIIP
																								GAS5
																								PAPPA2
																								CELA2A
																								BCAN
																								GPATCH3
																								TNN
																								MRPS14
																								DMRTB1
																								DMRTA2
																								CLSPN
																								PRDM16
																								OXCT2
																								RRAGC
																								ELTD1
																								TINAGL1
																								LEPRE1
																								TFB2M
																								SEMA4A
																								TOR3A
																								RFWD2
																								GREM2
																								RGS18
																								PLA2G2F
																								HIAT1
																								NUCKS1
																								SMAP2
																								ACBD3
																								SMYD3
																								ATPAF1
																								2016-03-01
																								S100PBP
																								MEAF6
																								RBM15
																								DEM1
																								CEP85
																								ARV1
																								NMNAT1
																								ELOVL1
																								AIDA
																								VWA1
																								DCLRE1B
																								MRPS15
																								MRPL9
																								PINK1
																								JMJD4
																								MARCKSL1
																								PRAMEF1
																								PRAMEF2
																								INTS3
																								NADK
																								ZNF643
																								SELRC1
																								PHACTR4
																								C1orf135
																								SCNM1
																								ERI3
																								C1orf50
																								WDR77
																								C1orf116
																								MGC4473
																								CCDC28B
																								C1orf35
																								EFHD2
																								MMEL1
																								RSG1
																								FCRL2
																								DLEU2L
																								OR4F5
																								NKAIN1
																								TTC13
																								EPS8L3
																								CDC73
																								MRPL24
																								MUL1
																								PGBD5
																								TNFAIP8L2
																								C1orf54
																								TMEM53
																								AKIRIN1
																								HECTD3
																								BEND5
																								VTCN1
																								YRDC
																								ZYG11B
																								NOL9
																								PPCS
																								LIN28A
																								SH3D21
																								TTLL7
																								SNIP1
																								C1orf115
																								HHIPL2
																								VASH2
																								AGMAT
																								WDR78
																								ZMYM1
																								LINC00115
																								ZNF669
																								RPAP2
																								ZNF672
																								MORN1
																								FAM110D
																								KIAA0319L
																								DHDDS
																								PAQR6
																								DENND2D
																								WLS
																								PCNXL2
																								GPR157
																								TRIM46
																								C1orf129
																								RPF1
																								SIKE1
																								ZC3H12A
																								SPSB1
																								TARS2
																								WDR26
																								TRIM45
																								EDEM3
																								FLAD1
																								TRAF3IP3
																								GLTPD1
																								ZNF436
																								TAS1R2
																								TAS1R1
																								SH3BP5L
																								NPL
																								GJA9
																								OR4F16
																								OR6N2
																								OR6K2
																								OR2G3
																								OR2G2
																								OR2C3
																								SYNC
																								CFHR5
																								TRIM11
																								C1orf21
																								ACTL8
																								ANKRD13C
																								PVRL4
																								SNX27
																								ANP32E
																								SHCBP1L
																								TRMT1L
																								TSSK3
																								CCNL2
																								NUAK2
																								VANGL1
																								ST6GALNAC5
																								ISG20L2
																								HYI
																								FCRL5
																								FCRL4
																								SH3BGRL3
																								DDX59
																								NUF2
																								RASSF5
																								SESN2
																								ESPN
																								TAS1R3
																								ATAD3B
																								HMCN1
																								GPR61
																								MIXL1
																								STK40
																								C1orf124
																								TM2D1
																								FCAMR
																								REG4
																								OBSCN
																								TMEM222
																								C1orf49
																								PLEKHN1
																								HORMAD1
																								TOMM40L
																								SYDE2
																								ZNF644
																								USP48
																								ZMYND12
																								NBPF3
																								LRRC8C
																								ZDHHC18
																								SGIP1
																								POLR3GL
																								SLC25A33
																								TMEM79
																								NTPCR
																								EFCAB2
																								DDI2
																								ACBD6
																								LZIC
																								PROK1
																								KIAA1804
																								EFCAB7
																								ZBTB37
																								NT5C1A
																								LCE3D
																								TRIM63
																								LINC00260
																								PSRC1
																								FAM167B
																								LINC00467
																								MGC12982
																								C1orf170
																								CROCCP2
																								FCRLA
																								ANKRD36BP1
																								ZNF496
																								HPDL
																								ATP1A1OS
																								AGBL4
																								MFSD2A
																								C1orf198
																								PPP1R15B
																								ATG4C
																								MAEL
																								PRPF38A
																								SYTL1
																								IGSF21
																								LSM10
																								C1orf94
																								DISP1
																								SNHG12
																								FAM40A
																								RGS8
																								SLC45A3
																								DOCK7
																								KIAA1751
																								WNT3A
																								NAV1
																								SEC16B
																								AQP10
																								LHX4
																								SLAMF9
																								KIAA2013
																								THAP3
																								C1orf201
																								PYGO2
																								ANGEL2
																								SPOCD1
																								ZNF697
																								IGFN1
																								NUP210L
																								BTF3L4
																								UBXN11
																								NEXN
																								CENPL
																								DUSP27
																								RCSD1
																								MEX3A
																								METTL18
																								GORAB
																								C1orf105
																								TMEM183A
																								HIST3H2A
																								PIGM
																								IGSF8
																								C1orf158
																								LEMD1
																								ZNF670
																								FBXO44
																								ATPIF1
																								SNORD46
																								SNORD38A
																								SNORD38B
																								DNAJA1P5
																								C1orf85
																								MED8
																								KTI12
																								C1orf212
																								ADC
																								TMEM54
																								HENMT1
																								TOE1
																								NLRP3
																								ERMAP
																								PGLYRP3
																								CSMD2
																								MYSM1
																								GNRHR2
																								CROCCP3
																								FHAD1
																								SLAMF6
																								OSBPL9
																								SLC26A9
																								LOC115110
																								OMA1
																								RAB42
																								FCRL1
																								FCRL3
																								LRRC42
																								GBP4
																								GBP5
																								FAM46B
																								FMO9P
																								FAM36A
																								RBP7
																								TSEN15
																								FAM129A
																								SNAP47
																								ACAP3
																								TADA1
																								THEM4
																								SH2D1B
																								SSX2IP
																								UBE2J2
																								OLFM3
																								GABPB2
																								TCHHL1
																								RPTN
																								CCDC163P
																								TDRD10
																								SHE
																								C1orf172
																								C1orf96
																								LRRC38
																								AADACL3
																								PUSL1
																								B3GALT6
																								WDR63
																								KLHDC9
																								AXDND1
																								MAB21L3
																								IFFO2
																								HIST2H3C
																								SLC44A3
																								ATXN7L2
																								C1orf194
																								LYPLAL1
																								OR2M5
																								OR2M3
																								OR2T12
																								OR14C36
																								OR2T34
																								OR2T10
																								OR2T4
																								OR2T11
																								ATP6V1G3
																								ASB17
																								TYW3
																								C1orf173
																								LRRIQ3
																								TPRG1L
																								FAM213B
																								MYOM3
																								DMBX1
																								OR10J5
																								TMCO2
																								ZNF684
																								TCEANC2
																								PODN
																								LRRC39
																								GJB4
																								HMGB4
																								RNF19B
																								DCST2
																								DNAH14
																								OR2B11
																								ZNF648
																								TEDDM1
																								C1orf122
																								OSCP1
																								C1orf216
																								KLHDC7A
																								VWA5B1
																								UBXN10
																								C1orf87
																								ARL8A
																								SYT2
																								LOC127841
																								GOLT1A
																								UHMK1
																								FCRLB
																								WDR64
																								C1orf131
																								LIX1L
																								HSD3BP4
																								SPATA17
																								EDARADD
																								KLF17
																								TMEM125
																								C1orf182
																								IQGAP3
																								APOA1BP
																								ARHGEF19
																								MRPL55
																								HIST3H2BB
																								DRAM2
																								C1orf88
																								C1orf162
																								OR10T2
																								OR6P1
																								OR10X1
																								OR10Z1
																								OR6K6
																								OR6N1
																								TATDN3
																								S100A16
																								NEK7
																								ACTRT2
																								MIB2
																								ITLN2
																								SYT6
																								C1orf74
																								CREB3L4
																								C1orf127
																								BROX
																								SAMD11
																								LOC148413
																								SAMD13
																								C1orf52
																								PHF13
																								C1orf51
																								TMEM56
																								NBPF4
																								UBE2U
																								SLC35F3
																								LOC148696
																								LOC148709
																								PTPRVP
																								HFE2
																								ANKRD35
																								FAM163A
																								B3GALNT2
																								MFSD4
																								PM20D1
																								C1orf150
																								LOC148824
																								SLC30A7
																								CCDC27
																								C1orf213
																								KNCN
																								MOB3C
																								GLIS1
																								LELP1
																								RC3H1
																								MGC27382
																								DCDC2B
																								ZNF362
																								LOC149086
																								DCST1
																								CNIH3
																								LOC149134
																								MANEAL
																								IL23R
																								METTL11B
																								FAM78B
																								SHISA4
																								EXOC8
																								PDIK1L
																								BNIPL
																								CLDN19
																								WDR65
																								C1orf210
																								CCDC24
																								BTBD19
																								CCDC17
																								LRRC71
																								C1orf64
																								RNF187
																								RP11-165H20.1
																								PYHIN1
																								C1orf227
																								FAM71A
																								SLC2A7
																								DENND2C
																								GBP6
																								LPPR5
																								FNDC7
																								DENND1B
																								TDRD5
																								TOR1AIP2
																								CALML6
																								IL28RA
																								CYP4Z2P
																								CITED4
																								FLJ40434
																								C1orf177
																								SPRR4
																								KANK4
																								SASS6
																								C1orf55
																								CNST
																								FAM43B
																								PPIAL4A
																								HFM1
																								PAQR7
																								TTC24
																								C1orf65
																								UBL4B
																								PDIA3P
																								EIF2C3
																								EIF2C4
																								LCE4A
																								ALG14
																								FAM76A
																								LINC00466
																								C1orf168
																								TMEM201
																								TMEM61
																								CYP4Z1
																								C1orf86
																								CDCP2
																								SLC5A9
																								CC2D1B
																								NBPF11
																								NUDT17
																								FLJ23867
																								TXLNA
																								TCTEX1D1
																								PLD5
																								C1orf100
																								SPAG17
																								SLFNL1
																								KRTCAP2
																								CRTC2
																								C1orf126
																								IBA57
																								HIPK1
																								SLC44A5
																								ATAD3C
																								AKR7L
																								AKR7A2P1
																								TMEM9
																								FNDC5
																								EPHX4
																								LOC254099
																								TTLL10
																								AKNAD1
																								SLC41A1
																								OR2T6
																								LCE5A
																								TMCO4
																								MCOLN2
																								COL24A1
																								LOC255654
																								PCSK9
																								SYT14
																								ST6GALNAC3
																								C1orf101
																								ZNF683
																								ARHGAP30
																								C1orf192
																								NEGR1
																								ASPM
																								MDS2
																								CYP4X1
																								MAGI3
																								TIPRL
																								NPHP4
																								BEST4
																								PGBD2
																								FAM19A3
																								RIIAD1
																								THEM5
																								OR2L13
																								SLC9A11
																								OR14A16
																								CYP4A22
																								C1orf185
																								LOC284551
																								NBPF15
																								LINC00303
																								LOC284576
																								LOC284578
																								LOC284581
																								FAM41C
																								FAM102B
																								SYPL2
																								CYB561D1
																								ANKRD34A
																								RUSC1-AS1
																								LOC284632
																								LOC284648
																								DKFZP564C196
																								RSPO1
																								EPHA10
																								LOC284661
																								C1orf204
																								C1orf111
																								LOC284688
																								ZNF326
																								BTBD8
																								HNRNPU-AS1
																								RIMKLA
																								SLC25A34
																								ESPNP
																								LIN9
																								VN1R5
																								HIST2H2AB
																								PPM1J
																								HIST2H3A
																								HIST2H2BC
																								HIST2H2BA
																								FAM151A
																								S100A7A
																								LINGO4
																								RXFP4
																								ANKRD45
																								LOC339442
																								C1orf174
																								KLHL17
																								TMEM240
																								TMEM52
																								FAM5C
																								MTMR9LP
																								ZBTB8OS
																								TFAP2E
																								ZNF678
																								PRSS38
																								LOC339505
																								C1orf110
																								FAM58BP
																								LOC339524
																								LOC339529
																								LOC339535
																								C1orf228
																								ZNF642
																								RD3
																								AADACL4
																								PRAMEF5
																								HNRNPCL1
																								PRAMEF9
																								PRAMEF10
																								CCDC18
																								OR6F1
																								OR2W3
																								OR2T8
																								OR2T3
																								MYBPHL
																								OR10R2
																								FCRL6
																								KCNT2
																								BARHL2
																								HSP90B3P
																								NBPF7
																								TCTEX1D4
																								OR2T29
																								SERINC2
																								FAM159A
																								FAM131C
																								LCE1A
																								LCE1B
																								LCE1C
																								LCE1D
																								LCE1E
																								LCE1F
																								LCE2A
																								LCE2C
																								LCE2D
																								LCE3A
																								LCE3B
																								LCE3C
																								LCE3E
																								PADI6
																								RGSL1
																								BMP8A
																								IRF2BP2
																								ZBTB41
																								CYCSP52
																								C1orf187
																								SPATA21
																								CCDC23
																								ATPAF1-AS1
																								HEATR8
																								FAM73A
																								LOC375010
																								PEAR1
																								SFT2D2
																								MIA3
																								C1orf95
																								FAM89A
																								AGRN
																								RPS10P7
																								APITD1
																								CATSPER4
																								NSUN4
[truncated: 417 more rows]
