# Supplementary material for: Insights into beta cell regeneration for diabetes via integration of molecular landscapes in human insulinomas
Source: Nat Commun. 2017 Oct 3;8:767. doi: 10.1038/s41467-017-00992-9 (PMC5626682; doi:10.1038/s41467-017-00992-9)
Supplement: Supplementary file 10 — Supplementary Data 7 [file 41467_2017_992_MOESM10_ESM.xlsx]

## Sheet: Supplementary Data 9
Supplementary Table 7. RNAseq Sample Sequencing Information
Sample ID	Sample Class	Matching WES of	RNA Library	RNA Library size
		tumor/blood pair
4418	Tumor	Yes	PolyA	83777721
4950		Yes	RiboZero	46907906
4973		Yes	RiboZero	54910366
4974		Yes	RiboZero	40713317
5318		Yes	RiboZero	44890984
5320		Yes	RiboZero	61004113
5596			RiboZero	64367772
5597			RiboZero	42674134
5601			RiboZero	50451248
5602			RiboZero	63759041
5329		Yes	RiboZero	66986397
5331		Yes	RiboZero	66751471
5333		Yes	RiboZero & polyA	75240474 & 86334219
5564			RiboZero	66190130
5565			RiboZero & polyA	54733315 & 64833910
5594			RiboZero	65098986
5595			RiboZero	50669975
5603			RiboZero	64073736
5863		Yes	RiboZero & polyA	50291918 & 89102275
5967		Yes	RiboZero	63981108
6066		Yes	RiboZero	71718333
6107		Yes	RiboZero	41930277
5599			RiboZero	77691220
5600			RiboZero	80752790
6957			RiboZero	85213428
H1714 RIPZ+	Normal Beta Cells (ZS. Green)		PolyA	195754952
H1732 RIPZ+			PolyA	29281670
AAKD226 RIPZ+			PolyA	52113553
Bala1 RIPZ+			PolyA	76049215
Bala2 RIPZ+			PolyA	44079694
ID1beta	Normal Beta Cells (NewPort Green)		PolyA	95510623
ID2beta			PolyA	144126321
ID3beta			PolyA	99730159
ID4beta			PolyA	202554844
ID5beta			PolyA	104583197
ID7beta			PolyA	107741464
ID8beta			PolyA	96921230
ID9beta			PolyA	113586374
ID10beta			PolyA	104590718
ID11beta			PolyA	243447002
SRR1951541	Normal Beta Cells (Intracellular Sorting)		RiboZero	39751075
SRR1951542			RiboZero	39135814
SRR1951543			RiboZero	38003513
SRR1951544			RiboZero	13766302
SRR1951545			RiboZero	34767865
SRR1951546			RiboZero	41468118
SRR1951547			RiboZero	35479915
