# Supplementary material for: Insights into beta cell regeneration for diabetes via integration of molecular landscapes in human insulinomas
Source: Nat Commun. 2017 Oct 3;8:767. doi: 10.1038/s41467-017-00992-9 (PMC5626682; doi:10.1038/s41467-017-00992-9)
Supplement: Supplementary file 11 — Supplementary Data 8 [file 41467_2017_992_MOESM11_ESM.xlsx]

## Sheet: Supplementary Data 10
Supplementary Table 8. Differential Expression Analysis of 13821 Protein-Coding Genes Expressed in Both Insulinomas and Beta cells, with Beta Cells as the Control
gene_symbol	ensembl_id	logFC	AveExpr	t	P.Value	FDR
GIMAP1	ENSG00000213203	6.53122	-0.664305	19.706	9.67194e-25	1.80275e-20
GIMAP8	ENSG00000171115	5.91279	0.901925	19.1622	3.21743e-24	2.99848e-20
SDPR	ENSG00000168497	7.96517	0.934259	18.7087	8.94383e-24	5.34256e-20
MS4A6A	ENSG00000110077	7.75477	0.0961489	18.5998	1.14653e-23	5.34256e-20
GIMAP5	ENSG00000196329	7.16449	0.652997	18.35	2.03519e-23	7.5868e-20
RAMP3	ENSG00000122679	6.51115	1.01185	18.1316	3.37804e-23	1.04939e-19
GIMAP4	ENSG00000133574	6.82837	0.303226	17.9726	4.89889e-23	1.30443e-19
C1QB	ENSG00000173369	7.91884	0.44357	17.6987	9.3481e-23	2.17799e-19
MS4A7	ENSG00000166927	7.46343	0.519895	17.5081	1.47203e-22	3.04857e-19
C1QC	ENSG00000159189	7.3467	0.103211	17.1812	3.23347e-22	6.02687e-19
CXorf36	ENSG00000147113	6.57772	0.754931	17.0351	4.61324e-22	7.81692e-19
MPEG1	ENSG00000197629	6.51311	0.568057	16.6075	1.32176e-21	2.05303e-18
PTPRB	ENSG00000127329	5.80249	3.558	16.4819	1.80733e-21	2.4062e-18
C1QA	ENSG00000173372	7.44779	0.405056	16.4947	1.75081e-21	2.4062e-18
SLCO2A1	ENSG00000174640	5.66921	2.95196	16.4446	1.98401e-21	2.46533e-18
CD34	ENSG00000174059	6.36779	1.54516	16.3854	2.30103e-21	2.68055e-18
TMEM204	ENSG00000131634	5.14536	2.00787	16.2447	3.27831e-21	3.39469e-18
GIMAP6	ENSG00000133561	6.33184	1.0745	16.2608	3.14762e-21	3.39469e-18
GIMAP7	ENSG00000179144	6.14606	-0.869578	16.0968	4.76757e-21	4.67699e-18
A2M	ENSG00000175899	5.56616	5.41481	15.9985	6.12172e-21	5.70514e-18
P2RY8	ENSG00000182162	5.45091	0.0986472	15.8406	9.16928e-21	8.13839e-18
TNFRSF1B	ENSG00000028137	5.69663	0.816931	15.8106	9.90544e-21	8.39216e-18
ENPEP	ENSG00000138792	5.80066	1.80098	15.6619	1.45324e-20	1.12862e-17
MS4A4A	ENSG00000110079	6.53114	-0.774494	15.5993	1.70914e-20	1.2562e-17
TAL1	ENSG00000162367	5.66528	-0.345469	15.5897	1.75231e-20	1.2562e-17
EMCN	ENSG00000164035	6.86562	1.15224	15.4839	2.30748e-20	1.59293e-17
TYROBP	ENSG00000011600	6.15516	-0.606492	15.4399	2.58868e-20	1.72323e-17
FLI1	ENSG00000151702	5.36653	0.859723	15.3626	3.16908e-20	2.03684e-17
MMRN2	ENSG00000173269	4.67754	2.57221	15.3425	3.34068e-20	2.07557e-17
STAB1	ENSG00000010327	4.72012	3.68926	15.256	4.19338e-20	2.47707e-17
CLEC14A	ENSG00000176435	5.75708	1.0071	15.239	4.3856e-20	2.47707e-17
ABI3	ENSG00000108798	5.77629	-0.471231	15.2492	4.26927e-20	2.47707e-17
GJC1	ENSG00000182963	5.52625	1.88874	15.2021	4.83276e-20	2.64935e-17
MYO7B	ENSG00000169994	5.7734	-0.248547	15.0431	7.36486e-20	3.9221e-17
SIGLEC1	ENSG00000088827	6.66437	-0.895224	14.906	1.06144e-19	5.34705e-17
MGP	ENSG00000111341	6.01922	3.16705	14.8181	1.3432e-19	6.25899e-17
FGR	ENSG00000000938	6.26915	-0.50913	14.8369	1.27718e-19	6.10393e-17
RNASE6	ENSG00000169413	5.99491	-1.75244	14.8503	1.23226e-19	6.04421e-17
ACVRL1	ENSG00000139567	4.65758	2.24219	14.7145	1.77512e-19	7.40373e-17
FOLR2	ENSG00000165457	5.74748	-1.28672	14.7768	1.50074e-19	6.66009e-17
HCK	ENSG00000101336	4.69927	-0.523761	14.7606	1.56768e-19	6.79533e-17
CLEC3B	ENSG00000163815	5.18157	-0.253478	14.7119	1.78748e-19	7.40373e-17
TM4SF18	ENSG00000163762	5.73843	0.852347	14.6577	2.06948e-19	8.38545e-17
CCDC3	ENSG00000151468	4.81294	1.6621	14.565	2.65999e-19	1.05343e-16
MEF2C	ENSG00000081189	5.34771	2.36564	14.5514	2.75949e-19	1.05343e-16
FGL2	ENSG00000127951	5.06265	2.01593	14.4892	3.26818e-19	1.21831e-16
CDH5	ENSG00000179776	6.18007	2.0555	14.4569	3.56903e-19	1.30437e-16
APOLD1	ENSG00000178878	5.03215	4.39553	14.4386	3.75175e-19	1.34479e-16
RCSD1	ENSG00000198771	5.71661	-0.303616	14.3821	4.37844e-19	1.53981e-16
HVCN1	ENSG00000122986	3.15234	0.248682	14.317	5.23372e-19	1.80651e-16
MYCT1	ENSG00000120279	5.73538	0.446378	14.2641	6.05204e-19	2.05098e-16
PLCB2	ENSG00000137841	5.40801	-0.337172	14.2058	7.10651e-19	2.29436e-16
SMOC2	ENSG00000112562	6.78389	0.430927	14.1913	7.39542e-19	2.33633e-16
AIF1	ENSG00000204472	5.79113	-1.528	14.2233	6.77101e-19	2.25366e-16
RAMP2	ENSG00000131477	4.00028	0.725729	14.1782	7.66677e-19	2.38168e-16
CLEC2B	ENSG00000110852	4.80689	-0.373674	14.2041	7.1395e-19	2.29436e-16
S1PR1	ENSG00000170989	5.75478	1.42945	14.157	8.13118e-19	2.48454e-16
TEK	ENSG00000120156	5.14964	1.52243	14.1507	8.27335e-19	2.48721e-16
RBMS3	ENSG00000144642	4.95294	1.43089	14.1219	8.95891e-19	2.60914e-16
VSIG4	ENSG00000155659	6.40953	-1.33483	14.1363	8.60894e-19	2.54702e-16
CYTH4	ENSG00000100055	5.42729	-0.662092	14.0883	9.83275e-19	2.81958e-16
SLCO2B1	ENSG00000137491	6.15203	1.45618	13.9844	1.31236e-18	3.62068e-16
SEMA3G	ENSG00000010319	4.92438	1.18058	13.971	1.36201e-18	3.67919e-16
STARD8	ENSG00000130052	4.85005	0.983357	13.9445	1.46644e-18	3.90471e-16
LIMS2	ENSG00000072163	5.1782	1.04237	13.8808	1.752e-18	4.59936e-16
TGFBR2	ENSG00000163513	4.39892	4.08166	13.8751	1.78016e-18	4.60839e-16
C10orf54	ENSG00000107738	4.27836	1.46063	13.8164	2.09821e-18	5.28493e-16
LAIR1	ENSG00000167613	5.55691	-0.353849	13.8381	1.97445e-18	5.04134e-16
COX4I2	ENSG00000131055	5.66821	-1.72077	13.7917	2.2488e-18	5.58871e-16
ADH1B	ENSG00000196616	8.17774	0.281586	13.7395	2.60472e-18	6.38806e-16
GAS6	ENSG00000183087	3.9143	4.18776	13.6998	2.91293e-18	7.05119e-16
PPAP2B	ENSG00000162407	3.66428	3.97985	13.6835	3.04986e-18	7.28798e-16
C3AR1	ENSG00000171860	4.95291	-0.606872	13.6154	3.69698e-18	8.61349e-16
ADGRF5	ENSG00000069122	5.18676	3.46138	13.5409	4.56493e-18	1.05044e-15
GNG11	ENSG00000127920	4.37657	1.99272	13.5177	4.87609e-18	1.10836e-15
HLA-DPA1	ENSG00000231389	6.8494	1.36698	13.4921	5.24499e-18	1.17785e-15
EXOC3L2	ENSG00000130201	4.60839	0.466758	13.4445	6.00603e-18	1.3327e-15
DOK2	ENSG00000147443	5.21357	-1.75783	13.4393	6.09505e-18	1.33654e-15
CCR1	ENSG00000163823	4.91394	-1.17528	13.4038	6.74507e-18	1.46188e-15
FCGR3A	ENSG00000203747	7.29291	-0.736297	13.3548	7.75965e-18	1.64355e-15
ARHGDIB	ENSG00000111348	3.19894	2.72017	13.357	7.71104e-18	1.64355e-15
SCN4B	ENSG00000177098	4.54593	1.80909	13.2288	1.11414e-17	2.33331e-15
APOL3	ENSG00000128284	3.83926	1.38921	13.2127	1.16678e-17	2.38985e-15
CD163	ENSG00000177575	6.63326	1.07701	13.2066	1.18771e-17	2.40628e-15
ROBO4	ENSG00000154133	5.82136	1.12359	13.1927	1.236e-17	2.4599e-15
ADGRL4	ENSG00000162618	5.53139	1.62939	13.1914	1.24058e-17	2.4599e-15
CLEC1A	ENSG00000150048	5.61269	-0.846383	13.2128	1.16658e-17	2.38985e-15
ARHGAP4	ENSG00000089820	3.4565	2.23575	13.164	1.34261e-17	2.63421e-15
FGD2	ENSG00000146192	4.58624	0.543725	13.1604	1.35694e-17	2.63459e-15
OSBPL1A	ENSG00000141447	3.28503	2.9974	13.1374	1.45014e-17	2.73685e-15
RASGRP2	ENSG00000068831	4.46395	-0.0257238	13.1365	1.45366e-17	2.73685e-15
FGD5	ENSG00000154783	4.83273	2.02489	13.1277	1.49135e-17	2.7779e-15
TMTC1	ENSG00000133687	4.58632	2.22002	13.1245	1.50527e-17	2.7779e-15
MNDA	ENSG00000163563	5.87878	-1.94215	13.1401	1.43862e-17	2.73685e-15
LGI4	ENSG00000153902	4.60561	-0.987113	13.0925	1.65102e-17	3.01699e-15
GJA4	ENSG00000187513	4.88328	0.521097	13.0597	1.81538e-17	3.25355e-15
NOTCH4	ENSG00000204301	5.83488	0.987315	13.0173	2.05309e-17	3.60408e-15
FLT1	ENSG00000102755	5.61934	3.79024	13.018	2.04944e-17	3.60408e-15
SLA	ENSG00000155926	5.76847	0.256206	13.0147	2.06898e-17	3.60408e-15
PRELP	ENSG00000188783	6.31036	0.809656	12.9937	2.19915e-17	3.79536e-15
SLFN11	ENSG00000172716	4.92513	1.30825	12.9492	2.50301e-17	4.18271e-15
ADCY4	ENSG00000129467	4.06324	1.77252	12.9478	2.51335e-17	4.18271e-15
SPARCL1	ENSG00000152583	5.48686	4.95143	12.9526	2.47874e-17	4.18271e-15
ITM2A	ENSG00000078596	3.94832	1.53622	12.9355	2.60498e-17	4.29684e-15
LILRB5	ENSG00000105609	5.44514	-1.33875	12.9492	2.50335e-17	4.18271e-15
RGS5	ENSG00000143248	5.8631	5.63999	12.8729	3.12712e-17	5.11284e-15
LCP2	ENSG00000043462	5.07212	0.720025	12.8621	3.22757e-17	5.23119e-15
CALCRL	ENSG00000064989	4.99118	3.07177	12.8586	3.2607e-17	5.23932e-15
AIF1L	ENSG00000126878	4.08958	0.819931	12.8281	3.56485e-17	5.67908e-15
PDGFD	ENSG00000170962	4.64263	2.61749	12.8039	3.82678e-17	6.04469e-15
HSPA12B	ENSG00000132622	3.78939	0.784929	12.7906	3.97996e-17	6.19807e-15
JAM2	ENSG00000154721	3.63624	2.1924	12.7811	4.09148e-17	6.30257e-15
CAV1	ENSG00000105974	4.42342	2.41401	12.7897	3.99039e-17	6.19807e-15
SLC6A1	ENSG00000157103	5.98524	-1.40097	12.7779	4.13063e-17	6.31072e-15
ESAM	ENSG00000149564	4.52715	1.82003	12.765	4.28962e-17	6.39275e-15
XAF1	ENSG00000132530	5.59841	1.85203	12.7625	4.32151e-17	6.39275e-15
CASP1	ENSG00000137752	4.25167	-0.402318	12.7691	4.23879e-17	6.39275e-15
CLEC7A	ENSG00000172243	5.26613	-0.511796	12.7075	5.08071e-17	7.45664e-15
GBP4	ENSG00000162654	5.28424	1.36801	12.6744	5.60002e-17	8.15459e-15
ITGB2	ENSG00000160255	4.76894	1.01925	12.6604	5.83579e-17	8.39719e-15
COLEC11	ENSG00000118004	4.96638	0.947986	12.6592	5.85672e-17	8.39719e-15
GMFG	ENSG00000130755	4.4955	-0.199346	12.6103	6.76726e-17	9.48383e-15
RASIP1	ENSG00000105538	3.27433	1.44779	12.5971	7.03709e-17	9.71587e-15
CD74	ENSG00000019582	4.45142	4.85711	12.6029	6.91761e-17	9.62218e-15
VWF	ENSG00000110799	6.69527	3.93339	12.5131	9.02482e-17	1.23686e-14
CLDN5	ENSG00000184113	5.93206	0.650199	12.5062	9.21123e-17	1.2532e-14
LAPTM5	ENSG00000162511	5.42218	1.87371	12.4373	1.13084e-16	1.52738e-14
HLA-DPB1	ENSG00000223865	5.21702	1.08345	12.396	1.27904e-16	1.71511e-14
FAM198B	ENSG00000164125	4.18959	2.94141	12.3801	1.34097e-16	1.7853e-14
FBLN5	ENSG00000140092	4.57344	2.00659	12.3718	1.37477e-16	1.81733e-14
HLA-DRA	ENSG00000204287	7.04953	1.31716	12.2863	1.7753e-16	2.33027e-14
COL14A1	ENSG00000187955	5.80406	3.48499	12.2308	2.09716e-16	2.71451e-14
IKZF1	ENSG00000185811	5.60344	-1.0248	12.2372	2.05754e-16	2.68185e-14
APOE	ENSG00000130203	5.58034	2.51568	12.2028	2.28156e-16	2.93283e-14
CSF1R	ENSG00000182578	3.53004	2.29965	12.1847	2.40909e-16	3.07555e-14
CSF3R	ENSG00000119535	5.77934	-1.02727	12.163	2.57196e-16	3.26114e-14
SEMA3F	ENSG00000001617	3.88895	1.65902	12.1268	2.86912e-16	3.58417e-14
IFI27	ENSG00000165949	5.09945	1.72244	12.125	2.88441e-16	3.58417e-14
SOX17	ENSG00000164736	5.07948	-0.968559	12.1332	2.8136e-16	3.54343e-14
ABHD3	ENSG00000158201	-3.09433	4.84023	-12.1026	3.08583e-16	3.80906e-14
LRRC32	ENSG00000137507	4.53254	2.60777	12.0383	3.7491e-16	4.59734e-14
ECM2	ENSG00000106823	3.13146	2.44511	12.0019	4.18623e-16	5.0667e-14
HIGD1B	ENSG00000131097	3.89537	-0.182745	11.9798	4.47737e-16	5.38411e-14
BCL6B	ENSG00000161940	4.17453	1.22494	11.9513	4.88172e-16	5.83272e-14
FHL5	ENSG00000112214	5.95792	-0.0562393	11.9003	5.7026e-16	6.77011e-14
IFITM1	ENSG00000185885	5.71811	0.453261	11.8784	6.09646e-16	7.19189e-14
IFI44L	ENSG00000137959	6.658	0.468595	11.8668	6.31558e-16	7.35726e-14
SRGN	ENSG00000122862	5.03188	2.45672	11.8744	6.17004e-16	7.23291e-14
MYO1F	ENSG00000142347	4.25667	0.489003	11.8492	6.66382e-16	7.71471e-14
BST2	ENSG00000130303	4.4271	0.943872	11.8281	7.10813e-16	8.09959e-14
HOXD8	ENSG00000175879	3.66976	-1.12869	11.8272	7.12663e-16	8.09959e-14
RFTN1	ENSG00000131378	2.87457	2.68647	11.8301	7.06426e-16	8.09959e-14
FLT4	ENSG00000037280	5.87087	1.39841	11.8059	7.60807e-16	8.59435e-14
CPA3	ENSG00000163751	5.13131	-0.0594698	11.7861	8.08285e-16	9.07568e-14
PTGDS	ENSG00000107317	5.55295	0.598438	11.7777	8.2921e-16	9.25488e-14
ARAP3	ENSG00000120318	2.94688	2.2859	11.7731	8.41007e-16	9.33067e-14
ACKR1	ENSG00000213088	6.08164	-1.3117	11.749	9.05535e-16	9.98715e-14
ANGPT1	ENSG00000154188	4.92817	-0.0955589	11.7409	9.28401e-16	1.01791e-13
FMO3	ENSG00000007933	4.12396	-0.414305	11.7203	9.89072e-16	1.07809e-13
OGN	ENSG00000106809	4.342	1.51585	11.6889	1.08919e-15	1.18031e-13
ITGAX	ENSG00000140678	5.92081	0.689739	11.6749	1.13698e-15	1.22498e-13
ERG	ENSG00000157554	4.77413	1.56945	11.6349	1.28619e-15	1.37778e-13
MMP19	ENSG00000123342	5.42077	1.27748	11.6326	1.29526e-15	1.37956e-13
ARHGEF6	ENSG00000129675	3.47393	1.7102	11.6235	1.33207e-15	1.4107e-13
P2RY13	ENSG00000181631	4.21853	-0.984614	11.6142	1.3711e-15	1.44384e-13
CD86	ENSG00000114013	4.53763	-0.909998	11.5916	1.47015e-15	1.53944e-13
TIE1	ENSG00000066056	5.10781	1.74523	11.547	1.68728e-15	1.75693e-13
SLFN13	ENSG00000154760	4.50171	-0.841357	11.5236	1.81392e-15	1.87832e-13
OAS2	ENSG00000111335	5.2022	0.607962	11.5093	1.89607e-15	1.9418e-13
CYBRD1	ENSG00000071967	4.79513	2.65787	11.5204	1.83193e-15	1.88649e-13
MFNG	ENSG00000100060	4.04516	-0.177494	11.4877	2.02752e-15	2.05386e-13
LILRB2	ENSG00000131042	5.16691	-1.26052	11.4953	1.98034e-15	2.01702e-13
PALD1	ENSG00000107719	5.35363	0.343627	11.4712	2.13366e-15	2.13813e-13
F2RL3	ENSG00000127533	5.84763	1.68169	11.4779	2.08975e-15	2.10545e-13
USHBP1	ENSG00000130307	3.10675	0.466997	11.45	2.27901e-15	2.27157e-13
LILRB1	ENSG00000104972	4.92645	-1.40571	11.3941	2.71146e-15	2.68824e-13
PTPRC	ENSG00000081237	6.14204	0.817752	11.37	2.9231e-15	2.88273e-13
MSR1	ENSG00000038945	5.38233	1.00034	11.3538	3.07426e-15	3.01585e-13
RERG	ENSG00000134533	4.07492	1.57606	11.3454	3.15633e-15	3.08015e-13
GGT5	ENSG00000099998	5.0482	1.50443	11.3311	3.2998e-15	3.20338e-13
ITPKB	ENSG00000143772	4.26686	1.8024	11.3153	3.46707e-15	3.34832e-13
TPSAB1	ENSG00000172236	4.85127	-0.259617	11.2871	3.78586e-15	3.63735e-13
DYSF	ENSG00000135636	3.81857	2.20708	11.2853	3.80776e-15	3.63963e-13
PREX2	ENSG00000046889	4.45513	2.16741	11.2634	4.07747e-15	3.87755e-13
GALNT16	ENSG00000100626	3.4543	1.50581	11.2573	4.15604e-15	3.93221e-13
ARHGEF15	ENSG00000198844	3.40477	1.67343	11.2436	4.33863e-15	4.08423e-13
FCER1G	ENSG00000158869	4.41469	-0.921013	11.2253	4.59494e-15	4.28225e-13
CD53	ENSG00000143119	4.42192	0.686194	11.2235	4.61973e-15	4.28394e-13
KANK3	ENSG00000186994	3.85472	0.863372	11.2278	4.55821e-15	4.26937e-13
APLNR	ENSG00000134817	5.84954	0.502472	11.2068	4.86801e-15	4.49182e-13
ITGA8	ENSG00000077943	5.71255	0.336458	11.1986	4.99567e-15	4.56442e-13
ASPN	ENSG00000106819	5.01143	2.22071	11.197	5.02037e-15	4.56461e-13
ARHGAP15	ENSG00000075884	4.44214	-0.100876	11.1736	5.40316e-15	4.88881e-13
NES	ENSG00000132688	3.75522	2.74321	11.2021	4.94144e-15	4.53712e-13
EDNRB	ENSG00000136160	5.80109	2.42698	11.1172	6.4514e-15	5.80906e-13
HLX	ENSG00000136630	3.61683	0.0188715	11.0456	8.08561e-15	7.17655e-13
PRICKLE4	ENSG00000124593	1.69477	2.35505	11.0504	7.96578e-15	7.10402e-13
CCL21	ENSG00000137077	5.93659	-1.35226	11.0163	8.86967e-15	7.83515e-13
PPAP2A	ENSG00000067113	2.30915	3.93171	11.0578	7.78101e-15	6.97261e-13
SHROOM4	ENSG00000158352	4.47635	1.63573	11.005	9.19429e-15	8.04404e-13
SELP	ENSG00000174175	4.30039	-0.0344586	10.9936	9.53066e-15	8.22417e-13
LDB2	ENSG00000169744	3.25455	2.80771	11.0036	9.23561e-15	8.04404e-13
GPR17	ENSG00000144230	5.35789	-1.80668	10.9916	9.59168e-15	8.23868e-13
RASL12	ENSG00000103710	4.75351	-0.346721	10.9619	1.05377e-14	9.00973e-13
HCLS1	ENSG00000180353	2.9152	2.52626	10.956	1.07362e-14	9.13752e-13
CSPG4	ENSG00000173546	4.88714	2.18232	10.9464	1.10676e-14	9.37678e-13
MSRB3	ENSG00000174099	4.29913	2.03902	10.9396	1.13077e-14	9.53687e-13
CALHM2	ENSG00000138172	2.63197	1.32954	10.918	1.21116e-14	1.01689e-12
OPRL1	ENSG00000125510	5.54167	-0.891598	10.9014	1.27655e-14	1.06698e-12
ZEB2	ENSG00000169554	3.47185	3.0742	10.8802	1.36565e-14	1.13635e-12
GIMAP2	ENSG00000106560	4.15758	-0.71305	10.8493	1.50697e-14	1.24285e-12
NCF4	ENSG00000100365	4.24453	-1.46633	10.8305	1.59986e-14	1.31365e-12
ECSCR	ENSG00000249751	4.6787	-0.582925	10.8141	1.68553e-14	1.37792e-12
PTRF	ENSG00000177469	3.72197	3.98735	10.8509	1.49884e-14	1.24164e-12
ANO2	ENSG00000047617	5.00423	-0.710349	10.7866	1.83989e-14	1.47818e-12
C1QTNF1	ENSG00000173918	4.19398	1.86164	10.7917	1.81008e-14	1.46688e-12
CFH	ENSG00000000971	4.87352	2.44329	10.7937	1.79884e-14	1.46413e-12
OLFML2A	ENSG00000185585	5.11934	2.26648	10.7799	1.87984e-14	1.50379e-12
NDRG2	ENSG00000165795	2.92561	2.87707	10.7894	1.82344e-14	1.4713e-12
RASAL3	ENSG00000105122	4.52129	-1.04438	10.7408	2.1296e-14	1.68909e-12
INMT	ENSG00000241644	5.369	0.67796	10.7446	2.10406e-14	1.67596e-12
CSF2RB	ENSG00000100368	4.9855	0.0408895	10.7337	2.17883e-14	1.72082e-12
KIAA1462	ENSG00000165757	4.17052	2.9828	10.7254	2.23738e-14	1.7596e-12
LILRB4	ENSG00000186818	4.75114	-1.51414	10.6945	2.47014e-14	1.9264e-12
FPR3	ENSG00000187474	4.31182	0.448644	10.6782	2.60255e-14	2.00382e-12
CLEC11A	ENSG00000105472	2.62641	1.521	10.6967	2.45216e-14	1.92041e-12
EXPH5	ENSG00000110723	-4.28731	4.65173	-10.6765	2.61617e-14	2.00382e-12
RAPGEF3	ENSG00000079337	4.16777	2.42259	10.6776	2.60691e-14	2.00382e-12
CD72	ENSG00000137101	-2.55617	2.96963	-10.6851	2.54548e-14	1.97688e-12
ZNF366	ENSG00000178175	4.60522	-0.749389	10.6449	2.89569e-14	2.19402e-12
FES	ENSG00000182511	2.88696	1.97796	10.6454	2.89102e-14	2.19402e-12
KDR	ENSG00000128052	5.23811	3.55445	10.6356	2.98349e-14	2.25139e-12
EGFLAM	ENSG00000164318	3.96213	-0.319844	10.6103	3.23593e-14	2.41258e-12
ADAMTS10	ENSG00000142303	3.92464	1.25072	10.6164	3.17309e-14	2.37523e-12
ARHGAP6	ENSG00000047648	3.27921	0.834227	10.5871	3.48588e-14	2.57831e-12
UACA	ENSG00000137831	3.46048	3.83312	10.6174	3.16299e-14	2.37523e-12
MRVI1	ENSG00000072952	4.10125	1.97242	10.5898	3.45574e-14	2.5662e-12
COL21A1	ENSG00000124749	4.43251	-0.0959705	10.5683	3.70344e-14	2.7284e-12
SAMD9L	ENSG00000177409	3.99667	1.81339	10.5545	3.87219e-14	2.84149e-12
SOX18	ENSG00000203883	4.58411	-0.70702	10.508	4.4975e-14	3.27456e-12
PRR29	ENSG00000224383	3.2858	0.536283	10.5067	4.5175e-14	3.27633e-12
CPED1	ENSG00000106034	4.37836	0.469055	10.4989	4.63144e-14	3.33626e-12
FRZB	ENSG00000162998	3.18861	2.34922	10.5256	4.2496e-14	3.10621e-12
THY1	ENSG00000154096	4.60697	2.25164	10.4986	4.63593e-14	3.33626e-12
TSPAN18	ENSG00000157570	3.85719	0.365194	10.4529	5.37324e-14	3.79363e-12
CD84	ENSG00000066294	5.46059	-0.222988	10.4396	5.60938e-14	3.9454e-12
SCARF1	ENSG00000074660	2.58827	2.26622	10.4629	5.20367e-14	3.68788e-12
NR1D1	ENSG00000126368	-3.29408	4.35409	-10.4893	4.77827e-14	3.42547e-12
DCN	ENSG00000011465	5.88862	3.50458	10.4731	5.03471e-14	3.59548e-12
MFGE8	ENSG00000140545	3.54722	2.66158	10.4674	5.12771e-14	3.64792e-12
GPR34	ENSG00000171659	4.20763	0.00396042	10.4156	6.06276e-14	4.21656e-12
FAM78A	ENSG00000126882	3.61721	-0.382118	10.4102	6.16971e-14	4.27499e-12
TMEM119	ENSG00000183160	5.33157	1.08677	10.4187	6.00262e-14	4.2025e-12
STEAP4	ENSG00000127954	4.67617	2.57529	10.4178	6.02e-14	4.2025e-12
PTN	ENSG00000105894	4.22054	-0.836953	10.3466	7.58297e-14	5.19628e-12
2016-09-04	ENSG00000108387	2.41584	2.40649	10.3643	7.15876e-14	4.94193e-12
PEAR1	ENSG00000187800	3.52561	1.4567	10.3305	7.98905e-14	5.44413e-12
MXRA8	ENSG00000162576	2.8098	3.04895	10.3547	7.38522e-14	5.07945e-12
TINAGL1	ENSG00000142910	3.24088	3.27524	10.33	8.00306e-14	5.44413e-12
WTIP	ENSG00000142279	2.85884	0.964821	10.2684	9.77746e-14	6.60298e-12
PODXL	ENSG00000128567	3.46394	4.79016	10.3037	8.71725e-14	5.90839e-12
SEMA5B	ENSG00000082684	6.1321	-0.608087	10.2444	1.05745e-13	7.11548e-12
PDE1A	ENSG00000115252	3.50152	1.34474	10.2136	1.16907e-13	7.81013e-12
MCAM	ENSG00000076706	4.60317	3.92321	10.2397	1.07364e-13	7.19843e-12
EPHB4	ENSG00000196411	3.15611	2.45163	10.2009	1.21846e-13	8.11101e-12
CCM2L	ENSG00000101331	2.58164	0.475092	10.1629	1.37928e-13	9.11645e-12
EBF1	ENSG00000164330	5.84334	2.65161	10.1661	1.36505e-13	9.05452e-12
DOCK2	ENSG00000134516	4.30255	0.725689	10.119	1.59253e-13	1.04486e-11
EPHA3	ENSG00000044524	5.10053	1.28934	10.1052	1.66623e-13	1.0859e-11
AQP1	ENSG00000240583	5.57859	3.44302	10.118	1.59764e-13	1.04486e-11
SLC15A3	ENSG00000110446	3.17891	0.729032	10.0896	1.75341e-13	1.13086e-11
PLVAP	ENSG00000130300	5.77532	3.64494	10.0952	1.72192e-13	1.1144e-11
FBLN1	ENSG00000077942	5.57971	2.01402	10.0781	1.82089e-13	1.17033e-11
FAM110D	ENSG00000197245	4.06108	-0.623677	10.0453	2.02749e-13	1.28977e-11
MYLK	ENSG00000065534	2.96076	3.97192	10.0985	1.70334e-13	1.10622e-11
NPY1R	ENSG00000164128	3.69391	-0.0114981	10.0357	2.09299e-13	1.31794e-11
LRRC45	ENSG00000169683	2.41242	2.7648	10.0754	1.83689e-13	1.17656e-11
LIME1	ENSG00000203896	2.35168	1.26349	10.0437	2.03879e-13	1.29169e-11
S100A4	ENSG00000196154	4.41673	0.110302	10.0094	2.28172e-13	1.42714e-11
ITGAM	ENSG00000169896	4.21711	-0.0342088	9.97919	2.51997e-13	1.55015e-11
RNF19B	ENSG00000116514	-1.70998	5.25715	-10.0428	2.04437e-13	1.29169e-11
FOXF1	ENSG00000103241	3.29549	0.0702695	9.98519	2.4707e-13	1.52488e-11
ISLR	ENSG00000129009	4.46087	1.02101	9.98986	2.43306e-13	1.50664e-11
C7	ENSG00000112936	5.51402	4.74188	10.0012	2.34407e-13	1.46124e-11
CRIP1	ENSG00000213145	3.14957	0.691896	9.96646	2.62779e-13	1.61116e-11
SPTBN5	ENSG00000137877	3.23458	2.27242	9.95153	2.76027e-13	1.67586e-11
BTNL9	ENSG00000165810	3.7303	2.61917	9.96459	2.64407e-13	1.61583e-11
CX3CL1	ENSG00000006210	3.5137	2.04386	9.95228	2.75346e-13	1.67586e-11
ANO1	ENSG00000131620	4.55326	1.15847	9.93636	2.90177e-13	1.75604e-11
DAPK2	ENSG00000035664	-3.53281	3.22232	-9.92392	3.02327e-13	1.82365e-11
LMOD1	ENSG00000163431	3.5711	1.44078	9.91588	3.10449e-13	1.8666e-11
MFAP4	ENSG00000166482	4.05503	1.22125	9.91234	3.14096e-13	1.87642e-11
NEURL1B	ENSG00000214357	4.52849	2.12561	9.91283	3.1359e-13	1.87642e-11
MPZL2	ENSG00000149573	4.39317	1.34862	9.88244	3.46679e-13	2.06446e-11
TLR4	ENSG00000136869	4.37511	1.05544	9.84572	3.91401e-13	2.2993e-11
PCDH18	ENSG00000189184	3.85316	1.29636	9.84953	3.86497e-13	2.27972e-11
RGS19	ENSG00000171700	3.1188	0.902347	9.85796	3.7588e-13	2.22414e-11
SASH3	ENSG00000122122	4.19665	-0.895668	9.81955	4.26801e-13	2.47824e-11
CMKLR1	ENSG00000174600	4.08645	0.637982	9.82806	4.14956e-13	2.42456e-11
SLAMF8	ENSG00000158714	2.46847	0.243795	9.80926	4.41592e-13	2.55616e-11
DNASE1L2	ENSG00000167968	2.66883	1.16605	9.82698	4.16441e-13	2.42564e-11
SPI1	ENSG00000066336	3.56487	-0.123865	9.80288	4.51026e-13	2.60268e-11
TMEM47	ENSG00000147027	2.70719	2.61101	9.84504	3.92283e-13	2.2993e-11
PRKCB	ENSG00000166501	5.20938	-1.60397	9.77733	4.90863e-13	2.8065e-11
DPT	ENSG00000143196	5.3758	0.629846	9.772	4.99611e-13	2.84779e-11
EFEMP1	ENSG00000115380	4.04166	2.17878	9.80149	4.53096e-13	2.60656e-11
FCGR2A	ENSG00000143226	4.22675	1.62343	9.77076	5.01675e-13	2.85083e-11
TRIM22	ENSG00000132274	3.03064	2.81075	9.79324	4.6565e-13	2.67054e-11
NPR1	ENSG00000169418	3.18846	1.47684	9.75013	5.37218e-13	3.03431e-11
TBX2	ENSG00000121068	3.72831	2.02413	9.75102	5.35633e-13	3.03431e-11
PLEK	ENSG00000115956	3.83482	0.0617951	9.68806	6.60223e-13	3.6844e-11
LUM	ENSG00000139329	5.85484	3.78415	9.7211	5.91568e-13	3.33119e-11
DEF6	ENSG00000023892	2.49964	1.53909	9.66334	7.16816e-13	3.98828e-11
C10orf128	ENSG00000204161	4.2993	-0.11415	9.63347	7.91781e-13	4.39226e-11
MYL9	ENSG00000101335	2.85043	1.46375	9.68902	6.58125e-13	3.68372e-11
THSD1	ENSG00000136114	2.32893	1.44176	9.59719	8.93595e-13	4.92773e-11
HOXD3	ENSG00000128652	4.38838	-1.63541	9.5797	9.47285e-13	5.19307e-11
BIN2	ENSG00000110934	4.49564	-1.3998	9.57218	9.71366e-13	5.29394e-11
PHOSPHO1	ENSG00000173868	3.62631	-1.47911	9.54812	1.05268e-12	5.6872e-11
SLC14A1	ENSG00000141469	4.17839	0.365291	9.5513	1.04154e-12	5.64338e-11
SLIT3	ENSG00000184347	4.86524	2.09938	9.56917	9.81197e-13	5.33193e-11
IFI16	ENSG00000163565	3.50276	2.54452	9.58235	9.38953e-13	5.16258e-11
IZUMO4	ENSG00000099840	2.81194	2.9366	9.57395	9.65652e-13	5.27823e-11
ADAM33	ENSG00000149451	3.79407	-0.145941	9.51549	1.17402e-12	6.27008e-11
HRC	ENSG00000130528	3.27698	-0.782382	9.49026	1.27745e-12	6.7836e-11
RGS10	ENSG00000148908	3.44587	-0.62514	9.48667	1.2929e-12	6.84615e-11
SDC3	ENSG00000162512	3.08824	2.27669	9.53383	1.10417e-12	5.94813e-11
PCDH12	ENSG00000113555	2.27594	3.06399	9.51622	1.17117e-12	6.27008e-11
PKN3	ENSG00000160447	2.62555	0.733131	9.48165	1.31484e-12	6.92299e-11
BMF	ENSG00000104081	-3.75132	4.28506	-9.50846	1.20194e-12	6.40083e-11
TUBB2A	ENSG00000137267	-2.47481	3.74472	-9.51603	1.17189e-12	6.27008e-11
HBB	ENSG00000244734	7.6887	-0.0938033	9.45293	1.44766e-12	7.57945e-11
RNASET2	ENSG00000026297	1.94963	3.60673	9.48188	1.31381e-12	6.92299e-11
RILPL2	ENSG00000150977	1.56239	2.29523	9.45755	1.42542e-12	7.48405e-11
FERMT3	ENSG00000149781	2.244	1.48088	9.44378	1.49275e-12	7.77187e-11
LPL	ENSG00000175445	5.19269	0.780077	9.41698	1.63317e-12	8.47928e-11
CD93	ENSG00000125810	5.23138	3.77164	9.44489	1.4872e-12	7.76471e-11
SLC1A3	ENSG00000079215	4.50174	0.126333	9.39944	1.73228e-12	8.9689e-11
KCNK1	ENSG00000135750	-3.78872	3.57583	-9.3978	1.74182e-12	8.99331e-11
GPR4	ENSG00000177464	4.13623	0.425502	9.36339	1.95538e-12	1.00403e-10
TNFRSF25	ENSG00000215788	3.19082	1.66538	9.37947	1.85247e-12	9.53819e-11
JCHAIN	ENSG00000132465	4.0995	-0.745484	9.34005	2.11504e-12	1.08303e-10
CD69	ENSG00000110848	5.06385	-1.6285	9.33028	2.18577e-12	1.11618e-10
ACSL5	ENSG00000197142	2.42987	1.84976	9.32411	2.23168e-12	1.13651e-10
TNXB	ENSG00000168477	5.25934	0.405864	9.31557	2.29678e-12	1.1633e-10
EBF2	ENSG00000221818	4.22684	-0.241571	9.29446	2.46602e-12	1.23893e-10
CPXM2	ENSG00000121898	3.86791	0.849262	9.27772	2.60918e-12	1.30382e-10
GORASP2	ENSG00000115806	-1.12107	6.03277	-9.32014	2.2617e-12	1.14866e-10
PRR16	ENSG00000184838	2.99304	-0.754955	9.23356	3.0285e-12	1.50528e-10
CD300A	ENSG00000167851	3.19553	-0.434308	9.22871	3.07852e-12	1.51449e-10
NOTCH3	ENSG00000074181	4.38663	3.96648	9.29599	2.4534e-12	1.23592e-10
CPAMD8	ENSG00000160111	4.28536	0.408422	9.22783	3.08764e-12	1.51449e-10
MSANTD2	ENSG00000120458	1.15058	3.77712	9.28945	2.50802e-12	1.25664e-10
GCG	ENSG00000115263	-8.03795	4.65289	-9.24297	2.93378e-12	1.46211e-10
LSP1	ENSG00000130592	4.81511	-0.470244	9.19918	3.40152e-12	1.65971e-10
SLC38A11	ENSG00000169507	3.32233	1.79942	9.23235	3.04087e-12	1.50741e-10
PABPC4L	ENSG00000254535	3.11438	-0.975366	9.18025	3.62647e-12	1.75568e-10
BRICD5	ENSG00000182685	2.00498	2.55479	9.22846	3.08117e-12	1.51449e-10
MDM1	ENSG00000111554	1.41152	3.65135	9.22895	3.07603e-12	1.51449e-10
FPR1	ENSG00000171051	5.25303	-1.41929	9.16485	3.82039e-12	1.84477e-10
AMICA1	ENSG00000160593	3.96582	-0.1912	9.15997	3.88396e-12	1.87062e-10
CIITA	ENSG00000179583	3.01229	2.00597	9.19075	3.49993e-12	1.70327e-10
DAAM2	ENSG00000146122	3.03901	1.96331	9.18253	3.59849e-12	1.74667e-10
MUM1	ENSG00000160953	1.42459	5.65146	9.22249	3.14385e-12	1.53801e-10
HEPH	ENSG00000089472	3.75943	0.331241	9.14073	4.14541e-12	1.98628e-10
CHST15	ENSG00000182022	3.28993	1.60133	9.13159	4.27587e-12	2.04354e-10
WWTR1	ENSG00000018408	2.96676	3.6263	9.15356	3.96925e-12	1.90677e-10
MYH11	ENSG00000133392	4.67965	2.64329	9.12124	4.42834e-12	2.11099e-10
EPHA4	ENSG00000116106	3.2774	1.84115	9.1023	4.72215e-12	2.2396e-10
F13A1	ENSG00000124491	5.34042	0.988368	9.04917	5.65507e-12	2.65504e-10
EPS8	ENSG00000151491	2.88352	3.31459	9.11046	4.59328e-12	2.18403e-10
RHOJ	ENSG00000126785	3.82734	0.855292	9.03648	5.90427e-12	2.76507e-10
CSF2RA	ENSG00000198223	4.58012	-1.11745	9.01378	6.37792e-12	2.96454e-10
SNCG	ENSG00000173267	3.21701	-0.675807	9.00816	6.50093e-12	3.0142e-10
JDP2	ENSG00000140044	2.56236	2.73547	9.0727	5.22097e-12	2.46364e-10
CPVL	ENSG00000106066	4.06827	1.39996	9.03458	5.94246e-12	2.76904e-10
FNIP2	ENSG00000052795	-1.7668	6.6197	-9.07876	5.11461e-12	2.41958e-10
SLFN12	ENSG00000172123	3.36656	-0.516084	8.97122	7.37164e-12	3.40099e-10
AOC3	ENSG00000131471	3.17217	2.06509	8.98787	6.96548e-12	3.22158e-10
COL10A1	ENSG00000123500	3.11384	2.05081	8.95832	7.70266e-12	3.53458e-10
LAYN	ENSG00000204381	2.79018	0.422417	8.94662	8.01601e-12	3.64416e-10
CYBB	ENSG00000165168	2.9672	1.93142	8.95911	7.6819e-12	3.53458e-10
PRDM1	ENSG00000057657	3.63087	1.96957	8.95455	7.80232e-12	3.5644e-10
GYPC	ENSG00000136732	2.94027	0.922331	8.95179	7.876e-12	3.58926e-10
ANTXR2	ENSG00000163297	2.91968	1.75748	8.93274	8.40419e-12	3.81133e-10
XPR1	ENSG00000143324	-1.84435	7.17852	-8.95774	7.71808e-12	3.53458e-10
ADGRL2	ENSG00000117114	2.91935	3.99743	8.93186	8.42935e-12	3.81346e-10
LYVE1	ENSG00000133800	3.95119	0.576053	8.83969	1.15464e-11	5.09982e-10
ITGA7	ENSG00000135424	3.02936	2.85097	8.89991	9.39981e-12	4.21161e-10
WHAMM	ENSG00000156232	-1.32379	4.98138	-8.90669	9.18486e-12	4.13518e-10
CTGF	ENSG00000118523	4.03863	4.23662	8.90387	9.27383e-12	4.16518e-10
AFAP1L1	ENSG00000157510	3.34492	1.84284	8.85086	1.11137e-11	4.92041e-10
HLA-DMB	ENSG00000242574	4.86928	-1.55518	8.81196	1.26945e-11	5.5413e-10
PRKG1	ENSG00000185532	3.40143	1.34135	8.83497	1.17341e-11	5.17049e-10
CNP	ENSG00000173786	-2.18851	6.40466	-8.8812	1.00196e-11	4.47853e-10
ATP1A2	ENSG00000018625	4.94223	-1.0213	8.80148	1.31583e-11	5.7303e-10
IRAK3	ENSG00000090376	3.68438	2.23345	8.83105	1.18921e-11	5.21547e-10
PTPRG	ENSG00000144724	2.7053	4.7632	8.8725	1.03218e-11	4.59161e-10
AXL	ENSG00000167601	2.93906	2.24749	8.83406	1.17707e-11	5.17439e-10
ST6GALNAC3	ENSG00000184005	3.75946	0.234512	8.77102	1.46043e-11	6.34519e-10
WDFY4	ENSG00000128815	4.97408	-0.519458	8.76333	1.49938e-11	6.49017e-10
PTCHD2	ENSG00000204624	-3.60974	3.48697	-8.76307	1.50076e-11	6.49017e-10
A4GALT	ENSG00000128274	2.72129	0.293764	8.73896	1.62998e-11	6.95223e-10
ADM	ENSG00000148926	-3.15296	3.40767	-8.75785	1.52782e-11	6.5919e-10
OLFML1	ENSG00000183801	2.91198	0.24991	8.71957	1.74206e-11	7.41329e-10
KITLG	ENSG00000049130	2.7254	2.28907	8.75565	1.53938e-11	6.62643e-10
SULT1C4	ENSG00000198075	3.69124	-0.656914	8.70298	1.84412e-11	7.81193e-10
PIK3R5	ENSG00000141506	3.80722	0.0546973	8.70165	1.85255e-11	7.82984e-10
FBLN2	ENSG00000163520	5.16837	1.44	8.74724	1.5844e-11	6.80453e-10
PLXDC1	ENSG00000161381	3.213	2.1355	8.74638	1.58909e-11	6.80897e-10
SPRY1	ENSG00000164056	2.63867	3.94653	8.7394	1.62756e-11	6.95223e-10
CLEC2D	ENSG00000069493	3.35282	0.236747	8.62929	2.37526e-11	9.97129e-10
RAB11FIP1	ENSG00000156675	-1.7293	7.31807	-8.70526	1.8297e-11	7.76852e-10
FBXL7	ENSG00000183580	3.48691	0.0404841	8.6121	2.51992e-11	1.05076e-09
HLA-DRB1	ENSG00000196126	6.33109	0.70931	8.62494	2.41107e-11	1.00989e-09
SEC24D	ENSG00000150961	-1.70122	7.29623	-8.65549	2.1707e-11	9.13309e-10
PTGIR	ENSG00000160013	3.38992	-0.236676	8.58224	2.79269e-11	1.15417e-09
SHE	ENSG00000169291	2.38208	2.00916	8.59772	2.64779e-11	1.09916e-09
BPIFC	ENSG00000184459	-5.93683	0.671324	-8.53206	3.31979e-11	1.35696e-09
ANXA1	ENSG00000135046	3.2867	3.38913	8.62231	2.433e-11	1.01678e-09
PATL1	ENSG00000166889	-1.40099	4.73309	-8.5985	2.64065e-11	1.09864e-09
ID4	ENSG00000172201	-3.05111	5.08284	-8.58968	2.72205e-11	1.12747e-09
SBSPON	ENSG00000164764	1.58047	1.54443	8.5289	3.35617e-11	1.36584e-09
ADARB1	ENSG00000197381	1.75273	3.35142	8.56845	2.92854e-11	1.20497e-09
AEBP1	ENSG00000106624	3.77687	3.90608	8.55207	3.09852e-11	1.2721e-09
GPR153	ENSG00000158292	3.45569	0.807559	8.50994	3.583e-11	1.44975e-09
WIPF3	ENSG00000122574	2.65875	1.91577	8.50972	3.58567e-11	1.44975e-09
SERPINB8	ENSG00000166401	-1.85473	2.90332	-8.50094	3.6959e-11	1.48843e-09
TFEC	ENSG00000105967	3.91035	-0.687251	8.4469	4.45411e-11	1.76639e-09
GPT	ENSG00000167701	2.60392	1.96255	8.50083	3.69733e-11	1.48843e-09
LAMB2	ENSG00000172037	2.8394	4.6926	8.53129	3.3286e-11	1.35759e-09
FCN3	ENSG00000142748	4.44554	-1.15282	8.43294	4.67436e-11	1.84588e-09
STON1	ENSG00000243244	2.1491	2.25967	8.47355	4.06241e-11	1.6214e-09
KIFC2	ENSG00000167702	2.05264	4.80066	8.52367	3.41726e-11	1.38768e-09
FCGR2C	ENSG00000244682	4.7499	-1.49362	8.42011	4.88626e-11	1.92142e-09
KCNE3	ENSG00000175538	4.53654	-0.488404	8.41602	4.95585e-11	1.94468e-09
ARHGEF25	ENSG00000240771	1.79057	2.77035	8.48505	3.90426e-11	1.56835e-09
RASSF2	ENSG00000101265	4.00009	2.74919	8.46364	4.2038e-11	1.67424e-09
CORO1A	ENSG00000102879	3.01575	0.736325	8.4377	4.59808e-11	1.81961e-09
ACTA2	ENSG00000107796	3.54395	3.78324	8.48092	3.96042e-11	1.58408e-09
DUSP6	ENSG00000139318	2.38343	3.94938	8.48263	3.93707e-11	1.57813e-09
PPP1R16B	ENSG00000101445	4.06819	1.87532	8.42148	4.86329e-11	1.91642e-09
TMC8	ENSG00000167895	3.82052	-0.588442	8.37014	5.80852e-11	2.24151e-09
RFTN2	ENSG00000162944	2.5363	1.36133	8.38297	5.55621e-11	2.15755e-09
ZFPM2	ENSG00000169946	3.26557	-0.441337	8.36129	5.98923e-11	2.30172e-09
EFNB2	ENSG00000125266	2.60187	2.48051	8.40724	5.10872e-11	2.00045e-09
FMNL3	ENSG00000161791	2.4669	3.73174	8.39621	5.30739e-11	2.06523e-09
CRISPLD2	ENSG00000103196	3.70705	3.40593	8.40511	5.14654e-11	2.01104e-09
FSCN1	ENSG00000075618	2.4916	2.49105	8.39901	5.25631e-11	2.04963e-09
ZNF404	ENSG00000176222	2.01727	2.77889	8.3517	6.19149e-11	2.36967e-09
NDUFA4L2	ENSG00000185633	2.25698	2.49014	8.35502	6.12085e-11	2.34746e-09
STX3	ENSG00000166900	-1.34972	5.9326	-8.37082	5.79498e-11	2.24093e-09
IFI44	ENSG00000137965	3.10216	2.33396	8.34487	6.33988e-11	2.41654e-09
ABCA8	ENSG00000141338	4.31322	0.603277	8.27636	8.03957e-11	3.03339e-09
DNTTIP2	ENSG00000067334	-1.42869	5.56991	-8.34635	6.30746e-11	2.40911e-09
PPY	ENSG00000108849	-8.97763	2.10576	-8.22445	9.62762e-11	3.54643e-09
UBQLN2	ENSG00000188021	-1.31151	5.92933	-8.32466	6.79965e-11	2.5865e-09
LHFP	ENSG00000183722	2.27046	3.32282	8.31559	7.01687e-11	2.6637e-09
PGM5	ENSG00000154330	3.48966	0.910365	8.25163	8.76041e-11	3.25919e-09
ITGA9	ENSG00000144668	2.48103	2.97968	8.24677	8.90948e-11	3.30804e-09
ZNF165	ENSG00000197279	-3.06345	3.31033	-8.22967	9.45446e-11	3.48954e-09
EMP1	ENSG00000134531	4.20903	3.80124	8.27883	7.97094e-11	3.0136e-09
DAB2	ENSG00000153071	2.80024	2.76843	8.26725	8.29796e-11	3.10573e-09
MACROD1	ENSG00000133315	1.72826	2.5523	8.25998	8.50991e-11	3.17233e-09
CD4	ENSG00000010610	2.04936	2.52304	8.24493	8.96643e-11	3.32257e-09
HDAC11	ENSG00000163517	1.5239	3.90352	8.27893	7.96823e-11	3.0136e-09
ENG	ENSG00000106991	2.84263	4.093	8.27205	8.1607e-11	3.07094e-09
THBS4	ENSG00000113296	4.15202	3.39823	8.23988	9.12502e-11	3.37463e-09
SESN2	ENSG00000130766	-1.88118	4.2743	-8.26761	8.2876e-11	3.10573e-09
FOXJ3	ENSG00000198815	-1.19906	6.50613	-8.26403	8.39122e-11	3.13435e-09
AGT	ENSG00000135744	-4.54872	2.87893	-8.20637	1.0252e-10	3.76155e-09
ITGAL	ENSG00000005844	3.22827	-0.603504	8.12866	1.34341e-10	4.87156e-09
B3GNTL1	ENSG00000175711	1.56091	2.3803	8.17053	1.16127e-10	4.23579e-09
COL4A2	ENSG00000134871	3.71917	6.1627	8.21043	1.01082e-10	3.71612e-09
SLC10A6	ENSG00000145283	3.46747	-1.08476	8.10329	1.46754e-10	5.28058e-09
ADGRE2	ENSG00000127507	3.28661	-0.182565	8.10468	1.46047e-10	5.26531e-09
PMP22	ENSG00000109099	2.8992	1.82399	8.16924	1.16648e-10	4.24647e-09
PLAT	ENSG00000104368	2.98943	2.70587	8.18098	1.1198e-10	4.10057e-09
MEGF6	ENSG00000162591	3.62305	1.43501	8.1554	1.22402e-10	4.44726e-09
TMEM255B	ENSG00000184497	2.72401	0.57511	8.09187	1.52712e-10	5.47385e-09
CLIC2	ENSG00000155962	2.03944	1.55437	8.10033	1.48275e-10	5.32505e-09
AFAP1L2	ENSG00000169129	3.29717	0.984961	8.08692	1.55372e-10	5.55849e-09
NPC1L1	ENSG00000015520	-6.01248	2.38792	-8.04983	1.76816e-10	6.2418e-09
FYB	ENSG00000082074	4.6923	-1.14676	8.0174	1.98003e-10	6.91121e-09
C20orf27	ENSG00000101220	2.00067	3.5519	8.12083	1.38058e-10	4.99661e-09
IL16	ENSG00000172349	2.90869	0.869225	8.03758	1.8454e-10	6.50217e-09
INHBB	ENSG00000163083	3.5223	0.134576	8.03498	1.86218e-10	6.53655e-09
CCDC71L	ENSG00000253276	2.09095	2.51617	8.08293	1.57543e-10	5.62537e-09
COL4A1	ENSG00000187498	3.54891	6.5667	8.07685	1.60919e-10	5.72398e-09
NR2F1	ENSG00000175745	2.88839	0.66682	8.03596	1.85585e-10	6.52662e-09
F2R	ENSG00000181104	3.39908	2.80912	8.05828	1.71683e-10	6.08366e-09
GPC3	ENSG00000147257	4.44787	-0.611445	7.99002	2.17867e-10	7.54799e-09
ROBO3	ENSG00000154134	2.62965	-0.291044	7.98028	2.25403e-10	7.79458e-09
AVPR1A	ENSG00000166148	4.5401	-0.770761	7.95903	2.42779e-10	8.34899e-09
PDGFRB	ENSG00000113721	4.00976	4.6862	8.06	1.70659e-10	6.0589e-09
UNC13D	ENSG00000092929	2.12671	1.76483	8.01827	1.97401e-10	6.90311e-09
TNFSF13B	ENSG00000102524	1.8184	1.53612	7.99057	2.17448e-10	7.54751e-09
LAMC3	ENSG00000050555	3.06031	1.84906	8.00966	2.03424e-10	7.08714e-09
NKX2-3	ENSG00000119919	3.7526	-0.722291	7.94354	2.56281e-10	8.78094e-09
SVEP1	ENSG00000165124	3.95246	1.93285	7.97166	2.32301e-10	8.00342e-09
SMIM12	ENSG00000163866	-0.939019	4.66956	-8.02462	1.93077e-10	6.7646e-09
TP53BP2	ENSG00000143514	-1.4225	4.91501	-8.00075	2.09854e-10	7.29753e-09
ID1	ENSG00000125968	-2.99942	4.47401	-7.9754	2.29278e-10	7.91391e-09
MTRNR2L12	ENSG00000269028	-5.81361	0.553333	-7.87521	3.25488e-10	1.09509e-08
MLKL	ENSG00000168404	2.74417	1.69568	7.92817	2.70431e-10	9.21492e-09
PIK3CG	ENSG00000105851	3.91976	-0.938786	7.86386	3.38679e-10	1.1313e-08
LDLR	ENSG00000130164	-3.32946	5.81787	-7.9444	2.55514e-10	8.77077e-09
SPARC	ENSG00000113140	4.25675	6.30544	7.92865	2.69977e-10	9.21492e-09
PIEZO2	ENSG00000154864	3.66832	1.29531	7.87461	3.26169e-10	1.0954e-08
PARP10	ENSG00000178685	2.25859	5.01225	7.93785	2.61435e-10	8.94109e-09
SLC2A1	ENSG00000117394	-1.46509	4.3283	-7.92074	2.77556e-10	9.42325e-09
SYDE1	ENSG00000105137	2.76921	0.739395	7.8763	3.24244e-10	1.09287e-08
COL18A1	ENSG00000182871	4.16109	4.50923	7.92263	2.75721e-10	9.37804e-09
EVI2B	ENSG00000185862	3.21431	0.402617	7.81737	3.98587e-10	1.31491e-08
ACPP	ENSG00000014257	-4.62937	2.30216	-7.81929	3.95914e-10	1.31073e-08
GNRH1	ENSG00000147437	2.50482	0.274815	7.81745	3.98469e-10	1.31491e-08
GLRA1	ENSG00000145888	-7.36997	3.20591	-7.78844	4.41122e-10	1.445e-08
ATP10A	ENSG00000206190	3.80012	0.325091	7.82674	3.8571e-10	1.28151e-08
NOTCH1	ENSG00000148400	2.97826	3.18988	7.88659	3.12779e-10	1.05998e-08
CD209	ENSG00000090659	4.60151	-1.18442	7.78257	4.50289e-10	1.47245e-08
ALDH6A1	ENSG00000119711	1.5335	4.73775	7.87874	3.21491e-10	1.08556e-08
NFIB	ENSG00000147862	2.67848	3.94502	7.87117	3.30124e-10	1.1047e-08
RAB15	ENSG00000139998	-1.76298	5.3529	-7.88569	3.13764e-10	1.06139e-08
SERPING1	ENSG00000149131	3.5755	2.58964	7.85469	3.49729e-10	1.16612e-08
SLC6A6	ENSG00000131389	-2.52342	7.09828	-7.8727	3.28359e-10	1.10077e-08
WISP2	ENSG00000064205	4.56007	-1.62678	7.76174	4.84431e-10	1.56759e-08
NEXN	ENSG00000162614	1.99079	2.24999	7.83478	3.74991e-10	1.24812e-08
PAG1	ENSG00000076641	3.09353	2.38437	7.81426	4.02957e-10	1.32698e-08
IL1RL1	ENSG00000115602	4.00397	0.894871	7.75158	5.02005e-10	1.60771e-08
HIF3A	ENSG00000124440	4.35559	-0.330931	7.75179	5.01644e-10	1.60771e-08
SRPX	ENSG00000101955	3.68686	-0.00184093	7.75328	4.99014e-10	1.60364e-08
TBXA2R	ENSG00000006638	2.23963	-0.332157	7.7495	5.05676e-10	1.61669e-08
GJA1	ENSG00000152661	2.71107	3.15871	7.82069	3.93973e-10	1.30663e-08
PDGFB	ENSG00000100311	2.46347	2.25038	7.78877	4.40615e-10	1.445e-08
ZCCHC24	ENSG00000165424	3.16982	1.66616	7.75771	4.9133e-10	1.58441e-08
PPARG	ENSG00000132170	3.60101	-0.231559	7.70088	5.99784e-10	1.8916e-08
TTC7B	ENSG00000165914	-1.4666	5.50166	-7.80421	4.17397e-10	1.37211e-08
HNMT	ENSG00000150540	2.89887	2.02914	7.76942	4.7155e-10	1.53389e-08
SYNPO2	ENSG00000172403	2.41095	3.47794	7.77109	4.68789e-10	1.52758e-08
PLEKHO2	ENSG00000241839	1.72002	2.66528	7.76567	4.77793e-10	1.5488e-08
TUBA1A	ENSG00000167552	-2.53306	8.34236	-7.75483	4.96313e-10	1.59772e-08
CRYGS	ENSG00000213139	1.49785	1.61741	7.70192	5.97598e-10	1.8879e-08
TSC22D3	ENSG00000157514	1.87297	6.06317	7.7657	4.77744e-10	1.5488e-08
CYR61	ENSG00000142871	3.35591	3.81006	7.75937	4.88465e-10	1.5779e-08
CYGB	ENSG00000161544	2.88285	0.865032	7.70943	5.82049e-10	1.84818e-08
KALRN	ENSG00000160145	3.10213	3.27672	7.70196	5.97527e-10	1.8879e-08
SPOCK2	ENSG00000107742	2.38461	2.62552	7.7003	6.01013e-10	1.89228e-08
ZBTB16	ENSG00000109906	5.15862	2.98779	7.66451	6.81536e-10	2.12092e-08
CYSLTR1	ENSG00000173198	3.14713	-0.610856	7.59772	8.61913e-10	2.59984e-08
VCAM1	ENSG00000162692	3.73068	1.83562	7.64406	7.32307e-10	2.25985e-08
SLC16A8	ENSG00000100156	2.61203	0.517242	7.6327	7.62151e-10	2.34418e-08
S1PR3	ENSG00000213694	3.3071	1.52003	7.65108	7.1446e-10	2.20843e-08
CNN3	ENSG00000117519	2.13128	4.40251	7.70703	5.86974e-10	1.86065e-08
MAP4K4	ENSG00000071054	-1.39384	6.54716	-7.69458	6.13206e-10	1.92741e-08
CAV2	ENSG00000105971	2.6369	2.45293	7.66448	6.81599e-10	2.12092e-08
GPAT2	ENSG00000186281	2.72505	0.27627	7.59938	8.56898e-10	2.59703e-08
TXNDC11	ENSG00000153066	-1.29917	5.68638	-7.67929	6.47044e-10	2.03035e-08
LGALS8	ENSG00000116977	-1.32387	5.84133	-7.67783	6.50369e-10	2.03735e-08
TNFRSF1A	ENSG00000067182	-1.44923	5.45997	-7.67716	6.51899e-10	2.03872e-08
AMPD3	ENSG00000133805	-1.47125	4.81889	-7.6639	6.83001e-10	2.12174e-08
ITGA6	ENSG00000091409	2.51986	4.47763	7.66734	6.74787e-10	2.10676e-08
SPRN	ENSG00000203772	1.68736	2.38509	7.63197	7.64106e-10	2.34632e-08
SLC43A3	ENSG00000134802	2.53181	0.521231	7.58237	9.09742e-10	2.73937e-08
PHLPP2	ENSG00000040199	-1.26162	5.23422	-7.65613	7.01898e-10	2.17682e-08
CLEC4A	ENSG00000111729	1.66293	0.430349	7.55208	1.01208e-09	3.0231e-08
EXD3	ENSG00000187609	1.68373	4.04898	7.65185	7.12534e-10	2.20613e-08
PLEKHG1	ENSG00000120278	2.90924	2.59729	7.60499	8.40158e-10	2.55044e-08
HMHA1	ENSG00000180448	1.89718	2.75982	7.62379	7.86408e-10	2.41083e-08
HMGCR	ENSG00000113161	-1.23637	6.49512	-7.6361	7.53104e-10	2.32018e-08
HHIPL1	ENSG00000182218	2.2364	-0.0957999	7.54268	1.04614e-09	3.10492e-08
DISC1	ENSG00000162946	2.88309	2.05295	7.56989	9.50585e-10	2.85313e-08
UBAP2L	ENSG00000143569	-0.994883	6.70048	-7.61972	7.97748e-10	2.4366e-08
AHNAK	ENSG00000124942	2.73121	6.87593	7.61937	7.98737e-10	2.4366e-08
LGALS1	ENSG00000100097	2.78186	3.02279	7.62202	7.91315e-10	2.42189e-08
TGFB1I1	ENSG00000140682	1.58229	2.25782	7.60699	8.34277e-10	2.53672e-08
KCNMB4	ENSG00000135643	3.39649	0.129492	7.5194	1.13551e-09	3.35416e-08
CASP10	ENSG00000003400	2.4198	1.71502	7.54419	1.0406e-09	3.09341e-08
PEMT	ENSG00000133027	-2.71128	4.72727	-7.59769	8.62012e-10	2.59984e-08
LEF1	ENSG00000138795	3.21937	0.260002	7.49156	1.25254e-09	3.67655e-08
RARG	ENSG00000172819	2.19747	1.86994	7.55666	9.95894e-10	2.97953e-08
TAGAP	ENSG00000164691	2.23613	0.908719	7.47935	1.30759e-09	3.82608e-08
HK3	ENSG00000160883	3.15643	-0.455474	7.46782	1.3618e-09	3.95367e-08
IGF1	ENSG00000017427	4.99069	-0.595753	7.47295	1.33741e-09	3.90109e-08
CIART	ENSG00000159208	-2.53759	3.42304	-7.5417	1.04977e-09	3.11076e-08
MARK1	ENSG00000116141	-1.50447	5.02392	-7.56867	9.5469e-10	2.86085e-08
EHD2	ENSG00000024422	2.75688	2.41575	7.547	1.03037e-09	3.07281e-08
SQSTM1	ENSG00000161011	-1.6451	7.3888	-7.54535	1.03635e-09	3.08569e-08
PDGFRA	ENSG00000134853	3.72233	1.93358	7.50964	1.17523e-09	3.46053e-08
BDH2	ENSG00000164039	2.3857	2.67064	7.51518	1.15254e-09	3.39909e-08
IL33	ENSG00000137033	3.52602	0.671606	7.44829	1.45888e-09	4.19632e-08
HMCN1	ENSG00000143341	4.21714	1.63297	7.45111	1.44443e-09	4.16115e-08
ASPA	ENSG00000108381	2.56307	-0.456471	7.41452	1.64338e-09	4.66935e-08
HLA-DMA	ENSG00000204257	3.31058	0.109261	7.44257	1.48861e-09	4.27522e-08
MAFG	ENSG00000197063	-1.31536	5.58501	-7.50122	1.21062e-09	3.5591e-08
COL5A3	ENSG00000080573	3.23255	2.57301	7.46964	1.35311e-09	3.94072e-08
HSPG2	ENSG00000142798	3.77038	5.71568	7.48032	1.30315e-09	3.81909e-08
PLEKHA2	ENSG00000169499	2.20783	4.51346	7.47737	1.31674e-09	3.84682e-08
FMNL1	ENSG00000184922	1.49813	3.11997	7.46799	1.36102e-09	3.95367e-08
ESM1	ENSG00000164283	3.58748	1.21766	7.4171	1.6285e-09	4.63413e-08
RIMKLA	ENSG00000177181	-1.84126	4.70319	-7.45931	1.40328e-09	4.06144e-08
LMNTD2	ENSG00000185522	1.99823	2.32988	7.45443	1.42762e-09	4.1255e-08
RGS1	ENSG00000090104	4.90878	1.71647	7.39725	1.74659e-09	4.93254e-08
PPP1R15A	ENSG00000087074	-2.08937	5.60973	-7.45187	1.44058e-09	4.15649e-08
PGAP2	ENSG00000148985	1.34328	3.65736	7.43483	1.52977e-09	4.37965e-08
SRPK3	ENSG00000184343	2.12647	1.05628	7.3738	1.89725e-09	5.31771e-08
FZD4	ENSG00000174804	1.98766	4.37434	7.43441	1.53202e-09	4.37965e-08
PLOD2	ENSG00000152952	-2.50574	6.25437	-7.43449	1.5316e-09	4.37965e-08
NCKAP1L	ENSG00000123338	2.74453	1.14438	7.34534	2.09775e-09	5.81846e-08
LAMA4	ENSG00000112769	2.41875	3.9588	7.42322	1.59369e-09	4.54201e-08
SPPL2A	ENSG00000138600	-1.26448	5.30466	-7.42737	1.57055e-09	4.48293e-08
ITPRIP	ENSG00000148841	2.38716	2.52801	7.39408	1.76625e-09	4.97299e-08
ELK3	ENSG00000111145	2.21158	3.49997	7.40189	1.71821e-09	4.85975e-08
METTL7A	ENSG00000185432	2.12979	6.45052	7.41137	1.66175e-09	4.71436e-08
SNAP29	ENSG00000099940	-1.16026	4.18467	-7.40337	1.70926e-09	4.84177e-08
C6orf106	ENSG00000196821	-1.11438	6.36482	-7.39471	1.76232e-09	4.96942e-08
TIMP3	ENSG00000100234	3.39191	5.76283	7.38865	1.80041e-09	5.0615e-08
KIF4A	ENSG00000090889	2.66927	0.445305	7.30235	2.4416e-09	6.68266e-08
PTPN7	ENSG00000143851	2.77501	-0.799362	7.27023	2.73492e-09	7.35587e-08
ACY1	ENSG00000243989	1.55279	0.267176	7.29972	2.4644e-09	6.71698e-08
RAB40B	ENSG00000141542	1.09449	3.1696	7.37109	1.91549e-09	5.36079e-08
RGCC	ENSG00000102760	2.79489	3.30679	7.34589	2.09363e-09	5.81568e-08
ZNF521	ENSG00000198795	3.48175	0.980977	7.29143	2.53758e-09	6.8847e-08
LAMA2	ENSG00000196569	3.11191	3.62858	7.36005	1.9916e-09	5.55709e-08
YAP1	ENSG00000137693	2.40341	2.63669	7.34938	2.068e-09	5.75304e-08
FABP4	ENSG00000170323	5.43244	-0.121155	7.27336	2.7049e-09	7.29618e-08
PTGIS	ENSG00000124212	4.84452	0.228075	7.30453	2.42287e-09	6.64117e-08
PAMR1	ENSG00000149090	3.29189	0.600171	7.29391	2.5155e-09	6.83476e-08
OLFML2B	ENSG00000162745	3.63561	0.195276	7.2975	2.48375e-09	6.75834e-08
CA2	ENSG00000104267	3.20941	0.86555	7.31353	2.34709e-09	6.46196e-08
ID2	ENSG00000115738	-1.64042	4.87146	-7.35762	2.00874e-09	5.59653e-08
CD163L1	ENSG00000177675	4.02569	-0.055756	7.25299	2.90677e-09	7.75098e-08
COL6A2	ENSG00000142173	3.16734	5.65297	7.34232	2.12024e-09	5.87208e-08
VEGFC	ENSG00000150630	2.93894	0.704098	7.26035	2.83209e-09	7.59529e-08
C5	ENSG00000106804	1.70522	3.52057	7.29966	2.46495e-09	6.71698e-08
NOXA1	ENSG00000188747	1.79548	3.89026	7.31687	2.31954e-09	6.39555e-08
SH3RF3	ENSG00000172985	2.98179	1.07356	7.25809	2.85485e-09	7.64534e-08
TRNP1	ENSG00000253368	-1.87308	4.01486	-7.3183	2.30784e-09	6.3727e-08
IVD	ENSG00000128928	1.22854	6.00615	7.30567	2.41313e-09	6.6242e-08
TELO2	ENSG00000100726	1.48826	3.77948	7.31287	2.35252e-09	6.46736e-08
GREM2	ENSG00000180875	-6.13504	0.433643	-7.15149	4.16162e-09	1.07884e-07
TRAF1	ENSG00000056558	1.32171	3.16154	7.26132	2.82245e-09	7.58035e-08
KIAA2018	ENSG00000176542	-1.43527	6.02334	-7.27843	2.6569e-09	7.19796e-08
TTC39A	ENSG00000085831	-1.71539	5.89586	-7.27442	2.6948e-09	7.27947e-08
CKMT1A	ENSG00000223572	-1.55846	2.00645	-7.20285	3.47032e-09	9.17494e-08
CCDC146	ENSG00000135205	1.95894	2.37736	7.18487	3.69823e-09	9.72232e-08
UBE4B	ENSG00000130939	-0.964293	6.11057	-7.24139	3.02834e-09	8.06361e-08
FMO2	ENSG00000094963	4.12808	-0.373463	7.13274	4.44698e-09	1.14485e-07
SPATA2	ENSG00000158480	-1.12733	3.93096	-7.23218	3.1286e-09	8.31868e-08
TAGLN	ENSG00000149591	2.45081	4.57774	7.23124	3.13899e-09	8.33442e-08
ZNF423	ENSG00000102935	2.99014	0.61769	7.14402	4.27297e-09	1.10463e-07
HYAL1	ENSG00000114378	1.65584	1.7836	7.17175	3.87382e-09	1.01178e-07
C11orf70	ENSG00000137691	2.67601	1.41987	7.15305	4.13862e-09	1.07737e-07
SCRN2	ENSG00000141295	1.21734	4.43358	7.21742	3.2961e-09	8.72671e-08
CCDC14	ENSG00000175455	1.5333	5.51932	7.19888	3.51949e-09	9.27861e-08
NOSTRIN	ENSG00000163072	1.9949	4.00032	7.18615	3.68152e-09	9.69207e-08
HMCN2	ENSG00000148357	4.37042	0.0856102	7.11347	4.76075e-09	1.22057e-07
FBXO7	ENSG00000100225	-1.15558	7.01654	-7.18265	3.72729e-09	9.78493e-08
EPHB6	ENSG00000106123	3.10318	0.558555	7.12806	4.52119e-09	1.16235e-07
IL18R1	ENSG00000115604	2.77883	0.674775	7.09162	5.14339e-09	1.29953e-07
TUBA1C	ENSG00000167553	-2.20053	3.29667	-7.1716	3.87582e-09	1.01178e-07
TBXAS1	ENSG00000059377	1.57443	2.04215	7.12123	4.63188e-09	1.18917e-07
RARB	ENSG00000077092	1.94863	1.60813	7.10747	4.86298e-09	1.23996e-07
PAPSS2	ENSG00000198682	-2.97743	7.34406	-7.16806	3.92471e-09	1.02311e-07
LTBP2	ENSG00000119681	2.96092	3.98704	7.17384	3.84523e-09	1.00803e-07
ADAM28	ENSG00000042980	4.54779	0.365055	7.07579	5.43978e-09	1.36647e-07
QTRT1	ENSG00000213339	1.49509	5.25462	7.17289	3.85825e-09	1.01003e-07
MERTK	ENSG00000153208	2.76087	1.92482	7.09207	5.13523e-09	1.29953e-07
CCDC69	ENSG00000198624	2.58061	1.70071	7.09151	5.14542e-09	1.29953e-07
LCP1	ENSG00000136167	2.77141	2.25785	7.09911	5.00889e-09	1.27194e-07
SCARB2	ENSG00000138760	-1.26278	8.38555	-7.11002	4.81928e-09	1.23268e-07
STK32A	ENSG00000169302	3.57048	2.81839	7.09528	5.07724e-09	1.28755e-07
LTBP1	ENSG00000049323	2.75357	2.96783	7.1099	4.82122e-09	1.23268e-07
CDKN1A	ENSG00000124762	-2.53623	7.37718	-7.10371	4.92802e-09	1.25483e-07
KCNH3	ENSG00000135519	2.34921	2.67226	7.08558	5.2546e-09	1.32352e-07
GABRE	ENSG00000102287	3.26943	1.12851	7.04876	5.98602e-09	1.48963e-07
LIFR	ENSG00000113594	2.33486	5.06883	7.10897	4.83718e-09	1.23507e-07
OMD	ENSG00000127083	2.58828	0.696137	6.99513	7.23773e-09	1.76576e-07
CNN1	ENSG00000130176	2.84046	0.959286	7.05829	5.78739e-09	1.44406e-07
KIRREL	ENSG00000183853	3.00168	2.48894	7.07375	5.47924e-09	1.37453e-07
SAMHD1	ENSG00000101347	1.61751	4.56087	7.10123	4.97154e-09	1.26418e-07
FAM26E	ENSG00000178033	2.98801	-0.379979	6.98386	7.53246e-09	1.83287e-07
SFRP4	ENSG00000106483	5.00667	1.19071	7.03971	6.18096e-09	1.53405e-07
SLC9B2	ENSG00000164038	-1.40897	4.76822	-7.07649	5.4264e-09	1.36495e-07
SLC2A4	ENSG00000181856	3.07589	-0.942312	6.95402	8.37224e-09	2.01355e-07
PDE4A	ENSG00000065989	3.22529	1.48485	7.023	6.55765e-09	1.61251e-07
CXCL12	ENSG00000107562	3.61433	3.1339	7.05288	5.89937e-09	1.47003e-07
ITGBL1	ENSG00000198542	3.02626	2.95898	7.03102	6.37405e-09	1.57567e-07
ADAMTS4	ENSG00000158859	3.56483	3.09843	7.02797	6.4432e-09	1.59066e-07
NTN4	ENSG00000074527	2.9618	2.22446	7.02226	6.57497e-09	1.61464e-07
PDE1C	ENSG00000154678	3.03377	2.05647	6.99918	7.13465e-09	1.74518e-07
NFATC1	ENSG00000131196	3.093	0.630416	6.96201	8.13856e-09	1.97006e-07
BHLHE40	ENSG00000134107	-2.43246	5.765	-7.03507	6.28337e-09	1.55532e-07
VPS37C	ENSG00000167987	-1.21643	4.65659	-7.03814	6.21546e-09	1.54056e-07
DOC2A	ENSG00000149927	2.48371	0.114011	6.95445	8.35952e-09	2.01309e-07
ART4	ENSG00000111339	2.48816	1.60067	6.93955	8.81258e-09	2.10857e-07
FASTKD5	ENSG00000215251	-0.883142	4.32076	-7.0232	6.55305e-09	1.61251e-07
ZBTB2	ENSG00000181472	-1.19522	3.69814	-7.0074	6.93006e-09	1.69736e-07
MED1	ENSG00000125686	-1.02276	5.55495	-7.02599	6.48861e-09	1.59975e-07
KIT	ENSG00000157404	3.00345	0.813765	6.9267	9.22306e-09	2.20396e-07
VMAC	ENSG00000187650	1.35547	3.29646	6.99012	7.36732e-09	1.79502e-07
IQGAP2	ENSG00000145703	2.87202	2.27288	6.95669	8.29357e-09	1.99979e-07
SMPD1	ENSG00000166311	-1.59951	6.11649	-6.99599	7.21591e-09	1.76274e-07
ABHD5	ENSG00000011198	-1.28199	4.04481	-6.97352	7.81355e-09	1.89631e-07
CRISPLD1	ENSG00000121005	3.05693	0.359605	6.89743	1.02307e-08	2.4138e-07
SC5D	ENSG00000109929	-1.10907	5.57446	-6.98043	7.62452e-09	1.85285e-07
LRRC17	ENSG00000128606	1.96201	1.04771	6.89566	1.02951e-08	2.42285e-07
HUS1B	ENSG00000188996	-2.33338	-0.174294	-6.82627	1.31652e-08	3.02573e-07
E2F1	ENSG00000101412	2.33766	-0.226572	6.86198	1.16001e-08	2.70606e-07
TIPARP	ENSG00000163659	-2.25513	5.8512	-6.95683	8.28943e-09	1.99979e-07
KCNS3	ENSG00000170745	3.09594	0.21754	6.87975	1.08921e-08	2.55047e-07
ALAS1	ENSG00000023330	-0.886357	4.95734	-6.95738	8.27331e-09	1.99979e-07
BCL2L13	ENSG00000099968	-1.25056	6.20127	-6.94798	8.55327e-09	2.05179e-07
SLC12A9	ENSG00000146828	1.25549	4.59626	6.9513	8.45322e-09	2.03041e-07
COL8A1	ENSG00000144810	3.78847	1.71795	6.89612	1.02786e-08	2.42203e-07
ARHGAP27	ENSG00000159314	2.30724	1.04964	6.87067	1.12486e-08	2.63064e-07
SERPINF1	ENSG00000132386	3.71562	2.68318	6.91089	9.75438e-09	2.31738e-07
LATS2	ENSG00000150457	2.50794	1.99795	6.89426	1.03465e-08	2.43189e-07
C1S	ENSG00000182326	3.28193	3.76201	6.92321	9.33775e-09	2.22851e-07
APCDD1L	ENSG00000198768	-4.83751	2.70598	-6.83229	1.28873e-08	2.96551e-07
PROX2	ENSG00000119608	1.70743	2.2149	6.84721	1.22236e-08	2.83378e-07
PARVG	ENSG00000138964	2.91387	1.17798	6.83341	1.28362e-08	2.9574e-07
SEMA6B	ENSG00000167680	2.99137	3.11989	6.90684	9.89527e-09	2.34356e-07
PRSS23	ENSG00000150687	-2.01295	6.78809	-6.91099	9.75102e-09	2.31738e-07
ARHGAP31	ENSG00000031081	2.06917	3.30726	6.88395	1.07315e-08	2.51604e-07
GALT	ENSG00000213930	1.09284	4.0932	6.90917	9.81391e-09	2.32724e-07
C16orf59	ENSG00000162062	1.72318	0.481856	6.82034	1.34446e-08	3.08233e-07
PRR15L	ENSG00000167183	2.91998	4.13003	6.90392	9.99811e-09	2.36491e-07
PTGS1	ENSG00000095303	2.37291	0.596535	6.80538	1.41767e-08	3.24219e-07
C19orf71	ENSG00000183397	1.83132	1.37391	6.84131	1.24819e-08	2.89007e-07
GBA	ENSG00000177628	-1.29337	5.43742	-6.8863	1.06424e-08	2.49829e-07
EXOC3L1	ENSG00000179044	1.43841	2.13948	6.84758	1.22074e-08	2.83378e-07
ELN	ENSG00000049540	3.03428	3.08762	6.85992	1.16852e-08	2.7225e-07
PLXDC2	ENSG00000120594	3.14222	3.45691	6.85579	1.18576e-08	2.75922e-07
ADGRL3	ENSG00000150471	4.35442	-1.55082	6.72948	1.85533e-08	4.17651e-07
MAFK	ENSG00000198517	1.73202	3.11314	6.86434	1.15035e-08	2.6869e-07
PATL2	ENSG00000229474	-2.25831	1.06051	-6.73889	1.79447e-08	4.0542e-07
RRAGC	ENSG00000116954	-1.38269	4.62403	-6.83943	1.25654e-08	2.9058e-07
BRAT1	ENSG00000106009	1.51852	4.96304	6.84736	1.22169e-08	2.83378e-07
SUSD6	ENSG00000100647	-1.13188	6.3712	-6.83858	1.2603e-08	2.91087e-07
CHMP1B	ENSG00000255112	-1.23777	6.12935	-6.83355	1.28297e-08	2.9574e-07
AUTS2	ENSG00000158321	2.2872	4.31233	6.82366	1.32873e-08	3.05003e-07
BGN	ENSG00000182492	3.6332	3.84347	6.80055	1.44219e-08	3.2902e-07
SCD	ENSG00000099194	-2.84878	7.59352	-6.80099	1.43991e-08	3.28904e-07
PTPN14	ENSG00000152104	2.86285	3.11716	6.75978	1.66636e-08	3.78311e-07
TRPC6	ENSG00000137672	3.14922	1.20778	6.67969	2.21346e-08	4.89985e-07
GATSL3	ENSG00000239282	1.99847	0.0746758	6.67756	2.23018e-08	4.91934e-07
PSMD11	ENSG00000108671	-0.950676	6.20761	-6.77593	1.57365e-08	3.58136e-07
TRPV2	ENSG00000187688	2.07167	1.09462	6.71092	1.98147e-08	4.4337e-07
VSTM4	ENSG00000165633	3.87869	2.63373	6.72975	1.85353e-08	4.17651e-07
IL7R	ENSG00000168685	3.89857	-0.134563	6.66276	2.35031e-08	5.17207e-07
PRMT7	ENSG00000132600	0.879072	4.62897	6.76536	1.63377e-08	3.71363e-07
PLEKHG5	ENSG00000171680	2.13512	3.57573	6.75604	1.68858e-08	3.8289e-07
C11orf96	ENSG00000187479	2.59485	1.92721	6.72958	1.85462e-08	4.17651e-07
GIGYF2	ENSG00000204120	-0.776122	7.08614	-6.75087	1.71984e-08	3.89503e-07
AGAP2	ENSG00000135439	1.78746	0.901587	6.67868	2.2214e-08	4.90888e-07
SLC2A2	ENSG00000163581	-4.78802	2.62279	-6.62846	2.65421e-08	5.76594e-07
TOR4A	ENSG00000198113	1.94876	0.911116	6.69014	2.1329e-08	4.73276e-07
SPRED1	ENSG00000166068	1.66268	4.26385	6.74586	1.75067e-08	3.96004e-07
ROR1	ENSG00000185483	-2.10143	4.84149	-6.7239	1.89235e-08	4.23936e-07
SCIMP	ENSG00000161929	1.78311	0.567809	6.62329	2.70328e-08	5.85889e-07
BCL2	ENSG00000171791	3.18463	1.47785	6.65558	2.41089e-08	5.28045e-07
GSAP	ENSG00000186088	1.31867	5.47288	6.7246	1.88769e-08	4.23402e-07
SST	ENSG00000157005	-5.26901	5.26492	-6.6915	2.12268e-08	4.72131e-07
VGLL3	ENSG00000206538	2.69832	1.54626	6.6507	2.45296e-08	5.35999e-07
SPRYD4	ENSG00000176422	-0.910217	4.05909	-6.70831	1.99989e-08	4.46953e-07
SERINC2	ENSG00000168528	-2.69732	2.58489	-6.69061	2.12935e-08	4.73052e-07
SLC25A44	ENSG00000160785	-1.05579	5.26518	-6.70337	2.03524e-08	4.54309e-07
RASGRP1	ENSG00000172575	-2.40522	4.55925	-6.63583	2.58571e-08	5.63026e-07
LPIN1	ENSG00000134324	-0.987859	6.39889	-6.6966	2.08464e-08	4.6478e-07
NLRP3	ENSG00000162711	3.22146	-0.170238	6.57879	3.16512e-08	6.71157e-07
LPCAT2	ENSG00000087253	3.12182	0.982267	6.60937	2.83998e-08	6.08412e-07
OSGIN1	ENSG00000140961	-2.60771	1.50624	-6.60839	2.8499e-08	6.09165e-07
INSIG1	ENSG00000186480	-1.75829	5.93592	-6.6785	2.22281e-08	4.90888e-07
CLIC4	ENSG00000169504	1.91527	4.76426	6.68186	2.1965e-08	4.86809e-07
SLC7A5	ENSG00000103257	-2.17999	5.33857	-6.66851	2.30292e-08	5.07377e-07
HEYL	ENSG00000163909	3.56477	2.08998	6.63076	2.6326e-08	5.72567e-07
GNA14	ENSG00000156049	2.48697	0.0918636	6.54352	3.58659e-08	7.56228e-07
NID1	ENSG00000116962	2.58083	3.957	6.66075	2.36711e-08	5.19678e-07
WDR35	ENSG00000118965	0.976165	5.26984	6.66021	2.37164e-08	5.20058e-07
ME3	ENSG00000151376	-1.06184	5.63079	-6.66112	2.36405e-08	5.19618e-07
IFT140	ENSG00000187535	1.40819	4.4736	6.64808	2.47591e-08	5.4038e-07
LIPH	ENSG00000163898	-2.48163	3.92543	-6.61647	2.76938e-08	5.98129e-07
APCDD1	ENSG00000154856	4.27623	0.5958	6.56876	3.27965e-08	6.93863e-07
MATN3	ENSG00000132031	3.44136	-0.0501994	6.5395	3.63809e-08	7.66218e-07
ICAM1	ENSG00000090339	-1.97327	3.48659	-6.6123	2.81062e-08	6.04933e-07
FHL2	ENSG00000115641	1.53613	2.34302	6.61088	2.82485e-08	6.06595e-07
NCR3LG1	ENSG00000188211	-2.14866	5.2776	-6.61148	2.81888e-08	6.06011e-07
VILL	ENSG00000136059	1.85781	2.87189	6.60906	2.84311e-08	6.08412e-07
TSPAN1	ENSG00000117472	-3.06076	3.79776	-6.6275	2.66323e-08	5.77881e-07
PDZD8	ENSG00000165650	-1.24433	7.0087	-6.61612	2.77288e-08	5.98191e-07
PSMB2	ENSG00000126067	-1.05155	5.56339	-6.61363	2.79747e-08	6.02799e-07
RTCB	ENSG00000100220	-1.13897	6.05241	-6.60929	2.84084e-08	6.08412e-07
ZNF704	ENSG00000164684	2.62931	3.25692	6.57769	3.17754e-08	6.73024e-07
VIM	ENSG00000026025	2.37079	5.49085	6.60604	2.87368e-08	6.13546e-07
ST3GAL5	ENSG00000115525	-1.66268	4.94471	-6.58893	3.0534e-08	6.49685e-07
FAM162B	ENSG00000183807	2.66013	-0.169265	6.47067	4.643e-08	9.46837e-07
SLC50A1	ENSG00000169241	-1.51205	3.85286	-6.58346	3.11318e-08	6.60895e-07
CDH3	ENSG00000062038	-2.39955	1.00936	-6.48193	4.46134e-08	9.12787e-07
EDNRA	ENSG00000151617	2.83728	1.61851	6.51373	3.98592e-08	8.24568e-07
PDE2A	ENSG00000186642	2.04097	2.51264	6.52317	3.85477e-08	8.01983e-07
CDH13	ENSG00000140945	3.18139	0.132634	6.48904	4.35039e-08	8.92046e-07
IGFBP6	ENSG00000167779	1.75477	1.41123	6.52804	3.78879e-08	7.93475e-07
PTAFR	ENSG00000169403	2.02556	0.589477	6.4656	4.72719e-08	9.62952e-07
GM2A	ENSG00000196743	1.23988	5.06257	6.54923	3.5147e-08	7.41908e-07
PLTP	ENSG00000100979	2.93707	1.97795	6.51887	3.91397e-08	8.11484e-07
STC1	ENSG00000159167	4.12688	3.00916	6.52314	3.85523e-08	8.01983e-07
TLR2	ENSG00000137462	2.79206	1.32302	6.49291	4.29108e-08	8.82797e-07
MSMO1	ENSG00000052802	-1.35614	5.11984	-6.55518	3.44135e-08	7.27248e-07
TEAD2	ENSG00000074219	2.49031	1.08696	6.49195	4.30579e-08	8.84365e-07
ZNF143	ENSG00000166478	-0.851308	4.32147	-6.53888	3.64604e-08	7.67025e-07
PMM2	ENSG00000140650	-1.11932	4.54527	-6.51988	3.89999e-08	8.09486e-07
SMTN	ENSG00000183963	2.0733	2.9564	6.52665	3.80761e-08	7.95629e-07
ACVR1	ENSG00000115170	-1.14853	5.23326	-6.53839	3.65237e-08	7.67493e-07
ITIH2	ENSG00000151655	1.61725	0.378259	6.43161	5.33203e-08	1.07791e-06
PITHD1	ENSG00000057757	-1.14457	5.61603	-6.52848	3.78296e-08	7.93146e-07
HMGXB4	ENSG00000100281	-1.06683	4.34439	-6.51314	3.99424e-08	8.25373e-07
PLN	ENSG00000198523	2.61639	0.484609	6.40709	5.81574e-08	1.16184e-06
MXD1	ENSG00000059728	-1.12643	5.29346	-6.52162	3.87609e-08	8.05423e-07
CTSF	ENSG00000174080	1.54415	4.39937	6.52513	3.82813e-08	7.98128e-07
LRRC4	ENSG00000128594	-2.01003	4.64579	-6.49179	4.30819e-08	8.84365e-07
ADGRD1	ENSG00000111452	2.89196	0.824425	6.43051	5.3529e-08	1.07979e-06
LRP10	ENSG00000197324	-1.49363	6.62634	-6.49446	4.26762e-08	8.78942e-07
IFITM2	ENSG00000185201	2.05803	1.61077	6.48208	4.45897e-08	9.12787e-07
MB21D1	ENSG00000164430	1.82123	0.396283	6.38758	6.23189e-08	1.23834e-06
PEX6	ENSG00000124587	1.45226	4.96366	6.49844	4.20793e-08	8.67605e-07
CCDC180	ENSG00000197816	1.54948	1.55224	6.4087	5.78275e-08	1.15649e-06
PAQR5	ENSG00000137819	2.43877	0.408536	6.38145	6.36854e-08	1.26415e-06
ACBD4	ENSG00000181513	1.19211	3.42802	6.48016	4.48945e-08	9.16527e-07
MLLT11	ENSG00000213190	-1.46855	4.28782	-6.48029	4.48735e-08	9.16527e-07
KCTD15	ENSG00000153885	2.14124	2.44349	6.44899	5.01365e-08	1.01686e-06
NTN1	ENSG00000065320	-2.78326	3.43517	-6.44586	5.06961e-08	1.02709e-06
UBIAD1	ENSG00000120942	-0.757335	3.77706	-6.46365	4.7599e-08	9.68245e-07
CCDC80	ENSG00000091986	3.58536	3.09367	6.45448	4.91702e-08	9.98347e-07
CFL2	ENSG00000165410	-1.2839	5.34043	-6.46343	4.76356e-08	9.68245e-07
P3H2	ENSG00000090530	3.48591	1.96151	6.40577	5.84304e-08	1.16604e-06
PRRC2C	ENSG00000117523	-1.06952	7.86827	-6.43063	5.35057e-08	1.07979e-06
TMEM86A	ENSG00000151117	-1.18415	3.09751	-6.40467	5.86597e-08	1.16937e-06
ADGRE5	ENSG00000123146	1.95126	1.98294	6.39454	6.08022e-08	1.21078e-06
VWA5A	ENSG00000110002	-1.49202	6.50861	-6.42554	5.44785e-08	1.09657e-06
ADAM15	ENSG00000143537	1.35575	4.26994	6.42836	5.39383e-08	1.08687e-06
SYNE3	ENSG00000176438	2.47504	1.06898	6.31884	7.94916e-08	1.54984e-06
AP3M2	ENSG00000070718	0.902642	4.75049	6.41905	5.57464e-08	1.11967e-06
HPX	ENSG00000110169	-1.63872	1.11823	-6.32796	7.69666e-08	1.51327e-06
PRX	ENSG00000105227	2.71954	1.48531	6.35208	7.06664e-08	1.39381e-06
NOS3	ENSG00000164867	1.66301	2.27243	6.36898	6.65608e-08	1.31422e-06
C5orf30	ENSG00000181751	1.88422	4.78822	6.41339	5.68754e-08	1.13867e-06
CORIN	ENSG00000145244	1.94804	1.51472	6.32184	7.865e-08	1.53826e-06
EVI2A	ENSG00000126860	1.93658	1.29456	6.27143	9.40131e-08	1.78625e-06
CCNA2	ENSG00000145386	1.39993	1.11652	6.29928	8.51895e-08	1.64886e-06
WIPF1	ENSG00000115935	1.20533	3.60213	6.37992	6.40331e-08	1.2689e-06
EDEM1	ENSG00000134109	-0.986333	6.00073	-6.39132	6.14981e-08	1.22333e-06
GPX2	ENSG00000176153	-2.2545	3.97194	-6.37642	6.48319e-08	1.2828e-06
ATMIN	ENSG00000166454	-0.890774	6.16467	-6.37979	6.40612e-08	1.2689e-06
KIF24	ENSG00000186638	2.24777	1.77313	6.27301	9.34874e-08	1.78041e-06
RNF122	ENSG00000133874	1.70258	0.678606	6.28697	8.89807e-08	1.71157e-06
GRK5	ENSG00000198873	1.60812	2.13867	6.32747	7.70982e-08	1.51426e-06
DHFR	ENSG00000228716	1.09843	2.27414	6.32195	7.86194e-08	1.53826e-06
B4GALT4	ENSG00000121578	-0.898841	5.22611	-6.37065	6.61681e-08	1.30786e-06
EVA1B	ENSG00000142694	1.802	1.20431	6.31925	7.93743e-08	1.54917e-06
SLC7A6OS	ENSG00000103061	-0.932079	2.59339	-6.2916	8.75359e-08	1.68726e-06
IRF5	ENSG00000128604	1.35229	2.352	6.32382	7.81027e-08	1.53076e-06
ACE	ENSG00000159640	1.98227	3.11344	6.32022	7.91036e-08	1.54551e-06
RCAN3	ENSG00000117602	-1.58713	6.72712	-6.33407	7.53182e-08	1.48242e-06
FBN1	ENSG00000166147	2.78297	4.59927	6.32598	7.7506e-08	1.52067e-06
TECPR1	ENSG00000205356	1.39742	5.90144	6.3158	8.03521e-08	1.56334e-06
CKMT1B	ENSG00000237289	-1.2963	2.42142	-6.29877	8.53417e-08	1.65009e-06
HSPB6	ENSG00000004776	3.20969	2.801	6.30171	8.44601e-08	1.63814e-06
CD37	ENSG00000104894	3.50044	0.625244	6.21827	1.13459e-07	2.11265e-06
ZNF555	ENSG00000186300	-1.3848	4.41552	-6.27895	9.15436e-08	1.75003e-06
CPOX	ENSG00000080819	0.835795	3.36531	6.29518	8.64329e-08	1.66945e-06
VPS11	ENSG00000160695	-0.749233	5.58292	-6.30563	8.32949e-08	1.61891e-06
ITGA4	ENSG00000115232	1.31677	3.63968	6.27992	9.12306e-08	1.74584e-06
PITRM1	ENSG00000107959	-0.888847	6.56386	-6.29954	8.51112e-08	1.64886e-06
FAM86B2	ENSG00000145002	2.15113	-0.297971	6.17721	1.31186e-07	2.4043e-06
DHCR7	ENSG00000172893	-1.19583	4.60251	-6.30326	8.39984e-08	1.63088e-06
SFRP1	ENSG00000104332	3.45334	0.397221	6.20147	1.20403e-07	2.2351e-06
CLDN15	ENSG00000106404	1.28962	2.86196	6.28141	9.07509e-08	1.74023e-06
ERCC8	ENSG00000049167	0.906176	3.45508	6.26788	9.51989e-08	1.80143e-06
ZXDB	ENSG00000198455	-0.923491	4.41379	-6.28806	8.86388e-08	1.70676e-06
ZNF292	ENSG00000188994	-1.29592	7.20892	-6.29264	8.72143e-08	1.6828e-06
CXCR4	ENSG00000121966	2.83446	1.68388	6.26062	9.76771e-08	1.84458e-06
PCSK9	ENSG00000169174	-5.37754	0.476448	-6.13436	1.52635e-07	2.75675e-06
HCCS	ENSG00000004961	-0.811634	3.69935	-6.27597	9.25142e-08	1.76677e-06
TCTN1	ENSG00000204852	1.23562	5.85461	6.28002	9.11959e-08	1.74584e-06
DDIT3	ENSG00000175197	-1.86187	4.56498	-6.26817	9.51013e-08	1.80143e-06
TAB2	ENSG00000055208	-1.02943	6.49795	-6.27338	9.33648e-08	1.78041e-06
RAB3GAP2	ENSG00000118873	-1.07729	6.78664	-6.27264	9.36103e-08	1.78041e-06
RCN3	ENSG00000142552	2.00053	1.91951	6.25588	9.93293e-08	1.87389e-06
EMILIN1	ENSG00000138080	2.48266	2.57931	6.26913	9.47791e-08	1.79897e-06
MOB3C	ENSG00000142961	0.839802	4.14783	6.2728	9.35561e-08	1.78041e-06
ARL6IP4	ENSG00000182196	1.40138	0.810825	6.19601	1.22754e-07	2.26985e-06
MX2	ENSG00000183486	2.47349	2.06873	6.22247	1.11788e-07	2.08989e-06
AP4M1	ENSG00000221838	1.18525	3.97368	6.26814	9.51112e-08	1.80143e-06
LFNG	ENSG00000106003	2.52159	1.25146	6.19874	1.21571e-07	2.25021e-06
ITIH5	ENSG00000123243	2.78393	4.36559	6.25245	1.00543e-07	1.89486e-06
NR4A2	ENSG00000153234	-2.1678	4.49461	-6.24754	1.02302e-07	1.92413e-06
HYAL2	ENSG00000068001	1.31177	4.15403	6.26081	9.76103e-08	1.84458e-06
STK36	ENSG00000163482	1.12793	5.14439	6.25096	1.01071e-07	1.90289e-06
FAM216A	ENSG00000204856	0.97195	2.7776	6.20463	1.19065e-07	2.21483e-06
GRHL3	ENSG00000158055	-2.41791	0.0616793	-6.11514	1.63354e-07	2.93329e-06
COL12A1	ENSG00000111799	2.67871	3.75448	6.23595	1.06583e-07	2.00262e-06
ATP8B4	ENSG00000104043	2.26738	0.869931	6.11445	1.63755e-07	2.93766e-06
NET1	ENSG00000173848	-1.24645	4.81707	-6.23549	1.06756e-07	2.00293e-06
UHRF1BP1	ENSG00000065060	-0.957288	5.76959	-6.23534	1.06814e-07	2.00293e-06
PGF	ENSG00000119630	2.41391	0.766393	6.1696	1.34763e-07	2.46259e-06
ZNF133	ENSG00000125846	0.967013	4.68252	6.23007	1.08822e-07	2.03852e-06
PLA1A	ENSG00000144837	-2.31255	2.40685	-6.13996	1.49646e-07	2.708e-06
FAM65B	ENSG00000111913	2.53792	0.722028	6.11099	1.65767e-07	2.96804e-06
SLC13A5	ENSG00000141485	-3.24527	0.150191	-6.07704	1.86877e-07	3.30789e-06
FAXDC2	ENSG00000170271	1.56675	2.64355	6.16227	1.38299e-07	2.52226e-06
DHDDS	ENSG00000117682	-0.738446	5.27487	-6.21913	1.13116e-07	2.11049e-06
PSME3	ENSG00000131467	-0.845997	5.393	-6.20271	1.19877e-07	2.22771e-06
YIPF1	ENSG00000058799	-0.984668	4.3884	-6.20106	1.20582e-07	2.2351e-06
HTRA1	ENSG00000166033	2.52403	3.80994	6.20093	1.20635e-07	2.2351e-06
SIAH1	ENSG00000196470	-0.822035	4.04214	-6.17918	1.30275e-07	2.39231e-06
KDM3A	ENSG00000115548	-0.892342	6.43678	-6.19177	1.24607e-07	2.30183e-06
PPM1F	ENSG00000100034	1.02199	4.55405	6.19046	1.25186e-07	2.31024e-06
BCL9	ENSG00000116128	-1.27349	5.83754	-6.1789	1.30406e-07	2.39236e-06
EIF4G3	ENSG00000075151	-0.930059	7.2687	-6.17024	1.34457e-07	2.45941e-06
PAPLN	ENSG00000100767	1.71641	2.02639	6.12043	1.60335e-07	2.88569e-06
FGFR3	ENSG00000068078	3.51996	1.10382	6.12688	1.56723e-07	2.82785e-06
JAG1	ENSG00000101384	2.14131	4.24159	6.16862	1.35232e-07	2.46875e-06
ADAMTS1	ENSG00000154734	2.76122	4.20101	6.17048	1.34345e-07	2.45941e-06
MGLL	ENSG00000074416	1.91811	2.31151	6.14094	1.49126e-07	2.70217e-06
NKAIN1	ENSG00000084628	-2.26583	0.938304	-6.04541	2.0895e-07	3.63305e-06
SAP130	ENSG00000136715	-0.862826	4.43145	-6.15085	1.43998e-07	2.61851e-06
BSDC1	ENSG00000160058	-0.756166	6.23513	-6.14416	1.47438e-07	2.67846e-06
FHL3	ENSG00000183386	2.31976	0.241626	6.0725	1.89897e-07	3.34862e-06
CDH12	ENSG00000154162	-3.68116	-0.176685	-5.97696	2.65997e-07	4.49494e-06
TOX2	ENSG00000124191	3.59197	0.536907	6.06203	1.97046e-07	3.45833e-06
ENDOD1	ENSG00000149218	-1.48392	5.67689	-6.14084	1.49178e-07	2.70217e-06
RGS20	ENSG00000147509	-1.7403	0.515946	-5.98105	2.62188e-07	4.43863e-06
C8orf4	ENSG00000176907	2.44782	2.73363	6.13447	1.52574e-07	2.75675e-06
TFAP4	ENSG00000090447	1.28918	2.70859	6.11121	1.65639e-07	2.96804e-06
PRKCDBP	ENSG00000170955	1.63444	2.31787	6.12032	1.60393e-07	2.88569e-06
HNRNPH2	ENSG00000126945	-0.963344	6.04795	-6.1257	1.57377e-07	2.8369e-06
IFT172	ENSG00000138002	1.18989	5.5207	6.11541	1.63202e-07	2.93329e-06
MCTP1	ENSG00000175471	2.58608	2.38018	6.02414	2.2523e-07	3.87275e-06
RASSF3	ENSG00000153179	1.79989	2.09486	6.07436	1.88654e-07	3.32986e-06
KLHDC9	ENSG00000162755	1.14556	2.57689	6.07485	1.8833e-07	3.32728e-06
IL4R	ENSG00000077238	2.25355	2.70038	6.08713	1.80341e-07	3.20131e-06
CYSLTR2	ENSG00000152207	2.80014	-0.84747	5.96313	2.7928e-07	4.69388e-06
GCDH	ENSG00000105607	1.19193	4.06311	6.10765	1.67736e-07	3.00042e-06
IFT80	ENSG00000068885	1.54214	4.58414	6.10381	1.70024e-07	3.03656e-06
PRDM2	ENSG00000116731	-1.00291	5.71146	-6.10201	1.71111e-07	3.052e-06
CHRD	ENSG00000090539	2.64658	0.466712	6.03374	2.17732e-07	3.75769e-06
FCHSD2	ENSG00000137478	0.903952	4.2855	6.09265	1.76862e-07	3.14855e-06
TIA1	ENSG00000116001	1.22204	6.77138	6.08816	1.79683e-07	3.19512e-06
OCLM	ENSG00000262180	-1.6167	0.912367	-5.953	2.89432e-07	4.85138e-06
C1orf210	ENSG00000253313	-1.15001	2.38765	-6.06652	1.93951e-07	3.40721e-06
RHBDF1	ENSG00000007384	2.27174	1.32838	6.0396	2.13274e-07	3.69101e-06
BMP5	ENSG00000112175	-5.88215	3.87423	-5.99368	2.50772e-07	4.26472e-06
XRCC3	ENSG00000126215	1.29455	4.48572	6.07666	1.87131e-07	3.30924e-06
HTRA3	ENSG00000170801	3.54049	1.22327	6.04187	2.11574e-07	3.66498e-06
MID2	ENSG00000080561	-1.26584	3.95075	-6.02792	2.22248e-07	3.82853e-06
FAM127B	ENSG00000203950	-1.04518	3.34962	-6.08213	1.83552e-07	3.25211e-06
PLAU	ENSG00000122861	2.20263	1.99753	6.042	2.11476e-07	3.66498e-06
ALOX5AP	ENSG00000132965	1.89587	0.518701	5.9763	2.66617e-07	4.50133e-06
C1R	ENSG00000159403	2.67251	3.20426	6.05954	1.98786e-07	3.47578e-06
ADCY3	ENSG00000138031	2.19542	3.32007	6.04476	2.09428e-07	3.63796e-06
DDX19A	ENSG00000168872	-0.749678	5.27918	-6.07042	1.91301e-07	3.37018e-06
NTM	ENSG00000182667	3.70562	0.511989	5.98115	2.62094e-07	4.43863e-06
FSTL1	ENSG00000163430	2.10897	5.31379	6.06892	1.92315e-07	3.38486e-06
TCHH	ENSG00000159450	-3.41275	1.29207	-5.93548	3.07857e-07	5.12793e-06
DYNC2LI1	ENSG00000138036	0.921558	4.89677	6.06043	1.98163e-07	3.4714e-06
ARHGEF10	ENSG00000104728	1.93606	3.21358	6.02756	2.22532e-07	3.82989e-06
TPM2	ENSG00000198467	1.74771	4.11143	6.061	1.97768e-07	3.46774e-06
CCDC78	ENSG00000162004	1.72138	3.67898	6.05433	2.02475e-07	3.53696e-06
ASL	ENSG00000126522	0.864463	4.05839	6.0598	1.98607e-07	3.47578e-06
TBC1D4	ENSG00000136111	-1.5126	6.28957	-6.0494	2.06032e-07	3.58809e-06
GBP2	ENSG00000162645	1.88461	2.17127	6.00628	2.39871e-07	4.10933e-06
LRRC42	ENSG00000116212	-1.28272	5.07878	-6.0492	2.06173e-07	3.58809e-06
PTPN1	ENSG00000196396	-0.785968	5.95389	-6.0368	2.15397e-07	3.72429e-06
PCSK4	ENSG00000115257	2.31722	1.09349	5.96135	2.81036e-07	4.71488e-06
SYT14	ENSG00000143469	-1.57012	5.40043	-5.99827	2.46743e-07	4.20004e-06
FAM86B1	ENSG00000186523	1.52974	1.83523	5.96255	2.79855e-07	4.69929e-06
COL5A2	ENSG00000204262	2.56473	5.26755	6.02868	2.2165e-07	3.82177e-06
ABRACL	ENSG00000146386	-1.31379	3.6617	-6.01042	2.36402e-07	4.05363e-06
ITGB4	ENSG00000132470	2.77055	1.88358	5.97426	2.68538e-07	4.52966e-06
LMO2	ENSG00000135363	-1.39945	4.42024	-6.02132	2.27482e-07	3.90428e-06
SCN7A	ENSG00000136546	3.45243	1.11376	5.95258	2.89854e-07	4.85408e-06
MTERF3	ENSG00000156469	0.919369	3.57242	6.00073	2.44616e-07	4.17277e-06
HIC1	ENSG00000177374	1.7569	1.79537	5.96843	2.74116e-07	4.61541e-06
C12orf49	ENSG00000111412	-1.04749	4.1239	-6.00124	2.44173e-07	4.17154e-06
PPP1R1B	ENSG00000131771	5.70033	1.13829	5.92395	3.2061e-07	5.30715e-06
ARHGAP33	ENSG00000004777	1.56364	3.81668	6.00064	2.44693e-07	4.17277e-06
RBBP8	ENSG00000101773	-1.25393	5.36127	-6.00133	2.44096e-07	4.17154e-06
LDOC1	ENSG00000182195	-1.08446	3.80794	-5.99971	2.45494e-07	4.1826e-06
IL34	ENSG00000157368	2.42685	-0.188299	5.877	3.78223e-07	6.18394e-06
TMC6	ENSG00000141524	1.93815	1.65959	5.93687	3.06345e-07	5.10731e-06
ADCK5	ENSG00000173137	1.18344	2.95683	5.97729	2.65691e-07	4.49383e-06
NRIP1	ENSG00000180530	-1.36302	6.18446	-5.98151	2.61766e-07	4.43863e-06
CYP1A1	ENSG00000140465	-5.50454	-0.409326	-5.81919	4.63468e-07	7.35825e-06
OLFML3	ENSG00000116774	2.43484	1.50793	5.93734	3.05846e-07	5.10355e-06
RAB5C	ENSG00000108774	-0.801264	4.57918	-5.98174	2.6155e-07	4.43863e-06
GTF2IRD2B	ENSG00000174428	0.939434	3.45588	5.97058	2.72047e-07	4.58471e-06
INPP5D	ENSG00000168918	1.80519	2.28865	5.94648	2.96157e-07	4.95519e-06
C1QTNF7	ENSG00000163145	2.43666	1.28553	5.84403	4.2472e-07	6.83623e-06
IRF8	ENSG00000140968	2.84819	0.36591	5.85461	4.09202e-07	6.62651e-06
LRMP	ENSG00000118308	1.94548	1.45419	5.8659	3.93281e-07	6.38534e-06
NSDHL	ENSG00000147383	-1.00913	2.90092	-5.93324	3.10293e-07	5.15928e-06
TRMT10B	ENSG00000165275	0.739437	4.49727	5.94555	2.97123e-07	4.96688e-06
NINJ1	ENSG00000131669	-1.45847	2.98204	-5.92345	3.2117e-07	5.31171e-06
SMIM10	ENSG00000184785	2.38233	0.186667	5.85829	4.03939e-07	6.54697e-06
SLIT2	ENSG00000145147	2.40006	1.53563	5.89127	3.59697e-07	5.90175e-06
COL15A1	ENSG00000204291	2.87798	4.22611	5.93326	3.10275e-07	5.15928e-06
HSD17B14	ENSG00000087076	-1.37996	3.88093	-5.93173	3.11949e-07	5.1775e-06
ZBTB8B	ENSG00000273274	2.12787	0.757415	5.81392	4.72119e-07	7.47015e-06
ANGPTL2	ENSG00000136859	-1.54356	4.58968	-5.92136	3.23546e-07	5.34625e-06
BSPRY	ENSG00000119411	-1.09025	4.53717	-5.93148	3.12222e-07	5.1775e-06
BMX	ENSG00000102010	2.074	-0.233044	5.77971	5.32399e-07	8.2626e-06
DYRK3	ENSG00000143479	-1.04565	3.84703	-5.90238	3.45901e-07	5.69043e-06
FAAP100	ENSG00000185504	1.2795	4.55679	5.92949	3.14413e-07	5.20919e-06
CCDC102B	ENSG00000150636	1.60643	2.49875	5.85343	4.10906e-07	6.64833e-06
IL5RA	ENSG00000091181	-3.46946	-0.132509	-5.75908	5.72373e-07	8.78785e-06
STK40	ENSG00000196182	-1.10587	5.59247	-5.91966	3.25487e-07	5.37356e-06
DUSP5	ENSG00000138166	-1.97656	4.18416	-5.90778	3.39395e-07	5.59326e-06
PLCD1	ENSG00000187091	1.14508	2.60166	5.86623	3.92818e-07	6.38338e-06
F2RL2	ENSG00000164220	3.49162	-0.393064	5.79923	4.97127e-07	7.82195e-06
FADS1	ENSG00000149485	-1.44714	5.68867	-5.90271	3.45507e-07	5.68895e-06
KLHL6	ENSG00000172578	2.68531	0.780078	5.78811	5.16921e-07	8.06943e-06
ZC3H7A	ENSG00000122299	-0.692279	6.41669	-5.89361	3.56745e-07	5.85848e-06
MKI67	ENSG00000148773	3.42407	0.0922361	5.77012	5.50631e-07	8.51719e-06
C4orf19	ENSG00000154274	-1.71339	3.05194	-5.86016	4.01296e-07	6.5098e-06
MXD4	ENSG00000123933	1.72277	6.15904	5.88248	3.70991e-07	6.07103e-06
RELB	ENSG00000104856	-1.88039	2.29282	-5.833	4.41504e-07	7.07583e-06
ADAM8	ENSG00000151651	1.73475	2.84179	5.8704	3.87103e-07	6.31251e-06
PARD6G	ENSG00000178184	1.47788	2.15329	5.8086	4.81037e-07	7.58549e-06
RBBP6	ENSG00000122257	-0.815028	6.50596	-5.88348	3.69691e-07	6.05507e-06
CAPS	ENSG00000105519	1.0566	4.15502	5.87665	3.7868e-07	6.18599e-06
MDM2	ENSG00000135679	-0.869807	6.72903	-5.86643	3.92545e-07	6.38338e-06
ADAMTS7	ENSG00000136378	2.0623	0.838711	5.79134	5.11089e-07	8.00519e-06
FGF1	ENSG00000113578	1.89312	0.590551	5.75932	5.71891e-07	8.7877e-06
C16orf72	ENSG00000182831	-0.806435	6.28255	-5.86861	3.89553e-07	6.34693e-06
CCDC150	ENSG00000144395	-1.99181	1.39399	-5.74124	6.0935e-07	9.28862e-06
OAZ3	ENSG00000143450	-1.34164	0.734456	-5.75832	5.73915e-07	8.80428e-06
RBP7	ENSG00000162444	2.27086	-0.314199	5.7361	6.20441e-07	9.44033e-06
CNN2	ENSG00000064666	1.91012	2.34034	5.85258	4.12145e-07	6.65265e-06
TOX4	ENSG00000092203	-0.672152	6.19143	-5.85251	4.12244e-07	6.65265e-06
PLEKHB2	ENSG00000115762	-0.870512	6.82361	-5.84521	4.22963e-07	6.81383e-06
SYT15	ENSG00000204176	2.30359	0.292262	5.73154	6.30429e-07	9.56953e-06
TNFAIP3	ENSG00000118503	-2.2425	4.70145	-5.83419	4.39658e-07	7.05839e-06
VAV1	ENSG00000141968	2.23752	-0.156163	5.72316	6.49242e-07	9.83041e-06
TSPAN7	ENSG00000156298	-1.28211	5.45269	-5.83852	4.33021e-07	6.95782e-06
HIPK1	ENSG00000163349	-1.03745	7.02027	-5.82676	4.51295e-07	7.22653e-06
TMEM41A	ENSG00000163900	-0.673923	4.15629	-5.82436	4.55117e-07	7.26092e-06
VASN	ENSG00000168140	1.87746	2.697	5.81695	4.67131e-07	7.40378e-06
FAM46B	ENSG00000158246	-2.13436	0.807894	-5.70159	7.00219e-07	1.04662e-05
RSRP1	ENSG00000117616	1.14579	6.31172	5.82395	4.55779e-07	7.26092e-06
VIPR1	ENSG00000114812	5.42377	2.32237	5.76771	5.55301e-07	8.57518e-06
NRSN2	ENSG00000125841	-1.02856	5.42339	-5.82322	4.56951e-07	7.27336e-06
FANCL	ENSG00000115392	0.997466	4.35813	5.82416	4.55438e-07	7.26092e-06
GAS2L3	ENSG00000139354	2.35927	0.903842	5.71403	6.70354e-07	1.01064e-05
SLC19A1	ENSG00000173638	2.16417	1.51807	5.74996	5.90997e-07	9.03658e-06
DHX8	ENSG00000067596	-0.650533	5.73785	-5.82027	4.617e-07	7.33643e-06
UBA7	ENSG00000182179	1.67982	3.00604	5.81072	4.77462e-07	7.5355e-06
KLF7	ENSG00000118263	-1.21463	5.8025	-5.81601	4.68665e-07	7.42178e-06
COL8A2	ENSG00000171812	2.41352	0.312657	5.71045	6.7881e-07	1.0201e-05
ABTB1	ENSG00000114626	1.41425	4.34249	5.81096	4.77062e-07	7.5355e-06
COL4A5	ENSG00000188153	4.39743	0.774515	5.70071	7.02388e-07	1.04902e-05
NFS1	ENSG00000244005	0.942498	4.51335	5.79409	5.06189e-07	7.93592e-06
PXMP4	ENSG00000101417	0.90374	2.8319	5.75153	5.87736e-07	8.9941e-06
TSNAXIP1	ENSG00000102904	1.35505	2.07582	5.73772	6.16918e-07	9.3944e-06
ENTPD1	ENSG00000138185	1.34148	5.46997	5.80283	4.90883e-07	7.73421e-06
ECD	ENSG00000122882	-0.742738	5.45875	-5.79751	5.00144e-07	7.86019e-06
APOD	ENSG00000189058	2.7084	0.843917	5.72375	6.47885e-07	9.81783e-06
GSK3A	ENSG00000105723	-0.930472	4.45679	-5.79914	4.97291e-07	7.82195e-06
WDR53	ENSG00000185798	-0.872476	2.61461	-5.75471	5.81219e-07	8.90168e-06
TIGD1	ENSG00000221944	-0.957698	3.0562	-5.7602	5.7013e-07	8.76786e-06
SGMS2	ENSG00000164023	-1.79479	6.03986	-5.7884	5.16393e-07	8.06794e-06
STAT2	ENSG00000170581	0.98426	6.61413	5.78286	5.26541e-07	8.18531e-06
B3GNT5	ENSG00000176597	-1.51421	4.70156	-5.76384	5.62901e-07	8.67817e-06
GPATCH4	ENSG00000160818	-1.0702	4.12213	-5.78757	5.17905e-07	8.07801e-06
TOM1	ENSG00000100284	-1.14762	5.28403	-5.78867	5.15904e-07	8.06707e-06
FANCG	ENSG00000221829	0.962052	3.21005	5.76028	5.69979e-07	8.76786e-06
PSME4	ENSG00000068878	-0.923215	6.57515	-5.78377	5.2486e-07	8.17966e-06
GDPD3	ENSG00000102886	1.25564	0.706174	5.69698	7.11628e-07	1.06112e-05
FAM53B	ENSG00000189319	1.06606	5.08051	5.78978	5.13897e-07	8.04242e-06
SLC27A1	ENSG00000130304	1.23069	4.04063	5.7834	5.25553e-07	8.18361e-06
CDK12	ENSG00000167258	-0.873073	6.4008	-5.78308	5.26129e-07	8.18531e-06
GPATCH3	ENSG00000198746	-0.861364	3.33695	-5.772	5.47007e-07	8.4752e-06
TRPM6	ENSG00000119121	-1.81765	3.02244	-5.70277	6.9733e-07	1.04482e-05
PAK6	ENSG00000137843	-1.71461	2.64814	-5.74186	6.08033e-07	9.28184e-06
FAM73B	ENSG00000148343	1.21761	4.27238	5.78052	5.30891e-07	8.24607e-06
PI4KB	ENSG00000143393	-0.766488	6.17122	-5.77049	5.49906e-07	8.51304e-06
ABHD1	ENSG00000143994	1.49854	0.0305212	5.62575	9.1314e-07	1.31632e-05
GGH	ENSG00000137563	1.56124	2.19942	5.74118	6.09474e-07	9.28862e-06
USB1	ENSG00000103005	-0.874765	4.11223	-5.76659	5.5749e-07	8.60187e-06
CYTH3	ENSG00000008256	1.42561	3.64729	5.75563	5.79349e-07	8.88034e-06
TCERG1L	ENSG00000176769	-3.97228	2.08703	-5.65857	8.14079e-07	1.19163e-05
MOXD1	ENSG00000079931	2.72529	0.596102	5.67978	7.55828e-07	1.11725e-05
AJUBA	ENSG00000129474	2.06566	0.918859	5.69092	7.26898e-07	1.08043e-05
SCNN1D	ENSG00000162572	1.81744	2.42273	5.71501	6.68049e-07	1.00824e-05
SZRD1	ENSG00000055070	-0.915543	5.66923	-5.74827	5.94512e-07	9.08288e-06
TBC1D10C	ENSG00000175463	1.80701	1.45445	5.67435	7.70339e-07	1.13595e-05
HTR1F	ENSG00000179097	-2.73243	0.721894	-5.60992	9.65104e-07	1.38055e-05
COL3A1	ENSG00000168542	3.87112	6.8419	5.72191	6.52073e-07	9.86524e-06
TMOD1	ENSG00000136842	-2.17688	7.50031	-5.73431	6.24336e-07	9.49184e-06
RHBDL1	ENSG00000103269	1.72278	1.6104	5.69208	7.23936e-07	1.07689e-05
RAD51AP1	ENSG00000111247	1.7269	0.252977	5.60184	9.92733e-07	1.41464e-05
PCOLCE	ENSG00000106333	1.82635	2.03008	5.71176	6.75708e-07	1.01733e-05
AMOTL2	ENSG00000114019	2.04033	2.54743	5.71104	6.77415e-07	1.01907e-05
ENKD1	ENSG00000124074	1.16008	3.80012	5.71737	6.62554e-07	1.00076e-05
AKAP7	ENSG00000118507	1.84627	3.15924	5.67976	7.55862e-07	1.11725e-05
NAV1	ENSG00000134369	-1.18523	7.28881	-5.70173	6.99864e-07	1.04662e-05
CSRP2	ENSG00000175183	1.75402	1.71007	5.62887	9.03214e-07	1.30403e-05
PLGLB1	ENSG00000183281	2.02331	0.250098	5.58266	1.06156e-06	1.49332e-05
HMGCS1	ENSG00000112972	-1.03288	5.19375	-5.71029	6.79191e-07	1.0201e-05
EIF4E2	ENSG00000135930	-0.706782	5.17557	-5.70973	6.80524e-07	1.02128e-05
ISG20L2	ENSG00000143319	-0.697293	4.20458	-5.70603	6.89419e-07	1.0338e-05
HIAT1	ENSG00000156875	-0.847723	5.93926	-5.70197	6.99288e-07	1.04662e-05
WISP1	ENSG00000104415	3.13111	0.00495797	5.60056	9.97212e-07	1.41994e-05
SYN1	ENSG00000008056	-1.26879	4.57763	-5.69846	7.07934e-07	1.05646e-05
SFXN2	ENSG00000156398	1.2296	3.8245	5.6799	7.55496e-07	1.11725e-05
AKIRIN2	ENSG00000135334	-0.813516	4.62559	-5.69532	7.15779e-07	1.06646e-05
TRANK1	ENSG00000168016	1.68203	4.12998	5.68107	7.52406e-07	1.11479e-05
ZNF703	ENSG00000183779	-1.73279	2.74907	-5.67596	7.65997e-07	1.13044e-05
NFATC4	ENSG00000100968	1.11415	3.64504	5.68315	7.46953e-07	1.10828e-05
CEP85	ENSG00000130695	-0.865556	4.40568	-5.66898	7.84954e-07	1.15394e-05
SCUBE2	ENSG00000175356	2.47557	0.517602	5.56644	1.12341e-06	1.56848e-05
ANKRD13D	ENSG00000172932	1.05309	4.79995	5.68297	7.47413e-07	1.10828e-05
AFMID	ENSG00000183077	2.59113	0.763133	5.59647	1.01155e-06	1.43816e-05
ISG15	ENSG00000187608	2.2383	2.04653	5.66842	7.8648e-07	1.15518e-05
FANCE	ENSG00000112039	1.3671	1.12945	5.58447	1.05488e-06	1.48616e-05
AMT	ENSG00000145020	1.01972	4.10676	5.66895	7.85021e-07	1.15394e-05
DLC1	ENSG00000164741	1.33863	4.4692	5.67779	7.61113e-07	1.12412e-05
ABHD4	ENSG00000100439	-0.808503	3.83596	-5.67126	7.78701e-07	1.14646e-05
ASCC3	ENSG00000112249	-1.08196	6.76737	-5.67145	7.78196e-07	1.14646e-05
CROCC	ENSG00000058453	2.32191	5.21202	5.66731	7.89548e-07	1.15877e-05
DUSP3	ENSG00000108861	-0.778197	6.55412	-5.66364	7.99766e-07	1.17284e-05
RBM7	ENSG00000076053	-0.764044	4.46272	-5.66318	8.01039e-07	1.17379e-05
DBNDD2	ENSG00000244274	0.982895	1.7708	5.60459	9.83263e-07	1.40254e-05
LRRC4B	ENSG00000131409	2.68676	1.16101	5.63136	8.95397e-07	1.29374e-05
GDF15	ENSG00000130513	-3.16047	2.64009	-5.62842	9.04652e-07	1.30509e-05
GCNT3	ENSG00000140297	-3.34259	1.86106	-5.56176	1.14193e-06	1.58721e-05
BEGAIN	ENSG00000183092	-2.25174	2.71753	-5.61402	9.51352e-07	1.36507e-05
SLC11A1	ENSG00000018280	2.00815	1.18486	5.57448	1.09231e-06	1.52965e-05
NUP98	ENSG00000110713	-0.757617	6.78205	-5.65697	8.18664e-07	1.19428e-05
HAVCR2	ENSG00000135077	2.21668	0.500596	5.53396	1.25824e-06	1.73849e-05
UBN1	ENSG00000118900	-0.803661	5.9761	-5.65689	8.18869e-07	1.19428e-05
PLP2	ENSG00000102007	-1.10252	4.89503	-5.65691	8.18835e-07	1.19428e-05
SLC37A2	ENSG00000134955	2.68728	-0.576514	5.50701	1.38221e-06	1.8764e-05
AOAH	ENSG00000136250	1.86218	1.01793	5.52533	1.2967e-06	1.78107e-05
CCDC107	ENSG00000159884	1.33707	1.46593	5.61854	9.36465e-07	1.34474e-05
KPNA6	ENSG00000025800	-0.776158	6.69259	-5.63998	8.68812e-07	1.26218e-05
MRPL37	ENSG00000116221	-0.814685	4.1866	-5.64922	8.41166e-07	1.22584e-05
NECAB3	ENSG00000125967	0.96523	3.78856	5.64894	8.4197e-07	1.22605e-05
CCRN4L	ENSG00000151014	-0.976457	4.32269	-5.61297	9.54869e-07	1.36801e-05
SIPA1L2	ENSG00000116991	-1.91953	7.0764	-5.63894	8.71952e-07	1.26576e-05
HIVEP3	ENSG00000127124	-1.11106	4.51384	-5.63279	8.90944e-07	1.28931e-05
TSG101	ENSG00000074319	-0.877788	5.1305	-5.64508	8.53444e-07	1.24179e-05
INO80	ENSG00000128908	-0.632543	5.56673	-5.64378	8.57335e-07	1.24648e-05
PPM1M	ENSG00000164088	1.085	3.05371	5.62395	9.18894e-07	1.32261e-05
KLHL20	ENSG00000076321	-0.830685	4.48283	-5.63205	8.9324e-07	1.29163e-05
IGIP	ENSG00000182700	1.14928	5.292	5.63664	8.7902e-07	1.27403e-05
TDRD6	ENSG00000180113	1.51426	2.7734	5.56398	1.1331e-06	1.5761e-05
PRKAR2B	ENSG00000005249	1.72118	5.6175	5.63705	8.77751e-07	1.27318e-05
USP32	ENSG00000170832	-1.01486	5.5998	-5.62234	9.24091e-07	1.32902e-05
CERS2	ENSG00000143418	-0.95111	5.5055	-5.62394	9.18923e-07	1.32261e-05
KAZALD1	ENSG00000107821	2.4032	1.15259	5.54213	1.2229e-06	1.69343e-05
CYBA	ENSG00000051523	2.2018	2.55908	5.60452	9.83483e-07	1.40254e-05
USP38	ENSG00000170185	-0.895725	5.82406	-5.61359	9.52803e-07	1.3661e-05
SOWAHC	ENSG00000198142	-0.879443	3.66634	-5.5907	1.03214e-06	1.46186e-05
MYO1G	ENSG00000136286	1.97577	0.138663	5.47964	1.52044e-06	2.03881e-05
CTSC	ENSG00000109861	1.69205	3.97512	5.60921	9.67491e-07	1.3829e-05
ALPL	ENSG00000162551	2.16576	0.380405	5.50662	1.38406e-06	1.87755e-05
WNT9A	ENSG00000143816	-1.48308	2.87565	-5.56503	1.12895e-06	1.5738e-05
FRMD4A	ENSG00000151474	1.56203	3.12304	5.57005	1.10933e-06	1.55115e-05
TYSND1	ENSG00000156521	0.975601	4.02794	5.59487	1.01723e-06	1.44294e-05
DOCK5	ENSG00000147459	2.93111	3.08686	5.56483	1.12975e-06	1.5738e-05
TMEM218	ENSG00000150433	0.902453	3.39644	5.58536	1.05158e-06	1.48487e-05
SNAPC5	ENSG00000174446	-0.687554	3.86871	-5.59491	1.01708e-06	1.44294e-05
DSCC1	ENSG00000136982	1.48024	0.00470196	5.47134	1.56505e-06	2.09411e-05
EIF5B	ENSG00000158417	-0.894854	6.10699	-5.59782	1.00678e-06	1.43246e-05
TANC2	ENSG00000170921	-1.31221	6.94034	-5.59573	1.01418e-06	1.4408e-05
CHST3	ENSG00000122863	1.92449	2.50257	5.57995	1.07166e-06	1.50412e-05
PKIB	ENSG00000135549	-2.26488	5.14299	-5.57814	1.07845e-06	1.51137e-05
SLC27A3	ENSG00000143554	1.52399	3.79732	5.5922	1.02674e-06	1.45532e-05
CMTM3	ENSG00000140931	1.43404	2.32679	5.56438	1.13153e-06	1.5751e-05
RARRES1	ENSG00000118849	1.37683	1.78253	5.50399	1.39679e-06	1.89344e-05
CYB5R4	ENSG00000065615	-0.947358	5.50269	-5.58512	1.05247e-06	1.48501e-05
NPC1	ENSG00000141458	-0.912709	5.48649	-5.58597	1.04934e-06	1.48284e-05
ELP5	ENSG00000170291	-0.802876	4.2344	-5.5889	1.03866e-06	1.46887e-05
MTERF4	ENSG00000122085	-0.940066	5.52333	-5.58923	1.03746e-06	1.46828e-05
H1F0	ENSG00000189060	-1.57066	6.26186	-5.57356	1.09583e-06	1.53342e-05
TSEN2	ENSG00000154743	0.943005	4.12386	5.56513	1.12856e-06	1.5738e-05
SPTY2D1	ENSG00000179119	-0.908768	4.96395	-5.58314	1.05976e-06	1.4919e-05
NUP43	ENSG00000120253	0.870323	4.79464	5.58482	1.05357e-06	1.48544e-05
DNAJC7	ENSG00000168259	-0.807078	6.21083	-5.58017	1.07082e-06	1.50408e-05
C14orf80	ENSG00000185347	1.43512	2.66083	5.5578	1.15781e-06	1.60807e-05
TCF7L1	ENSG00000152284	1.55839	0.175993	5.48576	1.48839e-06	2.00304e-05
MAPK3	ENSG00000102882	-0.990248	4.53886	-5.58206	1.06379e-06	1.49533e-05
ESR1	ENSG00000091831	-2.39197	4.65739	-5.52708	1.28881e-06	1.77285e-05
MPND	ENSG00000008382	1.15559	2.40802	5.54359	1.21669e-06	1.68609e-05
NAPRT	ENSG00000147813	1.22722	2.76829	5.55654	1.1629e-06	1.61395e-05
NKX3-1	ENSG00000167034	-2.30072	0.757231	-5.42225	1.85643e-06	2.4402e-05
COA7	ENSG00000162377	-0.907289	2.95136	-5.52409	1.30229e-06	1.78488e-05
EMID1	ENSG00000186998	2.44495	1.59043	5.52914	1.27959e-06	1.76407e-05
TMEM63A	ENSG00000196187	2.60261	2.49618	5.52408	1.30234e-06	1.78488e-05
KIF15	ENSG00000163808	1.32192	0.426683	5.41542	1.90099e-06	2.48851e-05
SSTR2	ENSG00000180616	-2.56859	3.49386	-5.51595	1.33979e-06	1.83082e-05
IGFBP7	ENSG00000163453	2.37699	7.09023	5.52423	1.30165e-06	1.78488e-05
LPCAT3	ENSG00000111684	-0.733778	5.30447	-5.54739	1.20064e-06	1.66509e-05
ZSWIM3	ENSG00000132801	0.930042	2.21775	5.48685	1.48278e-06	1.99837e-05
PYCARD	ENSG00000103490	1.70926	0.353174	5.44904	1.69132e-06	2.24561e-05
GJD2	ENSG00000159248	-2.46575	6.52924	-5.52876	1.28124e-06	1.76505e-05
LRRTM4	ENSG00000176204	-4.76812	0.460204	-5.38706	2.09774e-06	2.72282e-05
CENPF	ENSG00000117724	2.34514	1.03356	5.40763	1.95313e-06	2.54932e-05
OTUD3	ENSG00000169914	-0.855909	5.22627	-5.53438	1.25638e-06	1.73721e-05
ARHGAP29	ENSG00000137962	1.22296	5.10896	5.5321	1.26641e-06	1.7472e-05
FAM150B	ENSG00000189292	2.05285	0.710704	5.43299	1.78841e-06	2.3658e-05
MGAT3	ENSG00000128268	2.14749	0.2547	5.42881	1.81456e-06	2.39191e-05
PLA2G16	ENSG00000176485	-1.14865	4.69685	-5.533	1.26248e-06	1.74306e-05
CHST12	ENSG00000136213	1.00499	2.91084	5.51869	1.32705e-06	1.81474e-05
FAM83G	ENSG00000188522	-1.74614	3.4831	-5.49352	1.44872e-06	1.95778e-05
SF3B4	ENSG00000143368	-0.872258	4.04516	-5.52841	1.28284e-06	1.76595e-05
PHEX	ENSG00000102174	-2.12009	0.471666	-5.36016	2.30293e-06	2.94787e-05
IFFO1	ENSG00000010295	1.21914	4.57539	5.52222	1.31081e-06	1.79516e-05
VTI1A	ENSG00000151532	-0.676438	5.18026	-5.51403	1.34876e-06	1.83903e-05
FAM168B	ENSG00000152102	-0.885414	6.47817	-5.51479	1.3452e-06	1.83552e-05
LIMCH1	ENSG00000064042	-1.14946	7.53305	-5.50996	1.36807e-06	1.85992e-05
NLRC3	ENSG00000167984	0.996328	2.53144	5.4494	1.68921e-06	2.24561e-05
EPB41	ENSG00000159023	-0.931238	5.63696	-5.51525	1.34305e-06	1.83393e-05
TUBG1	ENSG00000131462	-1.04801	3.27004	-5.51058	1.36512e-06	1.85861e-05
SMC1A	ENSG00000072501	-1.06175	6.1236	-5.51007	1.36754e-06	1.85992e-05
EVA1C	ENSG00000166979	1.27442	3.70481	5.49336	1.44951e-06	1.95778e-05
ABHD17A	ENSG00000129968	1.20978	5.09874	5.51316	1.3529e-06	1.84333e-05
MRI1	ENSG00000037757	0.91986	3.90602	5.50964	1.36959e-06	1.86062e-05
SLC23A3	ENSG00000213901	1.57271	0.889102	5.4119	1.92438e-06	2.51709e-05
PYCRL	ENSG00000104524	1.0926	2.63306	5.48052	1.51583e-06	2.0351e-05
G3BP1	ENSG00000145907	-0.733722	7.4596	-5.49397	1.44641e-06	1.95644e-05
OGDHL	ENSG00000197444	2.42878	6.86608	5.49111	1.46093e-06	1.97177e-05
COL6A6	ENSG00000206384	3.16429	1.64884	5.3682	2.23964e-06	2.87695e-05
STAM	ENSG00000136738	-0.861498	4.93227	-5.50022	1.4153e-06	1.91714e-05
SLC44A2	ENSG00000129353	1.52995	4.1925	5.48884	1.47254e-06	1.98601e-05
DDX19B	ENSG00000157349	-0.695841	4.16487	-5.48582	1.4881e-06	2.00304e-05
SIM2	ENSG00000159263	1.21685	1.3136	5.3756	2.18285e-06	2.8176e-05
MAP3K2	ENSG00000169967	-0.9254	7.35324	-5.48098	1.51338e-06	2.0351e-05
LTBP4	ENSG00000090006	2.01121	4.0547	5.48044	1.51622e-06	2.0351e-05
CEP131	ENSG00000141577	1.33199	3.03523	5.45488	1.6573e-06	2.21278e-05
TRAF6	ENSG00000175104	-0.751136	4.55163	-5.46313	1.61041e-06	2.15171e-05
RCCD1	ENSG00000166965	1.3608	2.64931	5.43947	1.74856e-06	2.31802e-05
DNAJC11	ENSG00000007923	-0.5123	4.73072	-5.47755	1.53155e-06	2.05223e-05
GPR35	ENSG00000178623	1.58794	0.350885	5.38468	2.11518e-06	2.74355e-05
SYTL2	ENSG00000137501	1.37528	3.13292	5.43605	1.76946e-06	2.34406e-05
GLRA3	ENSG00000145451	-4.12995	1.75662	-5.375	2.1874e-06	2.81975e-05
ADCY5	ENSG00000173175	1.96331	2.74636	5.44926	1.69001e-06	2.24561e-05
SRPR	ENSG00000182934	-0.959738	7.36545	-5.45023	1.68432e-06	2.24403e-05
ADGRB2	ENSG00000121753	2.83618	1.20769	5.42184	1.85905e-06	2.4402e-05
KLHL11	ENSG00000178502	-1.4639	4.43306	-5.39255	2.05811e-06	2.68073e-05
C18orf54	ENSG00000166845	1.52905	0.524054	5.33904	2.4778e-06	3.14818e-05
SRPX2	ENSG00000102359	2.86667	0.645864	5.35295	2.36124e-06	3.0124e-05
PEX5L	ENSG00000114757	-3.29845	2.90945	-5.32044	2.64273e-06	3.33049e-05
TMEM19	ENSG00000139291	0.832603	4.62062	5.45355	1.66498e-06	2.22144e-05
COL1A2	ENSG00000164692	3.962	6.23926	5.4195	1.87422e-06	2.45838e-05
UNC5CL	ENSG00000124602	-1.46354	3.72964	-5.45047	1.68294e-06	2.2438e-05
TAF3	ENSG00000165632	-0.842684	3.91183	-5.43074	1.80242e-06	2.38095e-05
TICAM1	ENSG00000127666	-1.01527	2.92488	-5.43522	1.7746e-06	2.34921e-05
SLC27A6	ENSG00000113396	-5.12538	0.882975	-5.27878	3.05242e-06	3.75538e-05
HEG1	ENSG00000173706	1.59424	4.81443	5.44914	1.6907e-06	2.24561e-05
RAB40A	ENSG00000172476	1.30339	1.05014	5.30063	2.83033e-06	3.52402e-05
NYAP2	ENSG00000144460	-2.23218	2.08834	-5.2822	3.01655e-06	3.72107e-05
YARS	ENSG00000134684	-0.926907	5.71759	-5.4303	1.80521e-06	2.38271e-05
GCLM	ENSG00000023909	-1.63798	5.50143	-5.42425	1.84355e-06	2.42669e-05
CHSY3	ENSG00000198108	2.52441	-0.515849	5.28381	2.99979e-06	3.70285e-05
ARHGAP9	ENSG00000123329	2.04778	0.0108927	5.3028	2.80908e-06	3.50458e-05
DCP1B	ENSG00000151065	-0.752558	3.78031	-5.41539	1.90119e-06	2.48851e-05
DPM2	ENSG00000136908	-1.08624	4.83227	-5.4269	1.82664e-06	2.40613e-05
MYO5B	ENSG00000167306	-1.42262	5.50731	-5.42188	1.8588e-06	2.4402e-05
HAGHL	ENSG00000103253	1.44633	3.7016	5.43266	1.79045e-06	2.36682e-05
PHACTR4	ENSG00000204138	-0.812776	5.05213	-5.41923	1.87597e-06	2.45895e-05
TCF20	ENSG00000100207	-1.08776	6.17796	-5.41066	1.93268e-06	2.52618e-05
SEMA4G	ENSG00000095539	1.33944	2.74738	5.38176	2.13666e-06	2.76756e-05
LMBR1L	ENSG00000139636	0.952604	5.25423	5.40869	1.94599e-06	2.54179e-05
GPR3	ENSG00000181773	-1.82946	0.259011	-5.28401	2.99776e-06	3.7028e-05
EBF3	ENSG00000108001	1.92661	1.27284	5.28712	2.96573e-06	3.67053e-05
PADI2	ENSG00000117115	2.40741	-0.802809	5.25221	3.34593e-06	4.05492e-05
TBC1D25	ENSG00000068354	-0.663466	3.81932	-5.39269	2.05712e-06	2.68073e-05
RAB7A	ENSG00000075785	-1.1026	6.87489	-5.37082	2.21932e-06	2.85479e-05
RABL2A	ENSG00000144134	0.993758	3.05001	5.37498	2.18755e-06	2.81975e-05
SLC16A12	ENSG00000152779	-3.34948	4.06542	-5.35999	2.30433e-06	2.94787e-05
DBI	ENSG00000155368	-1.56754	5.05323	-5.38839	2.08809e-06	2.71597e-05
SOX7	ENSG00000171056	1.77714	0.351064	5.27577	3.08434e-06	3.7772e-05
FAM43A	ENSG00000185112	1.57512	1.82232	5.34237	2.44945e-06	3.11427e-05
CNOT11	ENSG00000158435	-0.660079	4.84401	-5.38774	2.09277e-06	2.72016e-05
API5	ENSG00000166181	-0.738937	6.55434	-5.37679	2.17382e-06	2.80983e-05
UST	ENSG00000111962	4.82714	1.43933	5.2916	2.92007e-06	3.62147e-05
GADD45A	ENSG00000116717	-1.47481	4.56215	-5.38264	2.13013e-06	2.76103e-05
TARBP1	ENSG00000059588	0.791211	5.80432	5.37649	2.17614e-06	2.81088e-05
SPIRE1	ENSG00000134278	-1.54183	5.857	-5.37174	2.21226e-06	2.84767e-05
MRC2	ENSG00000011028	2.41786	2.84867	5.36739	2.24594e-06	2.88306e-05
BMP6	ENSG00000153162	1.97798	0.239045	5.24378	3.44475e-06	4.14505e-05
RASAL1	ENSG00000111344	3.61177	0.799512	5.27437	3.09931e-06	3.79305e-05
SEMA6D	ENSG00000137872	-1.9886	5.72406	-5.36509	2.26393e-06	2.90416e-05
JMJD1C	ENSG00000171988	-1.21698	7.90443	-5.36119	2.29471e-06	2.9396e-05
VAMP1	ENSG00000139190	-0.979347	2.98151	-5.3329	2.53113e-06	3.20283e-05
DSCR3	ENSG00000157538	-0.613744	5.58398	-5.36859	2.23656e-06	2.87498e-05
DMPK	ENSG00000104936	1.53904	4.37794	5.36257	2.28379e-06	2.92762e-05
SYCP2	ENSG00000196074	2.15095	1.90419	5.25926	3.26547e-06	3.96774e-05
SHANK3	ENSG00000251322	1.77552	4.47223	5.35744	2.32478e-06	2.97199e-05
LTBR	ENSG00000111321	-1.04989	5.57135	-5.35622	2.33465e-06	2.98256e-05
GPRC5B	ENSG00000167191	1.96566	2.24883	5.32223	2.62644e-06	3.3122e-05
AP2B1	ENSG00000006125	-0.755256	7.67105	-5.33406	2.52097e-06	3.19215e-05
SIPA1	ENSG00000213445	1.35882	2.54244	5.34756	2.40577e-06	3.06501e-05
ANOS1	ENSG00000011201	1.96441	0.952732	5.25381	3.32752e-06	4.03787e-05
IGF2R	ENSG00000197081	-1.20215	7.45878	-5.34253	2.44802e-06	3.11427e-05
FKBP10	ENSG00000141756	1.87546	3.04335	5.3476	2.40546e-06	3.06501e-05
AP1G1	ENSG00000166747	-0.737475	7.29855	-5.33786	2.48802e-06	3.159e-05
GALNT15	ENSG00000131386	2.2554	-0.109235	5.19989	4.0077e-06	4.71588e-05
GLIS2	ENSG00000126603	-1.85141	4.00283	-5.34486	2.42839e-06	3.09173e-05
TGFB3	ENSG00000119699	1.69965	3.1265	5.3154	2.68929e-06	3.37546e-05
RNASE1	ENSG00000129538	3.63625	3.18232	5.30539	2.78403e-06	3.48032e-05
COL16A1	ENSG00000084636	2.40812	3.61774	5.33594	2.50459e-06	3.17572e-05
ITGA5	ENSG00000161638	2.04498	3.78826	5.33628	2.50166e-06	3.17416e-05
YOD1	ENSG00000180667	-1.20444	4.94508	-5.32865	2.56869e-06	3.24596e-05
ZGPAT	ENSG00000197114	1.2182	2.55912	5.3176	2.66881e-06	3.35428e-05
C22orf42	ENSG00000205856	-2.38472	3.29045	-5.31542	2.68905e-06	3.37546e-05
SLC6A17	ENSG00000197106	-1.78021	6.38527	-5.32023	2.64468e-06	3.33069e-05
HEXDC	ENSG00000169660	1.47857	4.45343	5.33414	2.52027e-06	3.19215e-05
RPRD2	ENSG00000163125	-0.805273	6.04006	-5.3247	2.60402e-06	3.28614e-05
KBTBD4	ENSG00000123444	-0.717104	3.62914	-5.29685	2.86749e-06	3.56553e-05
SVIL	ENSG00000197321	1.24652	4.85348	5.32517	2.59984e-06	3.28308e-05
FBF1	ENSG00000188878	1.10678	2.53874	5.28096	3.02954e-06	3.73216e-05
BNC2	ENSG00000173068	2.38955	0.215464	5.19738	4.04256e-06	4.7509e-05
C21orf91	ENSG00000154642	-1.56837	4.57951	-5.31134	2.72735e-06	3.41864e-05
UTP3	ENSG00000132467	-1.00501	4.31252	-5.31915	2.65459e-06	3.33866e-05
ASPDH	ENSG00000204653	1.62181	1.35266	5.27717	3.06944e-06	3.77135e-05
CRTC2	ENSG00000160741	-0.944408	4.22246	-5.31974	2.64912e-06	3.33403e-05
SMKR1	ENSG00000240204	1.36165	0.975493	5.2387	3.50566e-06	4.20927e-05
EGR4	ENSG00000135625	-2.74155	2.19531	-5.21876	3.75529e-06	4.46681e-05
RAB30	ENSG00000137502	-1.37716	5.25808	-5.30234	2.81363e-06	3.50791e-05
TPSB2	ENSG00000197253	2.21737	0.175461	5.19748	4.0411e-06	4.7509e-05
PRPF19	ENSG00000110107	-0.938084	6.44408	-5.30073	2.82934e-06	3.52402e-05
GEN1	ENSG00000178295	1.32594	3.95801	5.28113	3.02774e-06	3.73216e-05
MYO15B	ENSG00000266714	1.55547	4.67901	5.30732	2.76547e-06	3.46176e-05
SLC15A2	ENSG00000163406	1.62986	2.11286	5.22214	3.71178e-06	4.42069e-05
PSMD7	ENSG00000103035	-0.95722	5.7147	-5.3063	2.77534e-06	3.47179e-05
DBNL	ENSG00000136279	0.905367	6.79746	5.29185	2.9176e-06	3.62147e-05
SETD4	ENSG00000185917	0.67288	4.42197	5.30294	2.80771e-06	3.50458e-05
FMOD	ENSG00000122176	2.22935	2.02596	5.27643	3.07735e-06	3.7736e-05
MAP6D1	ENSG00000180834	-1.91009	2.2015	-5.22195	3.71418e-06	4.42073e-05
CCDC61	ENSG00000104983	1.13921	2.47942	5.27651	3.07651e-06	3.7736e-05
ARRB1	ENSG00000137486	2.04216	2.20702	5.24685	3.40838e-06	4.12121e-05
ACSS3	ENSG00000111058	2.67391	-0.123934	5.15833	4.62405e-06	5.35327e-05
AMBRA1	ENSG00000110497	-0.847345	5.47558	-5.29754	2.86075e-06	3.55951e-05
ANKRD29	ENSG00000154065	1.59893	1.88223	5.24526	3.4272e-06	4.127e-05
SMG7	ENSG00000116698	-0.843357	6.58577	-5.28672	2.96975e-06	3.67307e-05
CDK5R2	ENSG00000171450	-1.32629	4.786	-5.29102	2.92592e-06	3.62608e-05
TADA1	ENSG00000152382	-0.721074	4.18699	-5.27803	3.06039e-06	3.76271e-05
FAM111A	ENSG00000166801	1.40618	3.70851	5.28551	2.98222e-06	3.68605e-05
MPV17	ENSG00000115204	-0.849287	5.21079	-5.29158	2.92026e-06	3.62147e-05
RORB	ENSG00000198963	-3.07632	2.35808	-5.20809	3.89605e-06	4.60777e-05
LRP4	ENSG00000134569	-2.11968	2.55515	-5.20711	3.90926e-06	4.61559e-05
LMO4	ENSG00000143013	1.59807	2.16362	5.24598	3.41868e-06	4.12432e-05
SCGB2A1	ENSG00000124939	-2.60804	2.40886	-5.2394	3.49726e-06	4.2028e-05
RARRES2	ENSG00000106538	2.91973	2.17785	5.25225	3.34543e-06	4.05492e-05
INPP5A	ENSG00000068383	0.943979	4.26891	5.27608	3.08103e-06	3.77562e-05
LZTS2	ENSG00000107816	1.05658	4.24325	5.27993	3.04037e-06	3.74303e-05
FFAR2	ENSG00000126262	-2.3581	0.566952	-5.12866	5.12065e-06	5.86985e-05
LMOD2	ENSG00000170807	-2.75164	-0.350632	-5.06987	6.26461e-06	7.01298e-05
C9orf114	ENSG00000198917	0.974464	4.12859	5.27164	3.12872e-06	3.82401e-05
FNBP1	ENSG00000187239	0.786719	5.10237	5.26694	3.17996e-06	3.87394e-05
STOX1	ENSG00000165730	3.19288	0.175517	5.12652	5.15836e-06	5.90219e-05
PRDM4	ENSG00000110851	-0.859344	5.791	-5.26546	3.19624e-06	3.88869e-05
SMAD7	ENSG00000101665	-1.06167	4.89888	-5.26872	3.16041e-06	3.86021e-05
FUK	ENSG00000157353	0.936688	4.70081	5.2676	3.17269e-06	3.87015e-05
DZANK1	ENSG00000089091	0.979388	3.15449	5.22636	3.65818e-06	4.36802e-05
C17orf67	ENSG00000214226	1.06834	1.43589	5.17051	4.43431e-06	5.1496e-05
MRPL53	ENSG00000204822	0.92603	0.971345	5.15516	4.67476e-06	5.39522e-05
CCDC59	ENSG00000133773	-0.869843	4.25281	-5.24606	3.41769e-06	4.12432e-05
KLF9	ENSG00000119138	1.49882	6.23312	5.24676	3.40947e-06	4.12121e-05
PARP15	ENSG00000173200	2.51354	0.0526953	5.12243	5.23132e-06	5.982e-05
PDHX	ENSG00000110435	-0.71742	4.95948	-5.24565	3.42252e-06	4.12629e-05
SARS	ENSG00000031698	-1.05138	7.13695	-5.23024	3.60956e-06	4.32104e-05
PWP2	ENSG00000241945	0.841414	4.57281	5.2477	3.39841e-06	4.11317e-05
TRIM44	ENSG00000166326	-1.18266	5.83618	-5.24272	3.4573e-06	4.15746e-05
TRAFD1	ENSG00000135148	-0.637103	5.31216	-5.24523	3.42755e-06	4.127e-05
SEZ6	ENSG00000063015	-2.18648	4.53966	-5.23726	3.52309e-06	4.22567e-05
STK17B	ENSG00000081320	2.7619	3.50295	5.21374	3.82091e-06	4.53328e-05
DSE	ENSG00000111817	1.06554	4.17062	5.22919	3.62259e-06	4.33342e-05
ICE1	ENSG00000164151	-0.743153	6.74746	-5.23697	3.52663e-06	4.22719e-05
SNX29	ENSG00000048471	-1.22169	6.98295	-5.23435	3.55869e-06	4.26288e-05
ADGRA2	ENSG00000020181	2.15792	3.3897	5.22652	3.65612e-06	4.36802e-05
ZNF697	ENSG00000143067	-1.76818	4.77123	-5.21663	3.78297e-06	4.49686e-05
C18orf42	ENSG00000231824	-3.35902	0.154802	-5.11051	5.44988e-06	6.19322e-05
TBCD	ENSG00000141556	1.0713	5.92063	5.22903	3.62455e-06	4.33342e-05
ADGRG1	ENSG00000205336	-2.02854	7.37678	-5.20569	3.92832e-06	4.63417e-05
RECQL4	ENSG00000160957	1.13383	2.57185	5.20704	3.91009e-06	4.61559e-05
FKBP5	ENSG00000096060	1.67933	7.18375	5.2095	3.87715e-06	4.59125e-05
DOCK8	ENSG00000107099	2.34826	1.72266	5.12908	5.11317e-06	5.86489e-05
AREL1	ENSG00000119682	-0.736387	5.94301	-5.22286	3.70261e-06	4.41542e-05
GPR119	ENSG00000147262	-4.87896	-0.28135	-5.04949	6.71742e-06	7.46607e-05
SRP72	ENSG00000174780	-0.866546	6.27274	-5.21059	3.86259e-06	4.57691e-05
LRRC8B	ENSG00000197147	-1.0964	5.37312	-5.20788	3.89883e-06	4.60814e-05
FDFT1	ENSG00000079459	-0.950173	5.88253	-5.20821	3.89438e-06	4.60777e-05
ACRBP	ENSG00000111644	-1.37432	1.3021	-5.1102	5.4557e-06	6.19322e-05
CAPN10	ENSG00000142330	0.810605	4.5768	5.21558	3.79674e-06	4.50747e-05
DIP2B	ENSG00000066084	-0.801272	6.97303	-5.20101	3.9923e-06	4.70317e-05
FGD4	ENSG00000139132	-1.1115	6.82536	-5.20086	3.99438e-06	4.70317e-05
CNNM1	ENSG00000119946	-1.30626	4.25185	-5.1865	4.19692e-06	4.90755e-05
CLYBL	ENSG00000125246	0.940089	2.6244	5.1561	4.65966e-06	5.38446e-05
BMP4	ENSG00000125378	2.59025	-0.294446	5.06529	6.36365e-06	7.1153e-05
2016-03-08	ENSG00000165406	-0.724905	6.80988	-5.18862	4.16637e-06	4.87882e-05
MUC13	ENSG00000173702	-3.93934	2.68669	-5.14786	4.79361e-06	5.52213e-05
MBP	ENSG00000197971	-0.953705	6.30056	-5.19063	4.13753e-06	4.85333e-05
PGAP3	ENSG00000161395	0.987967	4.61158	5.19167	4.12275e-06	4.83904e-05
PHC1	ENSG00000111752	0.798509	4.59803	5.18903	4.16049e-06	4.87719e-05
GAS7	ENSG00000007237	3.31024	1.5636	5.11095	5.44165e-06	6.18834e-05
KIF22	ENSG00000079616	1.04116	4.24946	5.19235	4.11321e-06	4.83088e-05
POSTN	ENSG00000133110	4.09287	3.1061	5.17653	4.3434e-06	5.06296e-05
SNIP1	ENSG00000163877	-0.665162	4.50286	-5.1827	4.25217e-06	4.96282e-05
HOXB4	ENSG00000182742	1.85664	-0.216051	5.07398	6.17704e-06	6.93995e-05
MIB2	ENSG00000197530	1.32727	5.30898	5.18826	4.17149e-06	4.88088e-05
C15orf27	ENSG00000169758	1.12087	1.05069	5.06382	6.39579e-06	7.13839e-05
ZFYVE21	ENSG00000100711	0.744325	4.0896	5.1835	4.24052e-06	4.95232e-05
MMP2	ENSG00000087245	2.75114	3.37271	5.17579	4.35453e-06	5.07275e-05
GNMT	ENSG00000124713	2.86873	0.838975	5.08208	6.00811e-06	6.76239e-05
SOX4	ENSG00000124766	-1.79589	4.32389	-5.16621	4.50044e-06	5.22315e-05
CDKN2A	ENSG00000147889	-1.9472	1.82558	-5.104	5.57289e-06	6.31447e-05
RDH5	ENSG00000135437	1.76758	0.219335	5.02197	7.38042e-06	8.12543e-05
CKB	ENSG00000166165	1.81746	6.21468	5.15659	4.65194e-06	5.37887e-05
BRSK1	ENSG00000160469	1.13202	4.74806	5.17088	4.42868e-06	5.14948e-05
SPEF2	ENSG00000152582	1.45989	3.72836	5.12127	5.25225e-06	5.99858e-05
BCOR	ENSG00000183337	-1.24201	5.7632	-5.16161	4.57218e-06	5.29981e-05
2016-09-09	ENSG00000184640	1.9227	3.86493	5.17054	4.43394e-06	5.1496e-05
LIPA	ENSG00000107798	1.03158	5.5243	5.16279	4.55374e-06	5.28172e-05
LRFN5	ENSG00000165379	-3.40958	-0.38275	-4.96473	8.97237e-06	9.51285e-05
APC2	ENSG00000115266	1.94218	2.38682	5.13067	5.08543e-06	5.83786e-05
GLA	ENSG00000102393	-1.11855	3.57524	-5.13795	4.95974e-06	5.70646e-05
BCAS2	ENSG00000116752	-0.835426	4.71052	-5.15585	4.66371e-06	5.38581e-05
CCZ1	ENSG00000122674	0.904978	3.29708	5.13629	4.98814e-06	5.73559e-05
AIFM1	ENSG00000156709	-0.824624	4.52633	-5.15097	4.74259e-06	5.47012e-05
CCDC12	ENSG00000160799	-0.916573	4.51724	-5.14857	4.78193e-06	5.51208e-05
EFEMP2	ENSG00000172638	1.60709	2.47153	5.12726	5.14529e-06	5.89447e-05
ACE2	ENSG00000130234	1.8824	1.79286	5.04964	6.714e-06	7.46607e-05
MARVELD3	ENSG00000140832	-1.34682	2.89102	-5.0897	5.85305e-06	6.61583e-05
MSANTD3	ENSG00000066697	-0.677644	3.8753	-5.11743	5.32199e-06	6.06707e-05
EAF1	ENSG00000144597	-0.953105	5.40836	-5.13061	5.08648e-06	5.83786e-05
TNFAIP8L2	ENSG00000163154	1.4389	-0.192033	4.97021	8.80632e-06	9.37725e-05
CLHC1	ENSG00000162994	1.07339	3.93531	5.09814	5.68606e-06	6.43879e-05
WBP11	ENSG00000084463	-0.887641	6.19656	-5.11578	5.35211e-06	6.09767e-05
CIR1	ENSG00000138433	-0.770738	4.95454	-5.12204	5.23835e-06	5.98637e-05
ADRBK1	ENSG00000173020	1.13467	5.43755	5.11973	5.28007e-06	6.02297e-05
RAB34	ENSG00000109113	1.60259	1.45784	5.05048	6.69462e-06	7.44962e-05
SPATA6	ENSG00000132122	0.723389	3.88751	5.08829	5.88147e-06	6.63588e-05
C14orf79	ENSG00000140104	0.962125	3.92308	5.1145	5.3758e-06	6.11719e-05
CCDC142	ENSG00000135637	0.845133	3.06465	5.08437	5.9611e-06	6.71353e-05
SEPHS2	ENSG00000179918	-1.07984	4.93183	-5.11019	5.45591e-06	6.19322e-05
COL4A4	ENSG00000081052	1.90346	1.9326	5.01495	7.55955e-06	8.27378e-05
ANKRD13B	ENSG00000198720	1.32481	2.44777	5.06431	6.38521e-06	7.13085e-05
CCDC106	ENSG00000173581	1.23476	3.19136	5.10401	5.5728e-06	6.31447e-05
NCOR1	ENSG00000141027	-0.691629	7.48471	-5.0876	5.89533e-06	6.6475e-05
TFRC	ENSG00000072274	-1.50016	6.40106	-5.08902	5.86671e-06	6.62725e-05
ALS2	ENSG00000003393	-0.623043	5.78994	-5.08842	5.87876e-06	6.63588e-05
HOMEZ	ENSG00000215271	-0.918316	4.01884	-5.07304	6.19695e-06	6.94672e-05
RGS11	ENSG00000076344	1.37333	5.78718	5.073	6.19797e-06	6.94672e-05
VPS9D1	ENSG00000075399	1.02605	3.71647	5.09125	5.82211e-06	6.58485e-05
MTG2	ENSG00000101181	0.865117	4.34294	5.09147	5.81765e-06	6.58379e-05
RAB29	ENSG00000117280	-1.29177	4.84626	-5.08543	5.93936e-06	6.69309e-05
SARS2	ENSG00000104835	1.08587	1.65562	4.99836	8.00018e-06	8.65441e-05
AVIL	ENSG00000135407	1.05091	4.45884	5.07338	6.18978e-06	6.94672e-05
TMEM161A	ENSG00000064545	0.888822	3.21585	5.06862	6.29153e-06	7.03888e-05
PTH2R	ENSG00000144407	-2.93328	0.12458	-4.90626	1.09475e-05	0.000113775
C21orf2	ENSG00000160226	1.01527	4.45692	5.07615	6.13136e-06	6.89278e-05
KLF2	ENSG00000127528	1.89005	1.91634	5.0395	6.95109e-06	7.6891e-05
ITGA11	ENSG00000137809	1.92141	1.00531	5.00267	7.88334e-06	8.5628e-05
TMEM27	ENSG00000147003	-2.09525	2.41272	-5.00634	7.78528e-06	8.4959e-05
PQBP1	ENSG00000102103	-0.991398	4.69713	-5.07125	6.23509e-06	6.98413e-05
DACT3	ENSG00000197380	2.02692	-0.269239	4.9684	8.86111e-06	9.41632e-05
CD248	ENSG00000174807	2.2504	1.31667	5.03222	7.12623e-06	7.85952e-05
PDGFC	ENSG00000145431	2.39653	0.925102	4.98579	8.35085e-06	8.9868e-05
ENGASE	ENSG00000167280	1.08984	4.32613	5.06477	6.37506e-06	7.12378e-05
IL18BP	ENSG00000137496	-1.02827	3.68316	-5.04166	6.89997e-06	7.65072e-05
SLCO4A1	ENSG00000101187	2.16328	1.41994	4.96665	8.91403e-06	9.45638e-05
MTHFSD	ENSG00000103248	0.562001	3.83048	5.04469	6.82876e-06	7.58078e-05
GTPBP8	ENSG00000163607	-0.755967	3.67195	-5.0151	7.55555e-06	8.27378e-05
FAM57A	ENSG00000167695	-0.821003	3.53767	-5.02849	7.21768e-06	7.95097e-05
S100A11	ENSG00000163191	-1.41951	3.4489	-5.05227	6.65375e-06	7.41298e-05
VEZF1	ENSG00000136451	-0.756587	6.4324	-5.04058	6.92551e-06	7.66991e-05
PRDM11	ENSG00000019485	-0.987106	3.43716	-5.00536	7.81132e-06	8.50511e-05
TET2	ENSG00000168769	-1.05639	6.54874	-5.03766	6.99492e-06	7.72786e-05
ACBD5	ENSG00000107897	-0.813513	5.39954	-5.04223	6.88636e-06	7.64017e-05
YY1AP1	ENSG00000163374	-0.636646	5.64597	-5.03755	6.99743e-06	7.72786e-05
DCHS1	ENSG00000166341	1.63465	3.52971	5.01567	7.5411e-06	8.26329e-05
KLHDC8A	ENSG00000162873	-1.63906	4.94966	-5.03651	7.02239e-06	7.74957e-05
RHOC	ENSG00000155366	1.30192	3.4887	5.03979	6.94408e-06	7.68591e-05
CHTF18	ENSG00000127586	1.23181	2.63845	5.00533	7.81198e-06	8.50511e-05
COBL	ENSG00000106078	-2.67185	3.73688	-5.02032	7.42207e-06	8.15684e-05
ZNF696	ENSG00000185730	0.951272	2.77584	5.00286	7.87814e-06	8.56214e-05
LPAR6	ENSG00000139679	1.22634	3.56101	4.99852	7.99592e-06	8.65441e-05
LRRC48	ENSG00000171962	1.0898	4.07852	5.01247	7.62377e-06	8.33428e-05
ATF3	ENSG00000162772	-2.38434	5.14379	-5.01866	7.46427e-06	8.18873e-05
ELOVL6	ENSG00000170522	-0.888722	4.56051	-5.01887	7.45888e-06	8.18764e-05
TMEM91	ENSG00000142046	1.23758	2.3572	4.98393	8.40386e-06	9.02822e-05
HGF	ENSG00000019991	2.26052	1.84582	4.93637	9.88231e-06	0.000103714
FMN1	ENSG00000248905	-2.38369	5.46684	-4.97697	8.6057e-06	9.20262e-05
SLC35F6	ENSG00000213699	-0.79023	5.53897	-5.02038	7.42059e-06	8.15684e-05
TBC1D22B	ENSG00000065491	-0.692163	4.09274	-5.00538	7.8107e-06	8.50511e-05
TSHZ1	ENSG00000179981	-0.956494	5.97517	-5.01436	7.57481e-06	8.28562e-05
GPR183	ENSG00000169508	2.05751	1.56964	4.86807	1.24623e-05	0.000127559
BTG3	ENSG00000154640	-1.64125	6.10112	-5.0103	7.6805e-06	8.39137e-05
ELMO3	ENSG00000102890	1.18243	4.70125	5.01689	7.50967e-06	8.23369e-05
EXOSC5	ENSG00000077348	1.07671	1.84224	4.95644	9.22951e-06	9.74116e-05
GCNT4	ENSG00000176928	-2.66737	3.39922	-4.9107	1.07834e-05	0.00011216
NCOA3	ENSG00000124151	-1.02201	6.89488	-5.00364	7.85738e-06	8.54456e-05
SFRP2	ENSG00000145423	3.54148	2.86645	4.98372	8.40992e-06	9.02952e-05
FBXL5	ENSG00000118564	0.78266	6.72742	5.00014	7.95166e-06	8.62193e-05
APC	ENSG00000134982	-0.950844	7.3771	-4.99769	8.01855e-06	8.66924e-05
DEDD	ENSG00000158796	-0.542249	4.00622	-5.00178	7.90724e-06	8.58376e-05
COQ4	ENSG00000167113	0.973213	5.65264	4.99915	7.97854e-06	8.64605e-05
DTX1	ENSG00000135144	3.56856	0.853783	4.90329	1.10583e-05	0.000114763
OXA1L	ENSG00000155463	-0.778981	5.81047	-4.98978	8.23796e-06	8.89285e-05
CC2D1B	ENSG00000154222	-0.725057	5.81065	-4.99146	8.1909e-06	8.85044e-05
ZNF516	ENSG00000101493	-0.930111	6.84019	-4.98714	8.31258e-06	8.96114e-05
GLTPD2	ENSG00000182327	1.4196	1.56416	4.94199	9.69505e-06	0.000101921
TUBB2B	ENSG00000137285	-1.65479	3.81407	-4.98545	8.36061e-06	8.99212e-05
WDR27	ENSG00000184465	0.875784	5.06605	4.98654	8.32944e-06	8.96895e-05
ANKRD12	ENSG00000101745	-0.989274	7.12224	-4.98324	8.42379e-06	9.03802e-05
WEE1	ENSG00000166483	-1.69868	4.34935	-4.97215	8.74838e-06	9.33195e-05
GDE1	ENSG00000006007	-0.725236	5.28465	-4.98972	8.23968e-06	8.89285e-05
CSNK1A1	ENSG00000113712	-0.822225	7.29263	-4.97939	8.53503e-06	9.14273e-05
GGA2	ENSG00000103365	-0.898018	7.28627	-4.96695	8.90485e-06	9.45203e-05
KIF7	ENSG00000166813	2.07021	0.359554	4.87509	1.21689e-05	0.000124899
PLCB1	ENSG00000182621	-1.60837	4.7977	-4.96159	9.06913e-06	9.59877e-05
IDI1	ENSG00000067064	-1.05665	5.8404	-4.98047	8.50382e-06	9.11458e-05
C17orf58	ENSG00000186665	-0.817998	2.15984	-4.91271	1.071e-05	0.000111522
IRF1	ENSG00000125347	-1.16119	4.68837	-4.97163	8.7638e-06	9.33954e-05
LRRC46	ENSG00000141294	1.32052	0.672313	4.84059	1.3678e-05	0.000138108
YTHDF1	ENSG00000149658	-0.751102	5.89835	-4.97523	8.65701e-06	9.24688e-05
TRIP6	ENSG00000087077	1.46579	2.54049	4.94798	9.49936e-06	9.99766e-05
SDK2	ENSG00000069188	-2.69202	3.07207	-4.92007	1.04455e-05	0.000109072
EIF4ENIF1	ENSG00000184708	-0.648478	4.76337	-4.97204	8.75167e-06	9.33195e-05
EIF1AD	ENSG00000175376	-0.632835	4.4019	-4.9737	8.70219e-06	9.28981e-05
ACAD10	ENSG00000111271	0.861834	5.17644	4.97629	8.62589e-06	9.21892e-05
DDIT4	ENSG00000168209	1.69631	4.65671	4.98311	8.42753e-06	9.03802e-05
CAPN2	ENSG00000162909	-0.773	6.89009	-4.96143	9.07401e-06	9.59877e-05
INO80E	ENSG00000169592	1.06631	4.63971	4.97923	8.53989e-06	9.14273e-05
ROM1	ENSG00000149489	-1.13811	1.76353	-4.90442	1.10159e-05	0.000114388
DENND3	ENSG00000105339	1.11433	5.01419	4.97012	8.80925e-06	9.37725e-05
CTSK	ENSG00000143387	1.45838	3.50994	4.94608	9.56092e-06	0.000100568
NIPA1	ENSG00000170113	-0.731259	5.53898	-4.96856	8.85615e-06	9.41632e-05
TSPAN14	ENSG00000108219	1.04273	4.29343	4.9689	8.84595e-06	9.41093e-05
NFKBIZ	ENSG00000144802	-1.73894	5.39762	-4.96062	9.09893e-06	9.61968e-05
IQSEC2	ENSG00000124313	1.262	3.04574	4.95057	9.41581e-06	9.92654e-05
GCLC	ENSG00000001084	-0.936925	5.33754	-4.96276	9.03278e-06	9.57146e-05
KCNJ15	ENSG00000157551	4.27755	0.192138	4.86383	1.26426e-05	0.000129121
HS6ST3	ENSG00000185352	-3.56877	1.96312	-4.80219	1.55739e-05	0.000153996
BLMH	ENSG00000108578	-0.706158	5.51286	-4.96201	9.05611e-06	9.59073e-05
LBH	ENSG00000213626	1.48383	2.33368	4.92087	1.0417e-05	0.000108897
MRPS25	ENSG00000131368	0.626427	5.68597	4.96043	9.1048e-06	9.62043e-05
TP53INP2	ENSG00000078804	-1.16782	5.73669	-4.95135	9.39083e-06	9.90581e-05
LAMP3	ENSG00000078081	-1.86483	1.03613	-4.84849	1.33169e-05	0.000135414
ACBD3	ENSG00000182827	-0.74898	5.95877	-4.94916	9.46131e-06	9.96888e-05
ICAM2	ENSG00000108622	1.17686	1.88208	4.89183	1.14973e-05	0.000118725
AGAP5	ENSG00000172650	1.61214	-0.412994	4.78554	1.64741e-05	0.000161611
EFNB1	ENSG00000090776	1.11542	2.56297	4.92013	1.04434e-05	0.000109072
MRPL9	ENSG00000143436	-0.678365	3.93256	-4.9406	9.74102e-06	0.000102347
C9orf173	ENSG00000197768	1.66842	-0.307982	4.81252	1.50398e-05	0.000149497
PRR5	ENSG00000186654	1.72353	0.315561	4.82456	1.44401e-05	0.000144393
IL3RA	ENSG00000185291	1.27711	2.93073	4.91198	1.07366e-05	0.000111737
TERF2	ENSG00000132604	-0.654289	4.60853	-4.93476	9.93661e-06	0.000104225
TBC1D9	ENSG00000109436	-1.17864	6.20822	-4.93113	1.00598e-05	0.00010534
SGPP2	ENSG00000163082	-1.0128	5.72794	-4.93134	1.00528e-05	0.000105326
OGFOD1	ENSG00000087263	-0.552175	4.95326	-4.92969	1.01092e-05	0.000105798
KCNK5	ENSG00000164626	2.95473	1.14847	4.84058	1.36782e-05	0.000138108
CASC3	ENSG00000108349	-0.69942	6.35184	-4.9183	1.05086e-05	0.00010967
GOLGA4	ENSG00000144674	-0.823635	8.06964	-4.90617	1.09508e-05	0.000113775
AHNAK2	ENSG00000185567	-2.4394	3.49654	-4.84446	1.34997e-05	0.0001369
SPRED3	ENSG00000188766	-1.50228	1.61945	-4.8146	1.49348e-05	0.000148622
ARHGEF19	ENSG00000142632	1.83803	-0.0652522	4.79569	1.59193e-05	0.000156995
LSM10	ENSG00000181817	-0.856045	2.8889	-4.90215	1.11012e-05	0.000115081
RLF	ENSG00000117000	-0.904203	5.28377	-4.89373	1.14231e-05	0.000118089
SNX9	ENSG00000130340	-0.884066	6.09889	-4.90158	1.11228e-05	0.000115241
EFTUD1	ENSG00000140598	-0.826289	4.69204	-4.88524	1.17571e-05	0.000121072
SYTL4	ENSG00000102362	2.77497	1.87076	4.81188	1.50725e-05	0.000149673
LRRC37B	ENSG00000185158	-1.10603	4.56009	-4.87747	1.20712e-05	0.000123964
ZFHX3	ENSG00000140836	-1.28333	6.24372	-4.89005	1.15669e-05	0.000119311
RNF141	ENSG00000110315	-0.963687	5.55987	-4.89199	1.14909e-05	0.000118725
CTR9	ENSG00000198730	-0.670034	5.85927	-4.89085	1.15354e-05	0.000119052
CBFA2T3	ENSG00000129993	-1.68106	2.95313	-4.88805	1.16455e-05	0.000120056
KLHL41	ENSG00000239474	-1.6426	2.29265	-4.77907	1.68381e-05	0.000164317
SERPINH1	ENSG00000149257	1.71981	4.57018	4.89788	1.12633e-05	0.000116631
PPP1R16A	ENSG00000160972	1.19428	4.10679	4.89691	1.13008e-05	0.000116889
CYP46A1	ENSG00000036530	1.17915	3.58751	4.85357	1.30898e-05	0.000133395
2016-03-01	ENSG00000186205	1.2432	2.36693	4.8306	1.41481e-05	0.00014216
FCGR1A	ENSG00000150337	1.97181	-0.493907	4.73126	1.97793e-05	0.000188287
SMCR8	ENSG00000176994	-1.38864	4.55921	-4.84318	1.35586e-05	0.000137347
GRID2IP	ENSG00000215045	1.12145	1.64297	4.83027	1.41637e-05	0.00014223
PPP1R3C	ENSG00000119938	-1.28097	2.83293	-4.84573	1.34418e-05	0.000136461
ZNF195	ENSG00000005801	-0.700778	5.11144	-4.87983	1.1975e-05	0.000123112
IL17RB	ENSG00000056736	-1.63627	4.45215	-4.84588	1.34353e-05	0.000136461
IL11RA	ENSG00000137070	1.30056	3.2705	4.85939	1.28342e-05	0.000130934
NSMCE4A	ENSG00000107672	0.749101	4.17247	4.8817	1.18992e-05	0.0001224
COL11A2	ENSG00000204248	2.19604	0.331822	4.78186	1.66803e-05	0.000163205
PRSS53	ENSG00000151006	1.26707	1.97109	4.81015	1.51607e-05	0.000150389
DPH7	ENSG00000148399	0.825552	4.72207	4.878	1.20496e-05	0.000123811
VPS53	ENSG00000141252	-0.782653	6.08468	-4.87155	1.23162e-05	0.000126202
ZNF835	ENSG00000127903	1.21238	1.50955	4.77454	1.70972e-05	0.000166497
INSR	ENSG00000171105	1.39044	6.32851	4.86552	1.25702e-05	0.000128452
C10orf12	ENSG00000155640	-1.2822	3.93514	-4.76546	1.76285e-05	0.000171134
DCLK1	ENSG00000133083	4.47322	1.77424	4.78669	1.64106e-05	0.000161327
CHODL	ENSG00000154645	-3.47452	1.75551	-4.73778	1.93504e-05	0.000185055
ALDH16A1	ENSG00000161618	1.12424	3.78662	4.86756	1.24839e-05	0.000127709
EHD4	ENSG00000103966	1.0025	4.33762	4.87409	1.22103e-05	0.000125186
TCIRG1	ENSG00000110719	1.82565	3.71018	4.87035	1.23663e-05	0.000126646
SUSD2	ENSG00000099994	1.99227	0.773291	4.78323	1.66034e-05	0.000162708
DNAJB11	ENSG00000090520	-0.991303	5.90939	-4.85784	1.2902e-05	0.000131553
LAMA3	ENSG00000053747	1.8272	3.21802	4.83497	1.39405e-05	0.000140452
TMPO	ENSG00000120802	0.861555	4.94716	4.86669	1.25207e-05	0.000128016
SRRD	ENSG00000100104	-0.677394	3.86934	-4.84107	1.36555e-05	0.000138104
ZNF786	ENSG00000197362	0.84089	3.49081	4.84448	1.34989e-05	0.0001369
RAMP1	ENSG00000132329	2.73077	0.469075	4.78189	1.66786e-05	0.000163205
KIF3B	ENSG00000101350	-0.687307	7.41444	-4.84091	1.36632e-05	0.000138106
TAS1R3	ENSG00000169962	2.09264	0.981688	4.74292	1.90185e-05	0.00018254
CDKN1C	ENSG00000129757	-2.47226	5.0146	-4.84915	1.3287e-05	0.000135317
PPFIA1	ENSG00000131626	-0.663962	6.39253	-4.84902	1.32929e-05	0.000135317
GPX8	ENSG00000164294	2.04694	0.790844	4.78143	1.67044e-05	0.000163355
GMIP	ENSG00000089639	1.00113	2.33058	4.8254	1.43992e-05	0.000144061
GDA	ENSG00000119125	-3.71299	5.35117	-4.82998	1.41779e-05	0.00014223
MN1	ENSG00000169184	2.51793	0.697543	4.73947	1.92406e-05	0.000184289
LPIN3	ENSG00000132793	1.61829	5.34968	4.83718	1.38366e-05	0.000139481
GRPEL2	ENSG00000164284	-0.657936	4.69023	-4.83719	1.38362e-05	0.000139481
RBM4	ENSG00000173933	-0.689262	3.84474	-4.80105	1.56341e-05	0.000154509
ATP6V1E1	ENSG00000131100	-1.12034	6.47361	-4.83265	1.40504e-05	0.000141407
IFITM3	ENSG00000142089	2.05186	3.3849	4.84135	1.36426e-05	0.000138065
N4BP2L1	ENSG00000139597	1.34401	4.581	4.83119	1.41201e-05	0.000141955
TRAF4	ENSG00000076604	-0.968318	4.31599	-4.84132	1.36443e-05	0.000138065
GNL2	ENSG00000134697	-0.740748	5.30213	-4.8392	1.37424e-05	0.000138682
FSTL5	ENSG00000168843	-5.07147	0.080155	-4.65458	2.5581e-05	0.000232815
CPNE5	ENSG00000124772	1.94229	0.370964	4.72407	2.02633e-05	0.000191914
SLC43A2	ENSG00000167703	-1.95305	6.00105	-4.83	1.41768e-05	0.00014223
PLA2G4C	ENSG00000105499	-1.58822	4.63395	-4.81967	1.46808e-05	0.000146329
TTYH1	ENSG00000167614	1.55355	2.34242	4.78455	1.65292e-05	0.000162066
SSBP4	ENSG00000130511	1.2364	5.69631	4.82396	1.44693e-05	0.00014453
EFCAB11	ENSG00000140025	0.826305	2.49294	4.76065	1.79161e-05	0.000173564
RELA	ENSG00000173039	-0.817898	5.20021	-4.82407	1.44638e-05	0.00014453
MON1B	ENSG00000103111	-0.636909	5.09687	-4.82356	1.44889e-05	0.000144648
2016-09-03	ENSG00000100167	-1.77494	5.14998	-4.81803	1.47622e-05	0.000147062
HARBI1	ENSG00000180423	-0.797788	2.00295	-4.72806	1.99932e-05	0.000189936
RBFA	ENSG00000101546	0.69872	3.77815	4.79612	1.58963e-05	0.000156851
MAOB	ENSG00000069535	2.13664	0.963262	4.73995	1.92097e-05	0.000184182
CHMP7	ENSG00000147457	0.594185	4.8435	4.81973	1.46777e-05	0.000146329
YY2	ENSG00000230797	-0.967566	1.03964	-4.67166	2.41592e-05	0.000221062
ZNF785	ENSG00000197162	0.671655	3.52666	4.81376	1.49771e-05	0.000148964
RHPN1	ENSG00000158106	1.438	5.36417	4.80866	1.52371e-05	0.000151066
KDM1B	ENSG00000165097	-0.898829	4.79747	-4.79754	1.58207e-05	0.00015627
NRARP	ENSG00000198435	1.87846	0.88477	4.74442	1.89223e-05	0.000181988
WBP1	ENSG00000239779	0.909505	3.69023	4.80837	1.52521e-05	0.000151135
LOX	ENSG00000113083	1.74734	2.30689	4.77691	1.69608e-05	0.000165341
SNX19	ENSG00000120451	-0.573712	6.86422	-4.80265	1.55498e-05	0.000153839
HBS1L	ENSG00000112339	-0.735526	6.08002	-4.81073	1.51311e-05	0.000150175
GPC4	ENSG00000076716	2.26736	0.243644	4.70832	2.1364e-05	0.00020091
SLFNL1	ENSG00000171790	1.0406	1.3498	4.68439	2.31503e-05	0.000213931
EXOSC2	ENSG00000130713	0.782344	4.22557	4.80504	1.54249e-05	0.000152766
C1orf168	ENSG00000187889	-2.55426	2.62516	-4.68409	2.31733e-05	0.000214038
CDR2	ENSG00000140743	-0.788001	4.67661	-4.80312	1.55249e-05	0.000153674
GDAP1L1	ENSG00000124194	-1.49747	3.15353	-4.76095	1.78985e-05	0.000173484
NR0B2	ENSG00000131910	-1.91212	1.61057	-4.73025	1.98462e-05	0.000188635
CAPRIN1	ENSG00000135387	-0.724006	7.73555	-4.78205	1.66693e-05	0.000163205
KLF11	ENSG00000172059	-1.07872	4.29778	-4.79318	1.60553e-05	0.000158252
ZNF460	ENSG00000197714	-1.52077	5.81441	-4.70233	2.17981e-05	0.000204168
CALML4	ENSG00000129007	0.841224	4.38389	4.79036	1.62083e-05	0.000159676
SLC16A11	ENSG00000174326	2.28373	0.795458	4.72138	2.04472e-05	0.000193263
TARDBP	ENSG00000120948	-0.90274	6.83963	-4.78052	1.67554e-05	0.000163767
VAC14	ENSG00000103043	-0.917207	5.05895	-4.79695	1.58522e-05	0.000156498
ZNF426	ENSG00000130818	-0.819682	4.05344	-4.74211	1.90702e-05	0.000182938
KLF10	ENSG00000155090	-1.87983	5.84017	-4.78712	1.63867e-05	0.000161178
MUTYH	ENSG00000132781	0.656281	3.4204	4.76697	1.75388e-05	0.00017044
KCNA3	ENSG00000177272	-1.62171	3.05323	-4.71678	2.07652e-05	0.000195971
INADL	ENSG00000132849	-0.687189	7.00485	-4.786	1.64485e-05	0.00016153
ERMN	ENSG00000136541	-3.31692	0.957503	-4.62969	2.78005e-05	0.000248644
ALG10B	ENSG00000175548	-1.31275	2.81843	-4.65975	2.51423e-05	0.000229157
FAM222B	ENSG00000173065	-0.935985	4.61419	-4.78819	1.63278e-05	0.000160683
COL13A1	ENSG00000197467	2.20692	0.154653	4.67375	2.39903e-05	0.000220057
SEMA3C	ENSG00000075223	3.4064	1.4433	4.7241	2.0261e-05	0.000191914
ELOVL2	ENSG00000197977	2.5175	0.428	4.6421	2.6671e-05	0.000240295
SASH1	ENSG00000111961	1.3554	4.61592	4.78019	1.67745e-05	0.000163868
UHRF1BP1L	ENSG00000111647	-0.858631	5.9933	-4.77558	1.70372e-05	0.000165999
RIMS3	ENSG00000117016	2.7123	0.679684	4.64448	2.64601e-05	0.000238717
BCL6	ENSG00000113916	-1.17633	4.47732	-4.77279	1.71982e-05	0.000167393
NFX1	ENSG00000086102	-0.721536	6.22229	-4.77164	1.7265e-05	0.000167956
RRAS	ENSG00000126458	0.95563	1.49192	4.74291	1.90189e-05	0.00018254
BCL3	ENSG00000069399	-1.1774	2.87179	-4.75449	1.82919e-05	0.000176654
CFAP45	ENSG00000213085	-2.36541	-0.356935	-4.58084	3.27193e-05	0.000285246
THBS2	ENSG00000186340	2.65033	3.82526	4.76141	1.78705e-05	0.000173303
EBP	ENSG00000147155	-0.922516	3.4768	-4.74696	1.87617e-05	0.000180816
HAUS4	ENSG00000092036	0.822953	2.41058	4.70766	2.14113e-05	0.000201253
KIAA1211	ENSG00000109265	-2.21486	3.29517	-4.69301	2.24902e-05	0.000209388
RSBN1L	ENSG00000187257	0.673869	5.75367	4.76299	1.77755e-05	0.000172471
SLC24A3	ENSG00000185052	2.15766	1.689	4.68819	2.28571e-05	0.000212062
FOXQ1	ENSG00000164379	-3.28614	1.10002	-4.63075	2.77021e-05	0.000248103
ARFIP2	ENSG00000132254	-0.712854	5.82645	-4.75414	1.83133e-05	0.000176769
NFKBIB	ENSG00000104825	-0.810772	3.22506	-4.74508	1.88804e-05	0.000181679
PRRT2	ENSG00000167371	1.40943	2.43291	4.73373	1.96155e-05	0.000187206
ZNF805	ENSG00000204524	-1.0543	3.93115	-4.64061	2.68044e-05	0.000241068
ACTC1	ENSG00000159251	-1.50609	3.18815	-4.68646	2.29896e-05	0.000212974
TSC22D4	ENSG00000166925	1.10305	4.44949	4.75732	1.81181e-05	0.00017534
SNX15	ENSG00000110025	1.21172	0.563412	4.6201	2.87049e-05	0.000255507
GABPA	ENSG00000154727	0.857572	5.11607	4.75511	1.82539e-05	0.000176378
JUND	ENSG00000130522	-1.72339	7.10239	-4.7309	1.98031e-05	0.000188417
RBX1	ENSG00000100387	-0.900925	4.04583	-4.73257	1.96922e-05	0.000187761
TXNRD1	ENSG00000198431	-1.28905	6.92014	-4.7388	1.92839e-05	0.000184608
ATG4A	ENSG00000101844	-0.626645	4.17556	-4.73973	1.92235e-05	0.00018422
RAB39B	ENSG00000155961	-0.867569	4.42515	-4.73535	1.95087e-05	0.000186282
CDH11	ENSG00000140937	2.53413	2.49847	4.71363	2.09861e-05	0.000197856
RGS16	ENSG00000143333	-2.52923	4.81855	-4.69654	2.22257e-05	0.000207443
ASAP2	ENSG00000151693	2.2029	2.8648	4.68243	2.33026e-05	0.000215125
YPEL4	ENSG00000166793	2.43872	-0.274892	4.62888	2.78763e-05	0.000249082
LIMD2	ENSG00000136490	1.29322	1.5719	4.67451	2.39291e-05	0.000219604
FBXL8	ENSG00000135722	0.848611	3.00506	4.7319	1.97366e-05	0.000187976
CCDC88B	ENSG00000168071	1.21256	2.40651	4.71798	2.06817e-05	0.000195281
WAC	ENSG00000095787	-0.592236	7.38554	-4.72418	2.02553e-05	0.000191914
BRCA1	ENSG00000012048	1.884	2.82961	4.67864	2.36008e-05	0.000217125
TPRN	ENSG00000176058	1.15145	3.15918	4.73255	1.96938e-05	0.000187761
ODF2	ENSG00000136811	0.964705	5.02139	4.73826	1.93191e-05	0.000184851
CDK18	ENSG00000117266	1.33941	2.90783	4.72641	2.01042e-05	0.000190796
CTSH	ENSG00000103811	1.3572	4.31459	4.72702	2.00629e-05	0.0001905
SMO	ENSG00000128602	2.28685	-0.152286	4.6308	2.76976e-05	0.000248103
FLNA	ENSG00000196924	1.73749	6.75851	4.72233	2.03821e-05	0.000192843
GABRA2	ENSG00000151834	-4.34411	0.734208	-4.57201	3.36947e-05	0.000292518
LCAT	ENSG00000213398	0.889503	2.1842	4.70095	2.18989e-05	0.000204804
TCEA2	ENSG00000171703	1.04393	4.59815	4.73584	1.94771e-05	0.000186076
MFSD10	ENSG00000109736	1.01017	4.53409	4.73686	1.94099e-05	0.000185529
PCED1A	ENSG00000132635	1.00692	5.02269	4.73045	1.98334e-05	0.000188609
CSDE1	ENSG00000009307	-0.95248	8.86759	-4.69047	2.26832e-05	0.000210869
OSGEPL1	ENSG00000128694	0.773984	3.71369	4.69803	2.21148e-05	0.000206512
ZBTB47	ENSG00000114853	1.00336	4.0274	4.72206	2.04006e-05	0.00019292
B3GALT2	ENSG00000162630	-1.22137	3.51578	-4.65074	2.59114e-05	0.000235361
FOSL1	ENSG00000175592	-2.33307	0.621227	-4.5699	3.39331e-05	0.000294041
CCDC136	ENSG00000128596	1.56499	2.6857	4.67276	2.40701e-05	0.000220464
DIAPH1	ENSG00000131504	-0.786457	6.64357	-4.71001	2.12434e-05	0.000200079
CBLN4	ENSG00000054803	3.38763	1.45222	4.67799	2.36521e-05	0.000217276
XYLT2	ENSG00000015532	0.865913	3.58385	4.70143	2.18636e-05	0.000204576
MUL1	ENSG00000090432	-0.64869	4.40777	-4.72272	2.03552e-05	0.000192687
PUM1	ENSG00000134644	-0.643668	6.93904	-4.70618	2.15183e-05	0.000202157
NDUFV2	ENSG00000178127	-1.71859	3.0916	-4.56481	3.45115e-05	0.000297578
POMT1	ENSG00000130714	1.04738	5.57009	4.71088	2.11814e-05	0.000199595
CALY	ENSG00000130643	2.71063	4.14927	4.70444	2.16439e-05	0.00020303
NPHP1	ENSG00000144061	0.949093	3.99171	4.67993	2.34988e-05	0.000216401
ANKRD32	ENSG00000133302	0.910292	3.28747	4.64565	2.6356e-05	0.000238124
DIRAS1	ENSG00000176490	-1.41803	3.82578	-4.69048	2.26821e-05	0.000210869
C1QTNF4	ENSG00000172247	-2.42806	-0.0432465	-4.54375	3.70137e-05	0.000315887
HRH1	ENSG00000196639	2.03139	0.298467	4.56195	3.48423e-05	0.000299689
CDAN1	ENSG00000140326	0.948408	3.98953	4.69896	2.20458e-05	0.000206074
ABI3BP	ENSG00000154175	1.86091	2.62726	4.64967	2.60046e-05	0.000235978
JOSD2	ENSG00000161677	1.03502	2.66761	4.70181	2.18362e-05	0.000204423
SSPN	ENSG00000123096	1.28344	1.90233	4.60973	2.97163e-05	0.000263503
SLC6A9	ENSG00000196517	-1.34318	3.61902	-4.6953	2.23181e-05	0.000207994
RNASEH1	ENSG00000171865	-0.702773	4.2717	-4.70251	2.17844e-05	0.000204143
MMRN1	ENSG00000138722	-3.09296	4.57868	-4.65203	2.57997e-05	0.000234691
SMARCB1	ENSG00000099956	-0.777677	4.76829	-4.70599	2.15315e-05	0.000202179
ATP5SL	ENSG00000105341	-0.697608	4.26406	-4.70327	2.17289e-05	0.000203725
PCMTD2	ENSG00000203880	0.82999	6.32573	4.69831	2.2094e-05	0.000206421
RBM34	ENSG00000188739	-0.863821	1.02735	-4.54817	3.6475e-05	0.000311861
HSPA12A	ENSG00000165868	-1.17794	3.34899	-4.66387	2.47977e-05	0.000226349
RPGRIP1L	ENSG00000103494	1.44687	3.58698	4.64618	2.631e-05	0.000237824
RNF113A	ENSG00000125352	-0.87616	2.70714	-4.66788	2.44669e-05	0.000223767
FGFR4	ENSG00000160867	1.74555	1.38927	4.64778	2.61693e-05	0.000237011
CCSER2	ENSG00000107771	-0.749027	6.21491	-4.69597	2.22681e-05	0.000207715
ALDH3B1	ENSG00000006534	1.7181	0.455394	4.59527	3.11834e-05	0.000274274
RND1	ENSG00000172602	-2.00873	1.04297	-4.57779	3.30536e-05	0.00028789
ORC5	ENSG00000164815	0.806009	3.90859	4.67997	2.34953e-05	0.000216401
TPP1	ENSG00000166340	-1.08738	6.51567	-4.68002	2.34916e-05	0.000216401
TMEM242	ENSG00000215712	-0.800266	4.36184	-4.68859	2.28264e-05	0.000211883
ATP6V0D1	ENSG00000159720	-1.04038	6.29045	-4.68185	2.33482e-05	0.000215439
TIMM17A	ENSG00000134375	-0.881557	4.53362	-4.69307	2.24856e-05	0.000209388
SLC7A2	ENSG00000003989	-1.93758	8.74387	-4.67177	2.41498e-05	0.000221062
NME5	ENSG00000112981	1.16103	2.88637	4.64738	2.62046e-05	0.000237216
ZNF780B	ENSG00000128000	0.921983	6.00595	4.69203	2.25643e-05	0.000209973
ATXN1L	ENSG00000224470	-0.812778	5.75084	-4.68665	2.2975e-05	0.000212974
NSUN4	ENSG00000117481	-0.58602	4.80552	-4.68442	2.31474e-05	0.000213931
SERPIND1	ENSG00000099937	-1.84546	1.65913	-4.49924	4.28994e-05	0.000356806
PDZRN3	ENSG00000121440	-1.95698	4.50475	-4.66581	2.46369e-05	0.000224991
SLC44A3	ENSG00000143036	1.72958	2.1076	4.64696	2.6241e-05	0.00023743
AHSA2	ENSG00000173209	0.884202	6.13502	4.67638	2.37799e-05	0.000218342
BRD7	ENSG00000166164	-0.843184	6.40418	-4.67828	2.36294e-05	0.000217257
GMEB1	ENSG00000162419	-0.565853	3.83284	-4.66762	2.44883e-05	0.000223854
PRTFDC1	ENSG00000099256	1.0151	3.60108	4.67334	2.40238e-05	0.000220255
RABEP2	ENSG00000177548	0.85339	4.06184	4.68947	2.2759e-05	0.000211468
VPS25	ENSG00000131475	-0.793645	4.87716	-4.68454	2.31383e-05	0.000213931
SPAG8	ENSG00000137098	1.17169	2.17022	4.60501	3.01879e-05	0.000266795
TM6SF2	ENSG00000213996	1.2731	1.0425	4.59989	3.07078e-05	0.000271005
EFCAB5	ENSG00000176927	-1.43951	0.250501	-4.50081	4.26779e-05	0.000355757
ITGB1BP1	ENSG00000119185	0.783349	4.18387	4.6849	2.31106e-05	0.000213882
RBFOX3	ENSG00000167281	-2.44097	2.11958	-4.59671	3.10349e-05	0.000273245
PIEZO1	ENSG00000103335	1.57547	3.92489	4.67975	2.35128e-05	0.000216422
CENPL	ENSG00000120334	-0.94959	1.93488	-4.56316	3.47021e-05	0.000298759
ARMCX5	ENSG00000125962	-0.645294	4.12889	-4.65769	2.53157e-05	0.000230512
SLC2A4RG	ENSG00000125520	1.12798	4.15222	4.67816	2.36385e-05	0.000217257
P2RY14	ENSG00000174944	1.94527	0.353903	4.47386	4.66563e-05	0.000382086
HCN4	ENSG00000138622	-2.5576	2.3019	-4.58621	3.21395e-05	0.000281375
PCBD2	ENSG00000132570	0.630603	4.06216	4.64907	2.60565e-05	0.000236219
PFDN2	ENSG00000143256	-1.08923	3.36614	-4.66732	2.45128e-05	0.000223967
SERPINB9	ENSG00000170542	1.41529	2.40837	4.60589	3.0099e-05	0.000266137
CD200R1	ENSG00000163606	1.74115	-0.198899	4.49669	4.32637e-05	0.000359035
PSTPIP2	ENSG00000152229	1.65226	0.236006	4.52711	3.91154e-05	0.000330645
DOK3	ENSG00000146094	1.31773	0.906006	4.56467	3.45277e-05	0.000297578
LMO1	ENSG00000166407	-1.3467	4.10218	-4.66194	2.4958e-05	0.000227701
ZBTB46	ENSG00000130584	1.01665	4.1448	4.65007	2.59699e-05	0.000235778
GNA13	ENSG00000120063	-1.01084	6.28248	-4.65161	2.58358e-05	0.000234904
SPAG4	ENSG00000061656	1.06457	2.68905	4.61709	2.89956e-05	0.000257725
CSNK1G1	ENSG00000169118	-0.621255	5.02985	-4.65139	2.58551e-05	0.000234965
MAT1A	ENSG00000151224	-3.30419	0.898806	-4.49939	4.2879e-05	0.000356795
DIEXF	ENSG00000117597	-0.634113	4.36886	-4.64039	2.68241e-05	0.000241068
ZNF337	ENSG00000130684	0.992006	2.97473	4.58112	3.26886e-05	0.000285244
SEC24A	ENSG00000113615	-0.755615	6.01319	-4.64207	2.66736e-05	0.000240295
CASP3	ENSG00000164305	-0.890567	4.90358	-4.64381	2.6519e-05	0.000239132
ACSS1	ENSG00000154930	2.27746	2.19888	4.59353	3.13649e-05	0.00027563
DLL4	ENSG00000128917	1.51049	3.25429	4.62871	2.78918e-05	0.000249102
HSF2	ENSG00000025156	-0.880272	4.54006	-4.62769	2.79869e-05	0.000249632
SLC9A3R2	ENSG00000065054	1.20517	4.12464	4.64642	2.62884e-05	0.000237744
GBP1	ENSG00000117228	1.4424	2.29322	4.60608	3.00803e-05	0.000266097
GRID1	ENSG00000182771	4.08456	0.426241	4.51811	4.03002e-05	0.000339429
DRG1	ENSG00000185721	-0.830125	4.71533	-4.64043	2.68206e-05	0.000241068
YJEFN3	ENSG00000250067	1.17236	1.62552	4.59515	3.1196e-05	0.000274274
MSX1	ENSG00000163132	1.44941	-0.0399053	4.52083	3.99389e-05	0.000336994
MIS18A	ENSG00000159055	0.770461	1.93176	4.56604	3.4371e-05	0.000296731
TPM3	ENSG00000143549	-1.1819	7.46743	-4.61111	2.95798e-05	0.000262417
FTH1	ENSG00000167996	-1.93609	5.77553	-4.6245	2.82865e-05	0.000252144
NME3	ENSG00000103024	1.11484	4.93232	4.64065	2.68008e-05	0.000241068
TRAPPC6A	ENSG00000007255	0.902793	2.6289	4.60614	3.00735e-05	0.000266097
TFG	ENSG00000114354	-0.835402	6.27958	-4.62772	2.79843e-05	0.000249632
ESR2	ENSG00000140009	-1.76103	2.97697	-4.5037	4.2271e-05	0.000353375
PHLDA1	ENSG00000139289	1.68704	4.12159	4.63185	2.76009e-05	0.000247452
PRKX	ENSG00000183943	1.37529	4.57974	4.63366	2.74346e-05	0.000246198
POLH	ENSG00000170734	-0.591785	4.46501	-4.62764	2.79914e-05	0.000249632
BEND3	ENSG00000178409	-0.922684	2.67404	-4.56906	3.40278e-05	0.000294587
GYG2	ENSG00000056998	-1.34051	2.73742	-4.59205	3.15202e-05	0.000276603
ZWINT	ENSG00000122952	1.13918	1.54402	4.55928	3.51524e-05	0.000302078
BFSP1	ENSG00000125864	-1.33321	1.6203	-4.50167	4.25554e-05	0.000355213
GLMP	ENSG00000198715	-0.671331	4.26142	-4.6291	2.78552e-05	0.000249014
MICALL2	ENSG00000164877	1.33517	3.99037	4.6319	2.75959e-05	0.000247452
PVRL1	ENSG00000110400	-1.66916	5.03509	-4.61926	2.87861e-05	0.000256107
KCTD8	ENSG00000183783	-3.12684	1.53234	-4.51735	4.04017e-05	0.000339977
TYMP	ENSG00000025708	1.49883	2.90528	4.61388	2.93072e-05	0.00026037
SCAMP2	ENSG00000140497	-0.758442	5.66502	-4.6171	2.89937e-05	0.000257725
IDS	ENSG00000010404	-0.990109	8.77439	-4.57546	3.3311e-05	0.000289462
HACD1	ENSG00000165996	-1.81814	1.82539	-4.48883	4.44029e-05	0.000366693
CARD8	ENSG00000105483	0.913539	4.87929	4.62183	2.85398e-05	0.000254159
ADGRG6	ENSG00000112414	2.31213	0.966838	4.49238	4.38849e-05	0.000363059
C8orf33	ENSG00000182307	-0.652164	5.00671	-4.62287	2.84406e-05	0.000253396
TTC32	ENSG00000183891	-0.688834	3.86305	-4.60775	2.99127e-05	0.000264992
GDAP2	ENSG00000196505	-0.649208	5.45778	-4.60069	3.0625e-05	0.000270403
NPAS4	ENSG00000174576	-3.53459	3.07399	-4.51401	4.08515e-05	0.000343141
PSMD3	ENSG00000108344	-0.732164	5.93668	-4.60676	3.00121e-05	0.000265746
SLC45A4	ENSG00000022567	0.91499	4.66779	4.6093	2.97588e-05	0.000263754
STAT3	ENSG00000168610	-0.915074	7.88554	-4.58308	3.24765e-05	0.00028366
DDX26B	ENSG00000165359	-1.22026	4.83689	-4.59853	3.08472e-05	0.000271849
SIRT5	ENSG00000124523	0.673492	3.8459	4.59178	3.15485e-05	0.000276721
SLC45A1	ENSG00000162426	1.02752	2.81713	4.5804	3.2767e-05	0.000285528
FAHD1	ENSG00000180185	-0.831154	4.08523	-4.59638	3.1069e-05	0.000273416
CCDC171	ENSG00000164989	1.53116	3.70212	4.51086	4.12802e-05	0.000346586
SNAI2	ENSG00000019549	1.86176	0.738263	4.51016	4.1376e-05	0.000347235
NTHL1	ENSG00000065057	0.982032	2.45762	4.56674	3.42913e-05	0.000296234
TMCC1	ENSG00000172765	-0.6687	5.60897	-4.59106	3.16248e-05	0.00027726
ITGA1	ENSG00000213949	1.21359	6.56609	4.59316	3.14041e-05	0.000275844
SPATA24	ENSG00000170469	0.879226	1.57075	4.49301	4.37935e-05	0.000362624
GYLTL1B	ENSG00000165905	-1.42781	3.54372	-4.58571	3.2193e-05	0.000281628
ZNF559	ENSG00000188321	0.971053	4.70271	4.58239	3.25514e-05	0.00028418
NUDT22	ENSG00000149761	0.758033	3.81825	4.59786	3.09153e-05	0.000272321
KLHL15	ENSG00000174010	-0.841879	5.118	-4.58358	3.24218e-05	0.000283315
TTYH2	ENSG00000141540	1.65537	1.34995	4.4951	4.34909e-05	0.000360599
PILRA	ENSG00000085514	1.30316	1.08459	4.49607	4.33525e-05	0.000359612
KCNJ5	ENSG00000120457	2.60996	-0.363046	4.43799	5.25174e-05	0.000422474
DPEP1	ENSG00000015413	2.65359	0.506566	4.50679	4.184e-05	0.000350364
ANKS3	ENSG00000168096	0.698537	4.53769	4.58566	3.21986e-05	0.000281628
ARC	ENSG00000198576	-2.78157	0.77551	-4.44056	5.20743e-05	0.000420361
JUN	ENSG00000177606	-2.1238	7.55312	-4.567	3.42614e-05	0.000296234
RRAS2	ENSG00000133818	-1.01107	3.284	-4.53423	3.82023e-05	0.000324546
SSPO	ENSG00000197558	1.92781	3.41115	4.56675	3.42903e-05	0.000296234
SNX33	ENSG00000173548	1.54501	3.82274	4.56668	3.42976e-05	0.000296234
CFD	ENSG00000197766	2.11959	1.373	4.49271	4.38366e-05	0.00036282
NSRP1	ENSG00000126653	-0.692782	5.33131	-4.5762	3.32285e-05	0.000289009
NR3C2	ENSG00000151623	-0.832832	5.29205	-4.56545	3.44386e-05	0.000297177
BZRAP1	ENSG00000005379	1.1083	5.49801	4.57545	3.33117e-05	0.000289462
MFSD7	ENSG00000169026	1.66484	0.872718	4.4688	4.74424e-05	0.000386654
ZBTB21	ENSG00000173276	-0.835976	5.70796	-4.56928	3.40026e-05	0.000294505
SCARF2	ENSG00000244486	1.68461	1.1796	4.52098	3.99194e-05	0.000336983
FAAH	ENSG00000117480	0.797266	4.69158	4.57655	3.31896e-05	0.000288806
ZFP91	ENSG00000186660	-0.556224	5.90087	-4.57128	3.37773e-05	0.000293098
RNF26	ENSG00000173456	-0.691085	3.64651	-4.56989	3.39332e-05	0.000294041
VANGL1	ENSG00000173218	1.96644	1.15187	4.47878	4.59039e-05	0.000377084
GPR75	ENSG00000119737	-0.901001	3.3778	-4.49345	4.37293e-05	0.000362254
NRAS	ENSG00000213281	-0.75561	5.06455	-4.56151	3.48925e-05	0.000299982
MEP1B	ENSG00000141434	-2.84285	-0.0414513	-4.34143	7.21027e-05	0.000551239
MMP11	ENSG00000099953	2.09599	0.277381	4.46905	4.74022e-05	0.000386568
FKBP8	ENSG00000105701	1.10476	6.78156	4.5334	3.83081e-05	0.000325159
DNAJC12	ENSG00000108176	-1.08376	5.98296	-4.55129	3.60987e-05	0.000309353
CYHR1	ENSG00000187954	0.863584	5.18168	4.55596	3.55428e-05	0.000305151
STIM1	ENSG00000167323	-0.859133	5.51438	-4.552	3.60138e-05	0.00030891
ARNT	ENSG00000143437	-0.552374	5.7077	-4.55032	3.62147e-05	0.000310204
TMEM51	ENSG00000171729	-1.03073	3.47321	-4.54463	3.69061e-05	0.000315113
DACT1	ENSG00000165617	1.51156	0.89064	4.46505	4.80335e-05	0.000390789
TUBA1B	ENSG00000123416	-1.14957	6.52086	-4.53902	3.76004e-05	0.000320015
MKNK1	ENSG00000079277	0.88465	4.93908	4.54982	3.62754e-05	0.000310582
ZNF846	ENSG00000196605	0.679822	4.34063	4.54358	3.70345e-05	0.00031592
SLC35A2	ENSG00000102100	-0.745957	4.01328	-4.5494	3.63264e-05	0.000310876
OSBPL3	ENSG00000070882	2.19748	1.90907	4.45712	4.93065e-05	0.00039975
SNRPA1	ENSG00000131876	-0.756041	4.61954	-4.54565	3.67817e-05	0.000314339
HEXIM1	ENSG00000186834	-0.656921	5.4036	-4.54491	3.68713e-05	0.00031496
GLYCTK	ENSG00000168237	0.894885	3.36138	4.52163	3.98332e-05	0.000336559
PIK3C2G	ENSG00000139144	-4.1281	1.00395	-4.33246	7.42476e-05	0.000564627
CCND1	ENSG00000110092	1.79274	6.19013	4.52753	3.90614e-05	0.000330339
GIPC2	ENSG00000137960	2.13222	1.05736	4.43568	5.29176e-05	0.000425509
TRIM4	ENSG00000146833	0.655601	5.66629	4.53914	3.75844e-05	0.000320015
RPP40	ENSG00000124787	1.51759	1.42528	4.4346	5.31061e-05	0.000426657
KLHL1	ENSG00000150361	-4.45628	-0.262073	-4.35148	6.97705e-05	0.000536269
SHISA6	ENSG00000188803	-3.14812	2.89248	-4.40029	5.94527e-05	0.000470348
SCAMP3	ENSG00000116521	-0.751633	4.84991	-4.53812	3.77117e-05	0.000320817
C3orf52	ENSG00000114529	-2.58961	3.22729	-4.42836	5.42102e-05	0.000434778
WFS1	ENSG00000109501	-1.7428	6.12889	-4.52784	3.90211e-05	0.000330147
COL5A1	ENSG00000130635	2.84106	4.28381	4.52966	3.87855e-05	0.000328452
ZFYVE26	ENSG00000072121	-0.66384	6.12855	-4.53226	3.84535e-05	0.000325936
MBTPS2	ENSG00000012174	-0.799993	5.08341	-4.5331	3.83457e-05	0.000325296
BCAR3	ENSG00000137936	-0.826542	3.23671	-4.48267	4.53164e-05	0.000372915
CD22	ENSG00000012124	-1.53155	2.81441	-4.46037	4.87812e-05	0.000395663
BTBD2	ENSG00000133243	0.982776	5.20186	4.53013	3.87256e-05	0.000328094
NSFL1C	ENSG00000088833	-0.546407	5.40694	-4.52785	3.902e-05	0.000330147
BCR	ENSG00000186716	-1.23623	6.28036	-4.52117	3.98941e-05	0.000336922
BCAS4	ENSG00000124243	-1.20342	2.49544	-4.4611	4.86635e-05	0.000394922
NUF2	ENSG00000143228	1.1403	0.225488	4.37266	6.50938e-05	0.000507438
TMEM131	ENSG00000075568	-0.559526	6.5172	-4.52007	4.0039e-05	0.000337686
CTSA	ENSG00000064601	-1.04594	6.63187	-4.50349	4.23006e-05	0.000353402
RCAN2	ENSG00000172348	-1.02305	6.17663	-4.51653	4.05121e-05	0.000340752
SDHAF4	ENSG00000154079	0.811171	3.5412	4.50879	4.15645e-05	0.000348659
ZC3H12D	ENSG00000178199	1.07201	0.11093	4.36268	6.72595e-05	0.000520366
OLFM1	ENSG00000130558	-1.78343	5.23969	-4.50791	4.16851e-05	0.000349357
NYNRIN	ENSG00000205978	1.34704	3.00559	4.49969	4.28358e-05	0.000356595
MIDN	ENSG00000167470	-1.39744	6.06261	-4.50365	4.22783e-05	0.000353375
C7orf31	ENSG00000153790	-1.02247	2.39381	-4.45464	4.97125e-05	0.000402866
BCDIN3D	ENSG00000186666	0.730897	1.63067	4.42681	5.44863e-05	0.000436617
ATF6	ENSG00000118217	-0.675579	6.7552	-4.50677	4.18429e-05	0.000350364
RRAGD	ENSG00000025039	-1.33259	6.8926	-4.50611	4.19351e-05	0.00035082
FRMD3	ENSG00000172159	0.841526	2.4183	4.41055	5.74807e-05	0.00045727
PIWIL4	ENSG00000134627	1.19571	1.71167	4.42223	5.53146e-05	0.000442113
EMC7	ENSG00000134153	-1.0313	5.39204	-4.50861	4.15891e-05	0.000348708
WDR44	ENSG00000131725	-0.59974	4.81183	-4.50082	4.26764e-05	0.000355757
POC1B	ENSG00000139323	0.803356	3.9131	4.48335	4.52144e-05	0.000372404
PRDM6	ENSG00000061455	1.50979	-0.305114	4.34251	7.18492e-05	0.000549527
ZKSCAN2	ENSG00000155592	-0.614191	3.9254	-4.47291	4.68025e-05	0.000382946
CARS	ENSG00000110619	-0.933988	5.54027	-4.50303	4.23654e-05	0.000353785
CHRNA10	ENSG00000129749	1.05555	0.445421	4.35787	6.83259e-05	0.000526904
CAMKK2	ENSG00000110931	0.89612	4.05633	4.49894	4.29429e-05	0.000356849
SRP68	ENSG00000167881	-0.648877	5.81609	-4.49997	4.27959e-05	0.000356422
MAN1A2	ENSG00000198162	-0.866244	6.80673	-4.49854	4.29994e-05	0.000357159
HOGA1	ENSG00000241935	2.04093	0.247544	4.36043	6.77549e-05	0.000523366
SMAD9	ENSG00000120693	-1.24059	5.91957	-4.49903	4.29288e-05	0.000356849
MED14	ENSG00000180182	-0.628497	6.02666	-4.49769	4.31196e-05	0.000357998
GARNL3	ENSG00000136895	0.88538	3.36318	4.44592	5.1162e-05	0.000413534
C15orf52	ENSG00000188549	1.92791	3.14812	4.48283	4.52925e-05	0.000372883
PANK2	ENSG00000125779	0.491388	4.87977	4.50038	4.27386e-05	0.000356104
KDM5A	ENSG00000073614	-0.704441	7.04002	-4.49115	4.40641e-05	0.000364379
GPM6A	ENSG00000150625	-3.20964	3.3569	-4.46712	4.77059e-05	0.000388632
NICN1	ENSG00000145029	0.687853	3.82922	4.48244	4.53505e-05	0.000373031
PTPRCAP	ENSG00000213402	1.21839	1.4734	4.40711	5.81338e-05	0.000461392
RCAN1	ENSG00000159200	1.34691	4.3719	4.49357	4.37117e-05	0.000362254
SLC35A4	ENSG00000176087	-0.676347	5.15546	-4.48923	4.43442e-05	0.000366371
ZBTB5	ENSG00000168795	-0.674773	4.46881	-4.47889	4.58867e-05	0.000377084
PGD	ENSG00000142657	-0.854156	5.3408	-4.48937	4.43236e-05	0.000366363
FOXP1	ENSG00000114861	-0.687385	6.20436	-4.4866	4.47316e-05	0.000368917
CARS2	ENSG00000134905	0.769686	5.61775	4.4869	4.4688e-05	0.000368721
PPARA	ENSG00000186951	-0.811367	4.73779	-4.47672	4.6217e-05	0.000379321
FAM167B	ENSG00000183615	1.0061	0.939983	4.39937	5.96312e-05	0.00047156
SDR42E1	ENSG00000184860	-0.793819	3.10213	-4.4241	5.49756e-05	0.000440348
RBM6	ENSG00000004534	0.66725	6.8591	4.46908	4.73975e-05	0.000386568
UCN3	ENSG00000178473	-2.26795	3.40338	-4.48392	4.51305e-05	0.000371923
SPAG5	ENSG00000076382	0.905681	2.41301	4.41354	5.69187e-05	0.000453962
MBD3	ENSG00000071655	0.925876	4.97428	4.48388	4.5136e-05	0.000371923
DDB2	ENSG00000134574	-0.72316	4.15679	-4.47451	4.65556e-05	0.000381428
NLRP2	ENSG00000022556	-4.39219	1.7252	-4.318	7.78359e-05	0.000588314
OGFR	ENSG00000060491	1.20434	5.07347	4.47996	4.5725e-05	0.000375945
REEP6	ENSG00000115255	1.5479	1.2961	4.41525	5.65993e-05	0.0004518
KIAA1429	ENSG00000164944	-0.63039	6.30405	-4.47453	4.65531e-05	0.000381428
FAM98C	ENSG00000130244	0.77615	3.64321	4.47729	4.61296e-05	0.000378771
CELSR1	ENSG00000075275	1.27384	1.44054	4.36397	6.69758e-05	0.000518638
MYC	ENSG00000136997	2.28025	2.41225	4.43514	5.30118e-05	0.000426083
UGDH	ENSG00000109814	-1.5655	5.82275	-4.469	4.7411e-05	0.000386568
PARP14	ENSG00000173193	0.91333	6.44799	4.47037	4.71959e-05	0.000385657
UBAP1	ENSG00000165006	-0.661128	5.5446	-4.46921	4.73772e-05	0.000386568
RGL2	ENSG00000237441	1.76414	4.69258	4.47301	4.67869e-05	0.000382946
LAMTOR5	ENSG00000134248	-0.862894	4.64938	-4.46987	4.7274e-05	0.000386126
ARL6IP6	ENSG00000177917	0.650272	3.15553	4.43989	5.21898e-05	0.000420929
ZNF276	ENSG00000158805	0.891827	4.11877	4.46648	4.7806e-05	0.000389277
DUSP10	ENSG00000143507	-1.79089	4.17172	-4.42282	5.52072e-05	0.000441444
PDLIM7	ENSG00000196923	1.32	2.58984	4.46107	4.86687e-05	0.000394922
TXLNA	ENSG00000084652	-0.693714	6.99492	-4.45093	5.03248e-05	0.000407473
FAF1	ENSG00000185104	-0.589269	5.57394	-4.46255	4.84318e-05	0.000393685
RNF183	ENSG00000165188	-2.57376	0.222385	-4.26936	9.1197e-05	0.000672664
RNF166	ENSG00000158717	0.833835	3.32511	4.44955	5.0553e-05	0.000409143
PLS3	ENSG00000102024	1.37108	4.06278	4.46553	4.79572e-05	0.000390338
RWDD3	ENSG00000122481	0.831284	2.04998	4.36889	6.59044e-05	0.000512685
FASTKD3	ENSG00000124279	0.585312	3.21439	4.42373	5.50426e-05	0.000440506
CLEC5A	ENSG00000258227	2.45148	-0.939345	4.25921	9.42529e-05	0.000690871
CCDC88C	ENSG00000015133	-2.5102	4.63773	-4.41213	5.71828e-05	0.000455288
CKMT2	ENSG00000131730	1.02607	2.64563	4.31436	7.87677e-05	0.000593788
HSPB8	ENSG00000152137	2.42958	1.44055	4.4068	5.81934e-05	0.00046156
PFAS	ENSG00000178921	0.827843	4.12945	4.44384	5.15146e-05	0.000416203
CHRNB2	ENSG00000160716	-0.845128	4.94785	-4.44809	5.07984e-05	0.000410951
[truncated: 11,823 more rows]
