# Supplementary material for: Insights into beta cell regeneration for diabetes via integration of molecular landscapes in human insulinomas
Source: Nat Commun. 2017 Oct 3;8:767. doi: 10.1038/s41467-017-00992-9 (PMC5626682; doi:10.1038/s41467-017-00992-9)
Supplement: Supplementary file 12 — Supplementary Data 9 [file 41467_2017_992_MOESM12_ESM.xlsx]

## Sheet: Supplementary Data 11
Supplementary Data 9. Differentially Splicing Statistics by T test at FDR 10% (Insulinoma vs. Beta Cells)
ensembl_id	gene	chr	exon_start	exon_end	logFC	t	P.Value	FDR
ENSG00000010327	STAB1	chr3	52558510	52558511	-4.03061	-14.7551	4.50562e-48	1.80589e-42
ENSG00000072864	NDE1	chr16	15815350	15815493	5.67081	14.5699	1.27897e-44	2.56311e-39
ENSG00000047315	POLR2B	chr4	57897325	57897334	3.21542	13.8044	1.3138e-41	1.75527e-36
ENSG00000182993	C12orf60	chr12	15038650	15038740	6.2252	14.0619	1.78575e-37	1.78935e-32
ENSG00000160613	PCSK7	chr11	117075053	117075789	2.95355	12.7129	1.03465e-35	8.29394e-31
ENSG00000091592	NLRP1	chr17	5402747	5402747	-4.09324	-12.4241	1.02774e-33	6.86543e-29
ENSG00000179583	CIITA	chr16	11022190	11023624	-3.23019	-12.0597	3.51867e-32	2.01473e-27
ENSG00000161888	SPC24	chr19	11242196	11242283	-4.95003	-12.6345	4.4196e-31	2.21426e-26
ENSG00000010327	STAB1	chr3	52558316	52558509	-3.04576	-11.678	4.97369e-31	2.21499e-26
ENSG00000091592	NLRP1	chr17	5402759	5403270	-3.18158	-11.4643	3.67917e-29	1.47464e-24
ENSG00000257433	RP1-197B17.3	chr12	48133326	48136077	4.45986	12.3883	5.13967e-29	1.87275e-24
ENSG00000047315	POLR2B	chr4	57897174	57897324	2.61076	11.1949	2.54611e-28	8.50419e-24
ENSG00000167264	DUS2	chr16	68021675	68021856	3.64734	10.954	5.08359e-27	1.56734e-22
ENSG00000091592	NLRP1	chr17	5402748	5402758	-3.27668	-10.9427	8.22844e-27	2.35573e-22
ENSG00000147526	TACC1	chr8	38602413	38602719	4.69474	10.7678	1.3968e-26	3.73233e-22
ENSG00000166484	MAPK7	chr17	19286857	19286857	3.54255	10.4801	5.88374e-25	1.47391e-20
ENSG00000138185	ENTPD1	chr10	97629453	97633188	-2.93485	-10.4734	1.27796e-24	2.85965e-20
ENSG00000226688	ENTPD1-AS1	chr10	97607149	97607242	4.77837	10.4305	1.28425e-24	2.85965e-20
ENSG00000108578	BLMH	chr17	28600783	28601055	2.90743	10.2777	4.32681e-24	9.12747e-20
ENSG00000147526	TACC1	chr8	38585862	38586104	5.27974	10.1887	5.19131e-24	1.04036e-19
ENSG00000267532	MIR497HG	chr17	6922734	6922949	4.7659	11.0783	8.38917e-24	1.60117e-19
ENSG00000196712	NF1	chr17	29645431	29645582	4.28749	10.0579	1.44187e-23	2.62687e-19
ENSG00000241472	PTPRG-AS1	chr3	62279948	62280374	3.20499	10.2614	2.30949e-23	4.02462e-19
ENSG00000148120	C9orf3	chr9	97848212	97848401	2.82927	9.91098	8.62832e-23	1.44096e-18
ENSG00000138185	ENTPD1	chr10	97633516	97637023	-2.77395	-10.0238	9.18918e-23	1.47324e-18
ENSG00000166484	MAPK7	chr17	19286852	19286856	3.29245	9.9306	1.2246e-22	1.88781e-18
ENSG00000110446	SLC15A3	chr11	60704556	60704559	-3.3576	-10.0679	1.35397e-22	2.00994e-18
ENSG00000046889	PREX2	chr8	69143568	69149265	2.84877	9.88592	1.49463e-22	2.1395e-18
ENSG00000110446	SLC15A3	chr11	60704560	60704562	-3.36173	-10.0423	1.70841e-22	2.29313e-18
ENSG00000136448	NMT1	chr17	43181245	43181690	2.0432	9.91535	1.71638e-22	2.29313e-18
ENSG00000147526	TACC1	chr8	38586158	38586189	5.13338	9.80958	2.12282e-22	2.74465e-18
ENSG00000144642	RBMS3	chr3	30046621	30051882	2.75901	9.8412	3.2984e-22	4.13133e-18
ENSG00000110446	SLC15A3	chr11	60704563	60704632	-3.29994	-9.9621	3.52464e-22	4.28092e-18
ENSG00000151376	ME3	chr11	86378781	86379284	-4.77645	-9.76732	5.89033e-22	6.9438e-18
ENSG00000172889	EGFL7	chr9	139559147	139559237	4.47763	9.79971	1.19836e-21	1.37232e-17
ENSG00000068001	HYAL2	chr3	50360084	50360172	3.93653	9.7946	1.57683e-21	1.75557e-17
ENSG00000154025	SLC5A10	chr17	18924005	18925908	3.52913	10.1454	1.90721e-21	2.06602e-17
ENSG00000100979	PLTP	chr20	44527399	44527401	-3.97654	-9.70289	3.55805e-21	3.75288e-17
ENSG00000141556	TBCD	chr17	80887668	80888333	2.38662	9.47311	4.43132e-21	4.55412e-17
ENSG00000091592	NLRP1	chr17	5403351	5404465	-2.62597	-9.50288	8.37127e-21	8.38818e-17
ENSG00000154723	ATP5J	chr21	27088815	27088872	3.5071	9.53072	1.80775e-20	1.76722e-16
ENSG00000167770	OTUB1	chr11	63768587	63768927	2.82632	9.43322	1.9929e-20	1.90183e-16
ENSG00000161010	C5orf45	chr5	179263634	179263801	-2.24346	-9.31972	2.64692e-20	2.46722e-16
ENSG00000100979	PLTP	chr20	44527402	44527444	-3.82811	-9.37741	6.04725e-20	5.5086e-16
ENSG00000172889	EGFL7	chr9	139557385	139557560	4.19142	9.33274	7.31455e-20	6.399e-16
ENSG00000196517	SLC6A9	chr1	44457503	44457664	3.01699	9.26892	7.34402e-20	6.399e-16
ENSG00000164867	NOS3	chr7	150688192	150688388	-6.3094	-9.23786	7.55566e-20	6.44334e-16
ENSG00000108592	FTSJ3	chr17	61905008	61905031	2.16111	9.18258	9.11995e-20	7.61531e-16
ENSG00000161010	C5orf45	chr5	179263802	179264142	-2.18228	-9.09922	1.91886e-19	1.56958e-15
ENSG00000161010	C5orf45	chr5	179262133	179263633	-2.16905	-9.06567	2.58395e-19	2.07133e-15
ENSG00000149781	FERMT3	chr11	63991321	63991354	-2.70357	-9.1157	2.69513e-19	2.1181e-15
ENSG00000010610	CD4	chr12	6923630	6923924	-4.00483	-9.06506	5.50599e-19	4.24393e-15
ENSG00000171634	BPTF	chr17	65979270	65980494	2.25263	8.96078	5.72306e-19	4.32802e-15
ENSG00000170242	USP47	chr11	11980702	11980870	2.63106	8.96478	6.28597e-19	4.66568e-15
ENSG00000126457	PRMT1	chr19	50191110	50191209	2.1797	8.9745	6.66174e-19	4.85469e-15
ENSG00000123342	MMP19	chr12	56229244	56230209	-3.06303	-9.00798	8.49118e-19	6.07738e-15
ENSG00000112531	QKI	chr6	163990470	163990573	3.06264	8.91758	1.13603e-18	7.98827e-15
ENSG00000178685	PARP10	chr8	145064345	145064437	-2.71653	-8.8897	1.24357e-18	8.59368e-15
ENSG00000147526	TACC1	chr8	38586135	38586157	4.74084	8.8573	1.33617e-18	9.07711e-15
ENSG00000075292	ZNF638	chr2	71658153	71658312	2.54799	8.81744	1.78671e-18	1.19355e-14
ENSG00000187609	EXD3	chr9	140286254	140287687	-2.42545	-8.80423	2.67787e-18	1.75952e-14
ENSG00000147274	RBMX	chrX	135954505	135955404	2.10665	8.84502	2.7527e-18	1.77952e-14
ENSG00000161791	FMNL3	chr12	50032927	50038715	-2.55364	-8.72346	6.10533e-18	3.88423e-14
ENSG00000115935	WIPF1	chr2	175424300	175425497	2.20367	8.71202	6.36643e-18	3.98706e-14
ENSG00000010610	CD4	chr12	6924897	6925221	-3.82951	-8.76768	6.73756e-18	4.15457e-14
ENSG00000095066	HOOK2	chr19	12903138	12903396	-2.07239	-8.63351	8.99883e-18	5.46485e-14
ENSG00000112701	SENP6	chr6	76425621	76427994	2.27158	8.65265	9.28844e-18	5.55654e-14
ENSG00000156414	TDRD9	chr14	104515762	104515944	4.56349	8.63002	1.23378e-17	7.27221e-14
ENSG00000012061	ERCC1	chr19	45981994	45982086	-5.12657	-8.64968	1.26857e-17	7.36889e-14
ENSG00000078674	PCM1	chr8	17882460	17882869	2.60588	8.58016	1.36091e-17	7.79234e-14
ENSG00000204852	TCTN1	chr12	111086936	111087235	3.19371	8.59275	1.39237e-17	7.86018e-14
ENSG00000068878	PSME4	chr2	54091571	54091997	2.09733	8.57089	1.62827e-17	9.06422e-14
ENSG00000112531	QKI	chr6	163990574	163991177	2.56033	8.6029	1.65397e-17	9.08117e-14
ENSG00000099949	LZTR1	chr22	21344815	21345258	2.44807	8.52292	2.45879e-17	1.33176e-13
ENSG00000147526	TACC1	chr8	38602720	38602870	3.9433	8.50948	2.65279e-17	1.41768e-13
ENSG00000133027	PEMT	chr17	17421288	17421471	-4.23107	-8.61845	2.6983e-17	1.42302e-13
ENSG00000100814	CCNB1IP1	chr14	20782370	20782808	2.45573	8.54932	2.99447e-17	1.55871e-13
ENSG00000088387	DOCK9	chr13	99630038	99630244	3.74273	8.47208	3.44442e-17	1.76994e-13
ENSG00000155849	ELMO1	chr7	36894896	36894971	-2.59766	-8.49457	3.51437e-17	1.78302e-13
ENSG00000006114	SYNRG	chr17	35877290	35877445	1.91606	8.48656	3.61104e-17	1.80916e-13
ENSG00000113360	DROSHA	chr5	31526528	31526861	-1.94829	-8.46951	3.69278e-17	1.82728e-13
ENSG00000185811	IKZF1	chr7	50470265	50472799	3.63128	8.61071	3.82051e-17	1.86743e-13
ENSG00000111348	ARHGDIB	chr12	15101734	15101830	-4.08201	-8.58107	4.83909e-17	2.3368e-13
ENSG00000166501	PRKCB	chr16	24225979	24231281	3.92747	8.61171	5.85062e-17	2.79164e-13
ENSG00000166986	MARS	chr12	57869228	57869425	3.48209	8.40504	5.99686e-17	2.82775e-13
ENSG00000155849	ELMO1	chr7	36894067	36894895	-2.4847	-8.42525	6.25454e-17	2.91497e-13
ENSG00000124486	USP9X	chrX	41093537	41095832	2.34812	8.41251	6.46974e-17	2.9806e-13
ENSG00000234456	MAGI2-AS3	chr7	79099743	79099909	2.45588	8.46994	6.85145e-17	3.12059e-13
ENSG00000147526	TACC1	chr8	38602871	38603011	3.97185	8.37791	7.98068e-17	3.59407e-13
ENSG00000137496	IL18BP	chr11	71712995	71713572	-1.90269	-8.41577	8.95798e-17	3.98937e-13
ENSG00000130985	UBA1	chrX	47067961	47069021	1.89909	8.38051	1.02595e-16	4.51876e-13
ENSG00000109171	SLAIN2	chr4	48427033	48428229	2.04169	8.46732	1.1032e-16	4.8062e-13
ENSG00000167257	RNF214	chr11	117109828	117110516	2.25883	8.40116	1.15641e-16	4.98384e-13
ENSG00000133392	MYH11	chr16	15818850	15818995	-4.74964	-8.33131	1.30768e-16	5.57583e-13
ENSG00000161010	C5orf45	chr5	179264143	179264204	-2.05892	-8.33262	1.3422e-16	5.6628e-13
ENSG00000244462	RBM12	chr20	34238064	34238247	2.24881	8.73896	1.3895e-16	5.80128e-13
ENSG00000135439	AGAP2	chr12	58121464	58121554	-2.31215	-8.37819	1.76101e-16	7.27658e-13
ENSG00000160255	ITGB2	chr21	46351729	46351904	-3.95005	-8.31034	2.3292e-16	9.52615e-13
ENSG00000135679	MDM2	chr12	69237521	69237543	1.92828	8.2554	2.37648e-16	9.59297e-13
ENSG00000147526	TACC1	chr8	38586106	38586134	4.50973	8.24476	2.39341e-16	9.59297e-13
ENSG00000173575	CHD2	chr15	93443058	93443418	2.88216	8.21488	3.01213e-16	1.19533e-12
ENSG00000137496	IL18BP	chr11	71712830	71712994	-1.96286	-8.2639	3.05732e-16	1.20137e-12
ENSG00000161010	C5orf45	chr5	179264266	179264273	-2.41944	-8.21622	3.46547e-16	1.34853e-12
ENSG00000141556	TBCD	chr17	80888334	80888397	2.35134	8.16292	4.29624e-16	1.65495e-12
ENSG00000155926	SLA	chr8	134048973	134049883	3.59045	8.21761	4.33548e-16	1.65495e-12
ENSG00000119185	ITGB1BP1	chr2	9543604	9545812	1.9383	8.15665	6.03355e-16	2.28141e-12
ENSG00000225733	FGD5-AS1	chr3	14965484	14965605	3.37284	8.29994	6.43473e-16	2.41036e-12
ENSG00000072201	LNX1	chr4	54518335	54518644	3.71562	8.18552	7.38515e-16	2.74076e-12
ENSG00000139910	NOVA1	chr14	26912299	26915093	2.32345	8.13473	8.55034e-16	3.14408e-12
ENSG00000126217	MCF2L	chr13	113633655	113634072	2.64757	8.07041	8.81469e-16	3.21182e-12
ENSG00000155849	ELMO1	chr7	36894972	36895102	-2.452	-8.09337	9.30646e-16	3.36045e-12
ENSG00000108424	KPNB1	chr17	45761679	45761877	1.55128	8.06657	1.16269e-15	4.16085e-12
ENSG00000172889	EGFL7	chr9	139559144	139559146	4.04841	8.14827	1.17991e-15	4.18511e-12
ENSG00000100038	TOP3B	chr22	22311968	22312863	1.77454	8.06564	1.19375e-15	4.19705e-12
ENSG00000134954	ETS1	chr11	128442957	128443039	4.15325	8.10675	1.23606e-15	4.30804e-12
ENSG00000068001	HYAL2	chr3	50359205	50360083	3.40647	8.13291	1.48912e-15	5.14528e-12
ENSG00000225733	FGD5-AS1	chr3	14964598	14964855	3.16373	8.1795	1.59535e-15	5.4652e-12
ENSG00000077943	ITGA8	chr10	15555948	15559243	3.18396	8.0543	1.64384e-15	5.58361e-12
ENSG00000149716	ORAOV1	chr11	69468085	69468087	1.97057	8.02019	1.82749e-15	6.15524e-12
ENSG00000103126	AXIN1	chr16	339608	341189	1.98142	8.1022	1.883e-15	6.28936e-12
ENSG00000196199	MPHOSPH8	chr13	20207821	20208101	-1.9745	-8.06892	1.97937e-15	6.5566e-12
ENSG00000134954	ETS1	chr11	128426186	128426330	3.96502	8.04248	2.03885e-15	6.69827e-12
ENSG00000130307	USHBP1	chr19	17385222	17385373	-2.53837	-8.07451	2.08036e-15	6.77908e-12
ENSG00000141556	TBCD	chr17	80887377	80887667	2.12084	7.96302	2.15055e-15	6.95128e-12
ENSG00000091831	ESR1	chr6	152446401	152450754	4.34959	8.05266	2.34816e-15	7.52928e-12
ENSG00000082074	FYB	chr5	39105338	39107385	3.32655	7.98428	3.64127e-15	1.15829e-11
ENSG00000164741	DLC1	chr8	13356751	13357330	3.53923	7.9086	4.23379e-15	1.33617e-11
ENSG00000135976	ANKRD36	chr2	97913366	97914787	2.85723	7.87706	4.31775e-15	1.35202e-11
ENSG00000149716	ORAOV1	chr11	69467844	69467940	1.91398	7.89245	4.96086e-15	1.54136e-11
ENSG00000087191	PSMC5	chr17	61904980	61905033	2.15964	7.86035	5.52454e-15	1.70329e-11
ENSG00000185697	MYBL1	chr8	67525530	67526482	-2.30695	-7.92751	5.61329e-15	1.71744e-11
ENSG00000267278	MAP3K14-AS1	chr17	43339447	43339557	3.02541	7.93337	6.39313e-15	1.94123e-11
ENSG00000081189	MEF2C	chr5	88014058	88016165	2.63952	7.84742	6.80811e-15	2.05169e-11
ENSG00000188511	C22orf34	chr22	50050272	50051052	4.62714	8.24158	7.16875e-15	2.14425e-11
ENSG00000186994	KANK3	chr19	8387468	8387806	-2.3595	-7.93576	8.11485e-15	2.40926e-11
ENSG00000231160	RP11-617D20.1	chr4	38665797	38666249	-2.67146	-8.03408	8.38205e-15	2.47029e-11
ENSG00000169696	ASPSCR1	chr17	79965311	79966912	2.05764	7.79127	9.82021e-15	2.87301e-11
ENSG00000064652	SNX24	chr5	122365046	122365049	1.78431	7.81043	1.10174e-14	3.19991e-11
ENSG00000102226	USP11	chrX	47093171	47093311	-2.58383	-7.76008	1.33351e-14	3.8452e-11
ENSG00000102738	MRPS31	chr13	41323418	41323749	2.12736	7.89777	1.42532e-14	4.08057e-11
ENSG00000112531	QKI	chr6	163994833	163999628	2.48256	7.75226	1.49341e-14	4.24518e-11
ENSG00000161010	C5orf45	chr5	179264274	179264275	-2.2771	-7.73672	1.51588e-14	4.27872e-11
ENSG00000132694	ARHGEF11	chr1	156911164	156911225	1.78197	7.71261	1.76264e-14	4.94043e-11
ENSG00000003056	M6PR	chr12	9092959	9092960	2.07773	7.71364	2.17478e-14	6.05327e-11
ENSG00000135679	MDM2	chr12	69237544	69237612	1.7656	7.66342	2.53627e-14	7.01074e-11
ENSG00000162909	CAPN2	chr1	223958017	223958114	2.27814	7.68148	2.68996e-14	7.38463e-11
ENSG00000151746	BICD1	chr12	32530858	32536567	1.86043	7.69962	2.70941e-14	7.38744e-11
ENSG00000104960	PTOV1	chr19	50358404	50358568	2.20748	7.60674	3.80327e-14	1.02999e-10
ENSG00000155849	ELMO1	chr7	37250991	37251122	3.79219	7.6105	3.95848e-14	1.06482e-10
ENSG00000155849	ELMO1	chr7	37264525	37264635	3.87434	7.60746	4.0505e-14	1.08232e-10
ENSG00000171552	BCL2L1	chr20	30311667	30311703	1.70322	7.68667	4.41994e-14	1.17321e-10
ENSG00000116747	TROVE2	chr1	193060781	193060907	1.85081	7.6151	4.5568e-14	1.20158e-10
ENSG00000143442	POGZ	chr1	151397538	151397770	2.25585	7.56954	5.13755e-14	1.34586e-10
ENSG00000159251	ACTC1	chr15	35080297	35082756	2.90736	7.74229	5.5807e-14	1.45246e-10
ENSG00000072135	PTPN18	chr2	131131563	131132106	-1.50421	-7.56673	5.62426e-14	1.45435e-10
ENSG00000101146	RAE1	chr20	55953520	55954267	1.7701	7.58307	6.586e-14	1.69213e-10
ENSG00000124596	OARD1	chr6	41001366	41001619	-1.8235	-7.56362	6.68313e-14	1.70615e-10
ENSG00000155849	ELMO1	chr7	37252940	37253062	3.94835	7.53995	6.72665e-14	1.70639e-10
ENSG00000075292	ZNF638	chr2	71658313	71658456	2.085	7.51603	7.07793e-14	1.78421e-10
ENSG00000002016	RAD52	chr12	1025372	1025509	1.81947	7.52652	7.38806e-14	1.83966e-10
ENSG00000064115	TM7SF3	chr12	27128592	27128708	2.38597	7.53023	7.38972e-14	1.83966e-10
ENSG00000103005	USB1	chr16	58054447	58054538	-1.85598	-7.56062	7.60042e-14	1.88044e-10
ENSG00000267278	MAP3K14-AS1	chr17	43339558	43339710	2.82978	7.57782	8.81909e-14	2.16856e-10
ENSG00000124593	PRICKLE4	chr6	41757637	41757879	-1.92175	-7.55123	8.97888e-14	2.1944e-10
ENSG00000137817	PARP6	chr15	72559164	72559369	1.70779	7.4831	9.86916e-14	2.39736e-10
ENSG00000143341	HMCN1	chr1	186158798	186160081	2.92685	7.46154	1.00494e-13	2.42263e-10
ENSG00000225205	AC093818.1	chr2	173368167	173368870	3.18121	7.92191	1.00941e-13	2.42263e-10
ENSG00000155849	ELMO1	chr7	37172735	37172839	3.78396	7.46437	1.18109e-13	2.8178e-10
ENSG00000175899	A2M	chr12	9220436	9220778	-3.44449	-7.45089	1.24195e-13	2.94545e-10
ENSG00000149532	CPSF7	chr11	61183257	61183576	1.68835	7.43641	1.37648e-13	3.23537e-10
ENSG00000090686	USP48	chr1	22007328	22007745	2.04773	7.43864	1.38033e-13	3.23537e-10
ENSG00000155849	ELMO1	chr7	37052904	37053040	3.41825	7.43397	1.47902e-13	3.43152e-10
ENSG00000171703	TCEA2	chr20	62695303	62695439	-2.2481	-7.45036	1.48114e-13	3.43152e-10
ENSG00000112531	QKI	chr6	163987828	163990469	2.03597	7.44382	1.50347e-13	3.46323e-10
ENSG00000206417	H1FX-AS1	chr3	129034363	129034481	-2.28689	-7.53177	1.51835e-13	3.47751e-10
ENSG00000170242	USP47	chr11	11978493	11980701	1.65604	7.40914	1.77627e-13	4.04512e-10
ENSG00000155849	ELMO1	chr7	37382217	37382367	3.67079	7.40659	1.80995e-13	4.09676e-10
ENSG00000063244	U2AF2	chr19	56170228	56170347	2.14826	7.4412	1.81938e-13	4.09676e-10
ENSG00000133687	TMTC1	chr12	29653773	29658531	2.3846	7.43484	1.83544e-13	4.10982e-10
ENSG00000108578	BLMH	chr17	28601056	28601059	2.67344	7.41766	1.86053e-13	4.12144e-10
ENSG00000168268	NT5DC2	chr3	52558386	52558400	3.57467	7.40971	1.86119e-13	4.12144e-10
ENSG00000183955	SETD8	chr12	123872989	123873304	2.32369	7.44679	2.09809e-13	4.62049e-10
ENSG00000082641	NFE2L1	chr17	46131690	46131781	2.76127	7.37119	2.39401e-13	5.24338e-10
ENSG00000163161	ERCC3	chr2	128047852	128048165	1.75579	7.3889	2.4099e-13	5.24949e-10
ENSG00000077235	GTF3C1	chr16	27474914	27475640	1.8069	7.35388	2.4457e-13	5.29869e-10
ENSG00000121289	CEP89	chr19	33462079	33462555	-1.71647	-7.39575	2.52819e-13	5.44796e-10
ENSG00000072864	NDE1	chr16	15815534	15818047	2.59182	7.3922	2.59378e-13	5.55941e-10
ENSG00000162909	CAPN2	chr1	223958115	223958148	2.19955	7.36817	2.73076e-13	5.82187e-10
ENSG00000132424	PNISR	chr6	99845927	99847839	1.74617	7.36565	2.78118e-13	5.89799e-10
ENSG00000206417	H1FX-AS1	chr3	129034649	129034746	-2.26108	-7.44398	2.82228e-13	5.95365e-10
ENSG00000136448	NMT1	chr17	43181985	43182226	1.5942	7.35201	3.19166e-13	6.6976e-10
ENSG00000103197	TSC2	chr16	2133256	2133695	2.05189	7.30563	3.28695e-13	6.86164e-10
ENSG00000155849	ELMO1	chr7	37298786	37298955	3.65867	7.31114	3.63924e-13	7.5577e-10
ENSG00000135439	AGAP2	chr12	58121143	58121365	-1.98406	-7.35879	3.80954e-13	7.87059e-10
ENSG00000138380	CARF	chr2	203851061	203851786	1.7199	7.2913	4.07127e-13	8.36819e-10
ENSG00000157450	RNF111	chr15	59388631	59389249	1.91184	7.30388	4.29762e-13	8.77712e-10
ENSG00000124574	ABCC10	chr6	43405752	43406361	1.83265	7.29782	4.31402e-13	8.77712e-10
ENSG00000165810	BTNL9	chr5	180477088	180477369	3.3921	7.29861	4.5686e-13	9.24814e-10
ENSG00000144283	PKP4	chr2	159525819	159526231	1.93221	7.27363	4.65118e-13	9.36799e-10
ENSG00000186472	PCLO	chr7	82763927	82764972	-2.6354	-7.28002	4.99844e-13	1.00171e-09
ENSG00000226688	ENTPD1-AS1	chr10	97512963	97516471	3.69458	7.29019	5.05041e-13	1.00709e-09
ENSG00000028203	VEZT	chr12	95693213	95693258	2.03502	7.23979	5.39121e-13	1.06972e-09
ENSG00000124615	MOCS1	chr6	39871919	39871940	2.2853	7.2947	5.68678e-13	1.12252e-09
ENSG00000179583	CIITA	chr16	11000356	11002006	2.61741	7.26428	5.71331e-13	1.12252e-09
ENSG00000108578	BLMH	chr17	28599918	28600148	2.03391	7.25636	5.98387e-13	1.16994e-09
ENSG00000244462	RBM12	chr20	34236847	34238063	1.79915	7.50437	6.27874e-13	1.22164e-09
ENSG00000158062	UBXN11	chr1	26644538	26644756	3.47888	7.24461	6.99358e-13	1.35415e-09
ENSG00000100055	CYTH4	chr22	37709680	37711382	2.31633	7.28622	7.03113e-13	1.35487e-09
ENSG00000137098	SPAG8	chr9	35809401	35809509	-1.91594	-7.23259	7.33023e-13	1.40575e-09
ENSG00000143420	ENSA	chr1	150595205	150595206	1.6373	7.21738	8.26811e-13	1.57806e-09
ENSG00000144579	CTDSP1	chr2	219265939	219266286	1.93481	7.19788	9.0876e-13	1.72098e-09
ENSG00000095319	NUP188	chr9	131757480	131757597	2.1689	7.17752	9.10282e-13	1.72098e-09
ENSG00000108946	PRKAR1A	chr17	66528909	66529572	1.89993	7.15996	1.09402e-12	2.05864e-09
ENSG00000093144	ECHDC1	chr6	127664505	127664543	-1.84156	-7.13526	1.24159e-12	2.32541e-09
ENSG00000124496	TRERF1	chr6	42192669	42192962	2.31758	7.19378	1.25331e-12	2.33461e-09
ENSG00000196428	TSC22D2	chr3	150177904	150184218	1.91646	7.22872	1.25815e-12	2.33461e-09
ENSG00000155849	ELMO1	chr7	37136224	37136282	3.52665	7.13455	1.29611e-12	2.39397e-09
ENSG00000246985	SOCS2-AS1	chr12	93937082	93938846	2.17375	7.28153	1.3135e-12	2.40585e-09
ENSG00000073009	IKBKG	chrX	153774142	153774405	-1.55659	-7.21468	1.31455e-12	2.40585e-09
ENSG00000131378	RFTN1	chr3	16355081	16355199	-3.03467	-7.15708	1.33763e-12	2.43696e-09
ENSG00000080345	RIF1	chr2	152336742	152338686	1.86995	7.12118	1.34703e-12	2.44299e-09
ENSG00000196235	SUPT5H	chr19	39948992	39949457	1.87679	7.12157	1.393e-12	2.51499e-09
ENSG00000113658	SMAD5	chr5	135518421	135518422	2.80879	7.1476	1.47648e-12	2.65375e-09
ENSG00000141376	BCAS3	chr17	59466070	59469337	1.79883	7.09968	1.48893e-12	2.66418e-09
ENSG00000174227	PIGG	chr4	493515	493836	-3.43615	-7.09781	1.56563e-12	2.78896e-09
ENSG00000087191	PSMC5	chr17	61904973	61904979	2.0851	7.10169	1.57676e-12	2.79636e-09
ENSG00000197971	MBP	chr18	74799302	74799538	3.32719	7.09544	1.68484e-12	2.97488e-09
ENSG00000175792	RUVBL1	chr3	127783628	127784063	-1.65384	-7.12012	1.73344e-12	3.04726e-09
ENSG00000127914	AKAP9	chr7	91630162	91632549	-2.07711	-7.07771	1.764e-12	3.08745e-09
ENSG00000221838	AP4M1	chr7	99704803	99706662	-1.67279	-7.08978	1.84563e-12	3.21627e-09
ENSG00000010361	FUZ	chr19	50316864	50317069	-2.47542	-7.08234	1.85747e-12	3.2229e-09
ENSG00000147526	TACC1	chr8	38586105	38586105	4.01515	7.0721	1.86871e-12	3.22842e-09
ENSG00000186642	PDE2A	chr11	72385498	72385635	-4.83227	-7.07806	1.88798e-12	3.24771e-09
ENSG00000173039	RELA	chr11	65422472	65423158	1.84954	7.07577	1.91877e-12	3.28658e-09
ENSG00000039523	FAM65A	chr16	67575770	67576568	-1.97427	-7.06675	1.97636e-12	3.36835e-09
ENSG00000135679	MDM2	chr12	69237971	69237975	2.29841	7.06989	1.98332e-12	3.36835e-09
ENSG00000048707	VPS13D	chr1	12570416	12572099	1.50937	7.0551	1.99673e-12	3.37559e-09
ENSG00000068878	PSME4	chr2	54091204	54091570	1.78168	7.0643	2.00443e-12	3.37559e-09
ENSG00000205250	E2F4	chr16	67226430	67226567	1.99374	7.0852	2.03441e-12	3.41175e-09
ENSG00000154188	ANGPT1	chr8	108261721	108263739	2.72552	7.15727	2.04968e-12	3.42303e-09
ENSG00000138688	KIAA1109	chr4	123280712	123280877	1.8439	7.04247	2.13196e-12	3.53753e-09
ENSG00000055609	KMT2C	chr7	151832014	151832617	1.84958	7.04816	2.13589e-12	3.53753e-09
ENSG00000090006	LTBP4	chr19	41120098	41120220	-2.73739	-7.04374	2.2e-12	3.62872e-09
ENSG00000155849	ELMO1	chr7	36895103	36895155	-2.16533	-7.05804	2.22734e-12	3.65875e-09
ENSG00000198089	SFI1	chr22	32000932	32002313	-1.92197	-7.04211	2.25137e-12	3.68313e-09
ENSG00000104960	PTOV1	chr19	50358569	50358901	1.99079	7.04382	2.33984e-12	3.8123e-09
ENSG00000087191	PSMC5	chr17	61904884	61904972	1.9375	7.03787	2.4762e-12	4.01814e-09
ENSG00000075884	ARHGAP15	chr2	143950953	143951065	-4.85894	-7.08457	2.59546e-12	4.19468e-09
ENSG00000156414	TDRD9	chr14	104518318	104518618	2.99086	7.0374	2.68529e-12	4.31225e-09
ENSG00000137817	PARP6	chr15	72559370	72559815	1.56613	7.02668	2.68972e-12	4.31225e-09
ENSG00000204308	RNF5	chr6	32151066	32151930	3.02395	7.23946	2.73238e-12	4.36318e-09
ENSG00000147121	KRBOX4	chrX	46331460	46331961	1.74788	7.11425	2.74468e-12	4.36544e-09
ENSG00000157927	RADIL	chr7	4836686	4838735	-3.29505	-7.09341	2.76767e-12	4.3846e-09
ENSG00000170464	DNAJC18	chr5	138776368	138776713	2.81231	7.05288	2.95678e-12	4.66575e-09
ENSG00000170271	FAXDC2	chr5	154238176	154238338	-1.97487	-7.02524	3.03722e-12	4.7739e-09
ENSG00000100395	L3MBTL2	chr22	41623579	41623683	2.00907	7.02989	3.20316e-12	5.01504e-09
ENSG00000197150	ABCB8	chr7	150734371	150734611	-1.9828	-7.00293	3.21749e-12	5.01788e-09
ENSG00000178878	APOLD1	chr12	12878865	12878959	-3.96795	-7.35667	3.33438e-12	5.18003e-09
ENSG00000101361	NOP56	chr20	2638096	2638134	1.62957	7.01023	3.37176e-12	5.21786e-09
ENSG00000160439	RDH13	chr19	55578563	55579083	-2.86103	-6.9875	3.65185e-12	5.62898e-09
ENSG00000108651	UTP6	chr17	30200864	30200967	1.9242	7.00681	3.66551e-12	5.62898e-09
ENSG00000075415	SLC25A3	chr12	98995776	98995946	1.94628	6.99327	3.938e-12	6.02435e-09
ENSG00000160447	PKN3	chr9	131483020	131483197	-2.09117	-7.00519	4.26988e-12	6.50724e-09
ENSG00000013306	SLC25A39	chr17	42401667	42402078	1.89439	6.96618	4.30414e-12	6.50733e-09
ENSG00000144596	GRIP2	chr3	14530619	14532677	-2.68011	-7.14121	4.31719e-12	6.50733e-09
ENSG00000085644	ZNF213	chr16	3191781	3192804	-1.7274	-7.01406	4.31865e-12	6.50733e-09
ENSG00000132424	PNISR	chr6	99847840	99847850	1.84416	6.97492	4.4261e-12	6.64425e-09
ENSG00000227906	SNAP25-AS1	chr20	10212132	10212267	-3.87405	-7.01295	4.47696e-12	6.69552e-09
ENSG00000121741	ZMYM2	chr13	20663254	20665968	2.18563	6.9575	4.54674e-12	6.77461e-09
ENSG00000207258	Y_RNA	chr8	38601538	38601649	3.54496	6.9101	5.0397e-12	7.48131e-09
ENSG00000161011	SQSTM1	chr5	179265076	179265078	2.14718	6.95385	5.07075e-12	7.49962e-09
ENSG00000082641	NFE2L1	chr17	46132124	46132281	2.47503	6.94058	5.14068e-12	7.57509e-09
ENSG00000155849	ELMO1	chr7	37264484	37264524	3.77948	6.93776	5.16113e-12	7.57737e-09
ENSG00000159140	SON	chr21	34944519	34944832	1.86689	6.93811	5.22934e-12	7.64037e-09
ENSG00000163812	ZDHHC3	chr3	44960285	44960830	1.75517	6.97787	5.25826e-12	7.64037e-09
ENSG00000149716	ORAOV1	chr11	69467941	69468084	1.66073	6.94266	5.26123e-12	7.64037e-09
ENSG00000155849	ELMO1	chr7	37136283	37136332	3.53207	6.92662	5.57519e-12	8.06708e-09
ENSG00000011304	PTBP1	chr19	805570	806036	1.75171	6.91607	5.91548e-12	8.52867e-09
ENSG00000072135	PTPN18	chr2	131130794	131131562	-1.36874	-6.91012	6.34491e-12	9.11502e-09
ENSG00000115421	PAPOLG	chr2	61021327	61021844	2.32709	6.9224	6.4815e-12	9.278e-09
ENSG00000254144	7SK	chr8	144624280	144624568	-3.48962	-7.13601	6.56975e-12	9.37085e-09
ENSG00000088827	SIGLEC1	chr20	3667619	3669266	2.86001	6.95472	7.07342e-12	1.00435e-08
ENSG00000185728	YTHDF3	chr8	64125004	64125343	1.87869	6.91428	7.09145e-12	1.00435e-08
ENSG00000175899	A2M	chr12	9220260	9220307	-3.56625	-6.88428	7.19919e-12	1.01602e-08
ENSG00000125952	MAX	chr14	65544492	65544630	1.92554	6.89951	7.36522e-12	1.0358e-08
ENSG00000079785	DDX1	chr2	15767270	15767681	2.1396	6.90029	7.46407e-12	1.04603e-08
ENSG00000134014	ELP3	chr8	28047721	28047726	1.6261	6.88705	7.61246e-12	1.06311e-08
ENSG00000173575	CHD2	chr15	93443419	93443553	2.56718	6.86425	7.94798e-12	1.10612e-08
ENSG00000127511	SIN3B	chr19	16965073	16966556	-1.71228	-6.87469	8.51697e-12	1.1812e-08
ENSG00000108510	MED13	chr17	60019966	60023961	1.61778	6.87218	8.60091e-12	1.18873e-08
ENSG00000039123	SKIV2L2	chr5	54720814	54720934	1.51767	6.87014	8.66103e-12	1.19292e-08
ENSG00000182685	BRICD5	chr16	2259254	2259362	-1.94171	-6.95837	8.71373e-12	1.19607e-08
ENSG00000137098	SPAG8	chr9	35809510	35809791	-1.83851	-6.87572	8.82632e-12	1.20739e-08
ENSG00000138600	SPPL2A	chr15	51057907	51058005	-3.90819	-6.88203	9.19764e-12	1.25391e-08
ENSG00000173276	ZBTB21	chr21	43406940	43408745	1.94401	6.94957	9.23334e-12	1.25451e-08
ENSG00000181090	EHMT1	chr9	140759131	140764468	-2.49146	-6.8446	9.42881e-12	1.27674e-08
ENSG00000125826	RBCK1	chr20	391056	391408	-1.89395	-6.87264	9.53364e-12	1.28659e-08
ENSG00000165102	HGSNAT	chr8	43035432	43035881	1.7985	6.85687	9.61882e-12	1.29035e-08
ENSG00000123096	SSPN	chr12	26274924	26274984	-2.228	-6.96515	9.62592e-12	1.29035e-08
ENSG00000020181	GPR124	chr8	37701495	37702414	-2.82527	-6.89009	9.98387e-12	1.33387e-08
ENSG00000143970	ASXL2	chr2	25956622	25960560	2.06815	6.88842	1.00918e-11	1.34381e-08
ENSG00000167770	OTUB1	chr11	63768928	63768992	2.37055	6.87015	1.02875e-11	1.36533e-08
ENSG00000113360	DROSHA	chr5	31526862	31527013	-1.64093	-6.82529	1.04418e-11	1.38124e-08
ENSG00000132464	ENAM	chr4	71527846	71527940	3.9365	7.10485	1.05085e-11	1.3855e-08
ENSG00000082641	NFE2L1	chr17	46132282	46132291	2.57823	6.82585	1.13094e-11	1.48619e-08
ENSG00000149292	TTC12	chr11	113186776	113186962	2.30333	6.80636	1.21398e-11	1.58933e-08
ENSG00000213347	MXD3	chr5	176732501	176733817	-1.82173	-6.85353	1.21735e-11	1.58933e-08
ENSG00000134954	ETS1	chr11	128457383	128457418	3.69485	6.84217	1.22209e-11	1.59033e-08
ENSG00000132535	DLG4	chr17	7108265	7108487	2.08696	6.82172	1.23091e-11	1.59663e-08
ENSG00000145147	SLIT2	chr4	20620910	20622026	2.47759	6.80265	1.29978e-11	1.68052e-08
ENSG00000151914	DST	chr6	56323037	56323042	2.03525	6.77564	1.3308e-11	1.71509e-08
ENSG00000155849	ELMO1	chr7	36895156	36895356	-2.05214	-6.79895	1.33887e-11	1.71997e-08
ENSG00000166405	RIC3	chr11	8157129	8157333	-2.19351	-6.81325	1.39047e-11	1.78055e-08
ENSG00000163946	FAM208A	chr3	56654161	56654572	1.62234	6.79281	1.47576e-11	1.88374e-08
ENSG00000172009	THOP1	chr19	2806015	2806914	1.90161	6.7876	1.52869e-11	1.94511e-08
ENSG00000108654	DDX5	chr17	62497175	62497261	1.53896	6.75963	1.57839e-11	2.002e-08
ENSG00000103496	STX4	chr16	31053463	31054296	1.69375	6.78238	1.59459e-11	2.01616e-08
ENSG00000081721	DUSP12	chr1	161723052	161723196	1.84356	6.85493	1.62296e-11	2.04558e-08
ENSG00000133027	PEMT	chr17	17494845	17494910	2.52828	6.81639	1.6318e-11	2.05028e-08
ENSG00000135679	MDM2	chr12	69237469	69237520	1.57363	6.76311	1.66133e-11	2.08086e-08
ENSG00000154832	CXXC1	chr18	47812299	47812391	1.78573	6.76171	1.70913e-11	2.13406e-08
ENSG00000105879	CBLL1	chr7	107400132	107402112	1.46066	6.82059	1.78648e-11	2.22371e-08
ENSG00000065000	AP3D1	chr19	2110896	2111283	1.7906	6.74875	1.81337e-11	2.2502e-08
ENSG00000075292	ZNF638	chr2	71645352	71645731	1.87188	6.74019	1.83349e-11	2.26815e-08
ENSG00000138185	ENTPD1	chr10	97625934	97626359	2.53322	6.78323	1.84266e-11	2.27246e-08
ENSG00000078304	PPP2R5C	chr14	102394023	102394314	1.6271	6.73877	1.85455e-11	2.28012e-08
ENSG00000135679	MDM2	chr12	69237613	69237713	1.54734	6.74112	1.92821e-11	2.36343e-08
ENSG00000006607	FARP2	chr2	242335060	242335399	-2.69876	-6.73129	1.99205e-11	2.42816e-08
ENSG00000163743	RCHY1	chr4	76415912	76416792	2.07532	6.7539	1.99313e-11	2.42816e-08
ENSG00000086589	RBM22	chr5	150074886	150075067	1.65313	6.76849	2.0017e-11	2.4312e-08
ENSG00000144406	UNC80	chr2	210860538	210864020	1.88197	6.72	2.09912e-11	2.54182e-08
ENSG00000177302	TOP3A	chr17	18211996	18212195	2.23565	6.7266	2.11325e-11	2.55122e-08
ENSG00000264672	RP11-112H10.4	chr17	56603030	56603061	2.32457	6.94596	2.13714e-11	2.57232e-08
ENSG00000138092	CENPO	chr2	25042761	25042784	1.86279	6.75625	2.20512e-11	2.64619e-08
ENSG00000010610	CD4	chr12	6923467	6923629	-3.13994	-6.76017	2.22345e-11	2.66023e-08
ENSG00000120334	CENPL	chr1	173790947	173793063	-2.02337	-6.79779	2.24639e-11	2.67968e-08
ENSG00000169554	ZEB2	chr2	145141648	145145567	2.50362	6.73369	2.26325e-11	2.69177e-08
ENSG00000135439	AGAP2	chr12	58130862	58131619	2.78566	6.75823	2.34415e-11	2.77974e-08
ENSG00000081237	PTPRC	chr1	198725035	198726412	2.88763	6.72176	2.35132e-11	2.78003e-08
ENSG00000198542	ITGBL1	chr13	102375231	102375456	-3.58274	-6.76588	2.40396e-11	2.8339e-08
ENSG00000113119	TMCO6	chr5	140019149	140019193	1.56947	6.71817	2.42346e-11	2.84851e-08
ENSG00000163812	ZDHHC3	chr3	44958901	44959635	1.41348	6.74307	2.53777e-11	2.96734e-08
ENSG00000113141	IK	chr5	140040471	140041204	1.65357	6.71316	2.53936e-11	2.96734e-08
ENSG00000126457	PRMT1	chr19	50188562	50188812	1.72642	6.70797	2.59474e-11	3.02324e-08
ENSG00000184154	LRTOMT	chr11	71819849	71821825	-1.32093	-6.71233	2.63205e-11	3.05781e-08
ENSG00000131378	RFTN1	chr3	16412369	16412473	-4.01956	-6.71033	2.83177e-11	3.28033e-08
ENSG00000138092	CENPO	chr2	25042520	25042760	1.65715	6.71697	2.86093e-11	3.30456e-08
ENSG00000237248	LINC00987	chr12	9393714	9395635	3.93844	7.50497	2.95851e-11	3.39769e-08
ENSG00000237248	LINC00987	chr12	9392599	9393135	-3.93844	-7.50497	2.95851e-11	3.39769e-08
ENSG00000214575	CPEB1	chr15	83224873	83225286	2.4804	6.69486	2.98237e-11	3.41531e-08
ENSG00000064115	TM7SF3	chr12	27130885	27131027	2.38864	6.68012	3.02565e-11	3.455e-08
ENSG00000154556	SORBS2	chr4	186587193	186587267	-4.3014	-6.65333	3.11756e-11	3.54984e-08
ENSG00000124140	SLC12A5	chr20	44652008	44652228	-2.35432	-6.67796	3.33681e-11	3.78872e-08
ENSG00000178878	APOLD1	chr12	12878960	12879030	-3.71667	-6.96637	3.41434e-11	3.85705e-08
ENSG00000198363	ASPH	chr8	62413116	62413787	2.39505	6.6478	3.41623e-11	3.85705e-08
ENSG00000213923	CSNK1E	chr22	38688915	38689255	1.57723	6.67013	3.45747e-11	3.89265e-08
ENSG00000162909	CAPN2	chr1	223957612	223958016	1.68529	6.66512	3.60284e-11	4.04495e-08
ENSG00000141736	ERBB2	chr17	37850934	37851185	-4.50928	-6.63863	3.77194e-11	4.22298e-08
ENSG00000167770	OTUB1	chr11	63769240	63769283	2.54285	6.67318	3.81822e-11	4.26288e-08
ENSG00000198837	DENND4B	chr1	153912281	153912631	1.87784	6.63732	3.87242e-11	4.2951e-08
ENSG00000133027	PEMT	chr17	17480234	17480341	2.43525	6.68493	3.87846e-11	4.2951e-08
ENSG00000165525	NEMF	chr14	50251854	50251937	1.97127	6.63211	3.88271e-11	4.2951e-08
ENSG00000198542	ITGBL1	chr13	102374047	102374170	-3.32938	-6.69227	3.88994e-11	4.2951e-08
ENSG00000161813	LARP4	chr12	50871301	50873779	1.69162	6.63655	3.93192e-11	4.31945e-08
ENSG00000156414	TDRD9	chr14	104518619	104519002	2.93082	6.64383	3.93355e-11	4.31945e-08
ENSG00000158290	CUL4B	chrX	119694481	119694555	-1.86413	-6.64787	4.14662e-11	4.54098e-08
ENSG00000163946	FAM208A	chr3	56654573	56656765	1.50124	6.63231	4.3206e-11	4.71861e-08
ENSG00000054654	SYNE2	chr14	64691714	64691716	1.94493	6.5876	4.75517e-11	5.17911e-08
ENSG00000205517	RGL3	chr19	11504740	11505000	-1.69865	-6.60417	4.81305e-11	5.22794e-08
ENSG00000108578	BLMH	chr17	28600296	28600497	1.98132	6.61777	4.8527e-11	5.25676e-08
ENSG00000087191	PSMC5	chr17	61905034	61905062	1.85744	6.60249	4.86688e-11	5.25791e-08
ENSG00000197226	TBC1D9B	chr5	179298806	179298816	2.02954	6.60127	4.89176e-11	5.27058e-08
ENSG00000049540	ELN	chr7	73474198	73474215	-2.73837	-6.59262	4.97346e-11	5.34425e-08
ENSG00000149292	TTC12	chr11	113186673	113186775	2.23594	6.59638	4.9979e-11	5.35615e-08
ENSG00000181555	SETD2	chr3	47165278	47165740	-1.80558	-6.60564	5.33591e-11	5.69713e-08
ENSG00000197622	CDC42SE1	chr1	151039608	151039810	-1.52663	-6.64746	5.34451e-11	5.69713e-08
ENSG00000171552	BCL2L1	chr20	30311704	30311757	1.57713	6.64924	5.44961e-11	5.79312e-08
ENSG00000007541	PIGQ	chr16	627901	628059	2.38713	6.59977	5.46346e-11	5.79312e-08
ENSG00000028203	VEZT	chr12	95693259	95693940	1.55544	6.57069	5.67319e-11	5.99963e-08
ENSG00000258890	CEP95	chr17	62533231	62533720	1.57254	6.57709	5.81381e-11	6.13217e-08
ENSG00000144021	CIAO1	chr2	96931984	96932227	1.20168	6.65548	5.88277e-11	6.17951e-08
ENSG00000269439	CTD-3131K8.2	chr19	17599799	17599904	2.11944	6.77968	5.88953e-11	6.17951e-08
ENSG00000078618	NRD1	chr1	52343947	52344333	-1.48773	-6.5725	6.01332e-11	6.29291e-08
ENSG00000213923	CSNK1E	chr22	38689909	38690114	1.59934	6.5855	6.04429e-11	6.30885e-08
ENSG00000123342	MMP19	chr12	56229217	56229243	-2.6019	-6.60013	6.25005e-11	6.50668e-08
ENSG00000257337	RP11-983P16.4	chr12	53448203	53448222	1.72767	6.61475	6.41916e-11	6.6602e-08
ENSG00000143727	ACP1	chr2	264140	264498	1.75369	6.59129	6.43075e-11	6.6602e-08
ENSG00000065534	MYLK	chr3	123339474	123342925	-2.52999	-6.56022	6.61714e-11	6.83558e-08
ENSG00000180448	HMHA1	chr19	1086600	1086625	-1.90656	-6.56824	6.7201e-11	6.92409e-08
ENSG00000146576	C7orf26	chr7	6641772	6641890	2.05235	6.60123	6.8316e-11	7.02092e-08
ENSG00000133114	GPALPP1	chr13	45605168	45605338	1.73665	6.59494	6.95558e-11	7.13005e-08
ENSG00000171552	BCL2L1	chr20	30311538	30311666	1.41886	6.60968	7.02548e-11	7.18334e-08
ENSG00000175215	CTDSP2	chr12	58240328	58240487	1.61562	6.58272	7.11125e-11	7.25254e-08
ENSG00000122483	CCDC18	chr1	93645487	93645836	-1.57005	-6.54308	7.35074e-11	7.47776e-08
ENSG00000149716	ORAOV1	chr11	69468926	69469126	1.56512	6.5492	7.42318e-11	7.53233e-08
ENSG00000173120	KDM2A	chr11	66886740	66887157	1.68843	6.53947	7.61422e-11	7.70667e-08
ENSG00000122986	HVCN1	chr12	111065646	111065981	-2.58384	-6.6127	7.72242e-11	7.79649e-08
ENSG00000232677	LINC00665	chr19	36815839	36818127	-1.79712	-6.57406	7.79702e-11	7.85203e-08
ENSG00000168309	FAM107A	chr3	58563036	58563115	3.84488	6.63595	7.89188e-11	7.92764e-08
ENSG00000180104	EXOC3	chr5	464904	465225	1.79431	6.54144	8.0632e-11	8.07949e-08
ENSG00000205517	RGL3	chr19	11505001	11505196	-1.65075	-6.52036	8.36929e-11	8.36528e-08
ENSG00000103353	UBFD1	chr16	23568392	23568682	1.86829	6.54745	8.54713e-11	8.52179e-08
ENSG00000137817	PARP6	chr15	72564622	72564733	1.57786	6.51543	8.66969e-11	8.62253e-08
ENSG00000085514	PILRA	chr7	99972057	99972365	-2.72586	-6.60712	8.86857e-11	8.78429e-08
ENSG00000185278	ZBTB37	chr1	173837220	173837393	2.35787	6.62918	8.87616e-11	8.78429e-08
ENSG00000153914	SREK1	chr5	65476708	65479443	1.68987	6.50842	9.44908e-11	9.32824e-08
ENSG00000198815	FOXJ3	chr1	42657077	42657390	-1.81508	-6.53201	9.57211e-11	9.42648e-08
ENSG00000178104	PDE4DIP	chr1	144897997	144902727	1.53379	6.47672	9.95226e-11	9.76117e-08
ENSG00000065534	MYLK	chr3	123335199	123337485	-3.03295	-6.49781	9.96067e-11	9.76117e-08
ENSG00000138231	DBR1	chr3	137882701	137883045	2.07925	6.55977	1.03552e-10	1.01231e-07
ENSG00000102317	RBM3	chrX	48434056	48434202	1.67977	6.50881	1.03842e-10	1.01248e-07
ENSG00000171865	RNASEH1	chr2	3605923	3606206	1.59195	6.56551	1.04075e-10	1.01248e-07
ENSG00000105866	SP4	chr7	21554173	21554440	2.19882	6.61258	1.0748e-10	1.04307e-07
ENSG00000115145	STAM2	chr2	152982518	152982739	2.50005	6.5169	1.08702e-10	1.05214e-07
ENSG00000198663	C6orf89	chr6	36839646	36839743	1.59987	6.546	1.0894e-10	1.05214e-07
ENSG00000174231	PRPF8	chr17	1555083	1555274	2.00687	6.47194	1.10453e-10	1.06206e-07
ENSG00000186635	ARAP1	chr11	72433134	72433403	-1.59907	-6.47325	1.10497e-10	1.06206e-07
ENSG00000155816	FMN2	chr1	240370488	240372032	-1.86521	-6.48608	1.21402e-10	1.16409e-07
ENSG00000197253	TPSB2	chr16	1277272	1277469	-3.94798	-6.59086	1.2284e-10	1.17507e-07
ENSG00000196329	GIMAP5	chr7	150439606	150440703	2.14565	6.52156	1.23144e-10	1.17517e-07
ENSG00000149476	DAK	chr11	61101123	61101407	-1.74681	-6.45976	1.24701e-10	1.1872e-07
ENSG00000137501	SYTL2	chr11	85437512	85438938	-3.28719	-6.45391	1.2814e-10	1.21705e-07
ENSG00000091428	RAPGEF4	chr2	173679007	173679153	-3.36296	-6.45283	1.30831e-10	1.23967e-07
ENSG00000155849	ELMO1	chr7	37262220	37262293	3.47655	6.44972	1.36183e-10	1.28734e-07
ENSG00000103275	UBE2I	chr16	1370519	1371777	1.66584	6.45196	1.38973e-10	1.30945e-07
ENSG00000108946	PRKAR1A	chr17	66509120	66509412	-2.56037	-6.44754	1.39176e-10	1.30945e-07
ENSG00000108654	DDX5	chr17	62497262	62497331	1.46433	6.43165	1.407e-10	1.32004e-07
ENSG00000241489	IDS	chrX	148608475	148608607	2.04471	6.4763	1.40959e-10	1.32004e-07
ENSG00000115464	USP34	chr2	61416833	61416931	1.66226	6.42586	1.41622e-10	1.32315e-07
ENSG00000084754	HADHA	chr2	26434966	26435438	1.82538	6.46335	1.45053e-10	1.35206e-07
ENSG00000145194	ECE2	chr3	183976076	183977373	-2.42079	-6.44729	1.47426e-10	1.37098e-07
ENSG00000244462	RBM12	chr20	34242372	34242814	-1.61975	-6.62487	1.48999e-10	1.3824e-07
ENSG00000165810	BTNL9	chr5	180474927	180475104	3.0837	6.44806	1.49804e-10	1.38416e-07
ENSG00000235790	RP11-73M7.6	chr1	32109650	32109897	-3.32358	-6.66024	1.49879e-10	1.38416e-07
ENSG00000138688	KIAA1109	chr4	123277776	123277910	1.70193	6.41352	1.54673e-10	1.42515e-07
ENSG00000066294	CD84	chr1	160510888	160515437	3.13494	6.5274	1.55091e-10	1.42573e-07
ENSG00000164035	EMCN	chr4	101316498	101318620	2.42392	6.4539	1.60182e-10	1.46916e-07
ENSG00000143224	PPOX	chr1	161146908	161147803	-1.42076	-6.42539	1.62624e-10	1.48815e-07
ENSG00000204136	GGTA1P	chr9	124217319	124217932	2.53245	6.50234	1.7052e-10	1.55685e-07
ENSG00000260682	7SK	chr16	81993524	81995530	2.69614	6.60151	1.71167e-10	1.55921e-07
ENSG00000178127	NDUFV2	chr18	9103090	9103431	-3.03346	-6.46674	1.74025e-10	1.58165e-07
ENSG00000204084	INPP5B	chr1	38351181	38351309	2.13903	6.41743	1.75458e-10	1.59106e-07
ENSG00000105879	CBLL1	chr7	107399017	107399265	-1.49216	-6.46187	1.79429e-10	1.6234e-07
ENSG00000122786	CALD1	chr7	134528635	134528722	2.46296	6.397	1.85267e-10	1.67245e-07
ENSG00000105576	TNPO2	chr19	12816824	12816923	1.75873	6.3918	1.8943e-10	1.70268e-07
ENSG00000159140	SON	chr21	34929852	34931362	-1.67883	-6.40035	1.89466e-10	1.70268e-07
ENSG00000173575	CHD2	chr15	93443554	93443564	2.47129	6.38908	1.90232e-10	1.70574e-07
ENSG00000116127	ALMS1	chr2	73675090	73678823	-1.63165	-6.40699	1.93523e-10	1.73138e-07
ENSG00000155849	ELMO1	chr7	37488278	37488459	3.41992	6.39115	1.9873e-10	1.774e-07
ENSG00000164944	KIAA1429	chr8	95499921	95500599	1.66898	6.39718	2.0091e-10	1.78947e-07
ENSG00000179115	FARSA	chr19	13044457	13044494	1.33457	6.40049	2.08143e-10	1.84979e-07
ENSG00000156414	TDRD9	chr14	104515945	104516017	2.99133	6.38751	2.09378e-10	1.85665e-07
ENSG00000158290	CUL4B	chrX	119693938	119694480	-1.5418	-6.39764	2.1016e-10	1.85947e-07
ENSG00000166012	TAF1D	chr11	93474488	93474642	-1.69246	-6.3716	2.12939e-10	1.8799e-07
ENSG00000166272	WBP1L	chr10	104536006	104536174	2.53434	6.59857	2.1478e-10	1.89199e-07
ENSG00000132254	ARFIP2	chr11	6499809	6499882	1.69159	6.40347	2.20637e-10	1.93904e-07
ENSG00000100697	DICER1	chr14	95552566	95555001	1.65515	6.37032	2.21088e-10	1.93904e-07
ENSG00000186260	MKL2	chr16	14359613	14359614	1.92392	6.37308	2.28554e-10	2.00013e-07
ENSG00000146576	C7orf26	chr7	6647229	6647482	1.72271	6.41074	2.29628e-10	2.00515e-07
ENSG00000113649	TCERG1	chr5	145843114	145843356	-1.69182	-6.36589	2.30665e-10	2.00799e-07
ENSG00000065883	CDK13	chr7	40135132	40135154	1.60857	6.40368	2.30955e-10	2.00799e-07
ENSG00000145022	TCTA	chr3	49450706	49450859	1.84299	6.44399	2.32546e-10	2.01734e-07
ENSG00000124615	MOCS1	chr6	39871941	39872033	1.82033	6.3971	2.33036e-10	2.01734e-07
ENSG00000110169	HPX	chr11	6462676	6462865	2.85602	6.40066	2.35386e-10	2.02649e-07
ENSG00000266978	CTD-2369P2.5	chr19	10362944	10363503	2.67547	7.07225	2.3561e-10	2.02649e-07
ENSG00000266978	CTD-2369P2.5	chr19	10395644	10395784	-2.67547	-7.07225	2.3561e-10	2.02649e-07
ENSG00000213923	CSNK1E	chr22	38688550	38688617	1.64525	6.37464	2.36312e-10	2.02818e-07
ENSG00000154144	TBRG1	chr11	124504699	124505287	1.26669	6.37712	2.41493e-10	2.06821e-07
ENSG00000149294	NCAM1	chr11	113102102	113102366	1.95333	6.34888	2.42184e-10	2.06971e-07
ENSG00000173369	C1QB	chr1	22980501	22980653	-4.54556	-6.54155	2.43991e-10	2.08071e-07
ENSG00000134744	ZCCHC11	chr1	52889075	52889234	1.91352	6.34661	2.47373e-10	2.10508e-07
ENSG00000123983	ACSL3	chr2	223806941	223809357	1.40104	6.36849	2.51e-10	2.13141e-07
ENSG00000169660	HEXDC	chr17	80377760	80378298	-2.20754	-6.35496	2.54429e-10	2.15596e-07
ENSG00000110237	ARHGEF17	chr11	73019334	73022609	2.38332	6.36639	2.63286e-10	2.22631e-07
ENSG00000060749	QSER1	chr11	32998000	33001812	1.49858	6.37629	2.65716e-10	2.24213e-07
ENSG00000173209	AHSA2	chr2	61404664	61404753	1.66888	6.35658	2.68716e-10	2.26268e-07
ENSG00000213904	LIPE-AS1	chr19	43026144	43026250	-2.6885	-6.39517	2.72313e-10	2.28435e-07
ENSG00000185621	LMLN	chr3	197765569	197765882	-2.0391	-6.35681	2.7243e-10	2.28435e-07
ENSG00000198000	NOL8	chr9	95072958	95073107	2.06016	6.33319	2.74976e-10	2.30089e-07
ENSG00000172889	EGFL7	chr9	139560244	139560269	-3.23529	-6.37967	2.79006e-10	2.32974e-07
ENSG00000080189	SLC35C2	chr20	44979164	44979399	1.31841	6.34566	2.82341e-10	2.3527e-07
ENSG00000168010	ATG16L2	chr11	72528901	72530060	-1.73359	-6.3284	2.9229e-10	2.42752e-07
ENSG00000166199	ALKBH3	chr11	43940354	43940587	2.22913	6.34824	2.92533e-10	2.42752e-07
ENSG00000065000	AP3D1	chr19	2111506	2111677	1.73876	6.32472	2.95308e-10	2.44549e-07
ENSG00000150681	RGS18	chr1	192153427	192154945	3.02781	6.48249	2.96465e-10	2.45001e-07
ENSG00000036257	CUL3	chr2	225334869	225338618	1.30535	6.33137	2.98184e-10	2.45915e-07
ENSG00000137871	ZNF280D	chr15	56922379	56922524	2.0731	6.32151	2.99357e-10	2.46376e-07
ENSG00000115760	BIRC6	chr2	32827564	32828072	1.95901	6.31254	3.02399e-10	2.48369e-07
ENSG00000085998	POMGNT1	chr1	46685377	46685963	1.96311	6.32652	3.04964e-10	2.49964e-07
ENSG00000178127	NDUFV2	chr18	9102796	9102815	2.01576	6.37643	3.05966e-10	2.50273e-07
ENSG00000188511	C22orf34	chr22	49808176	49809424	-4.47666	-6.5356	3.09397e-10	2.52564e-07
ENSG00000237440	ZNF737	chr19	20718631	20718956	1.84144	6.39323	3.17938e-10	2.58734e-07
ENSG00000161526	SAP30BP	chr17	73701561	73701690	1.76101	6.31372	3.1835e-10	2.58734e-07
ENSG00000196586	MYO6	chr6	76626330	76629253	1.71826	6.3215	3.18893e-10	2.58734e-07
ENSG00000186642	PDE2A	chr11	72380054	72380108	-4.3026	-6.31435	3.1965e-10	2.58825e-07
ENSG00000173264	GPR137	chr11	64051811	64051914	1.47492	6.31697	3.24037e-10	2.61848e-07
ENSG00000149476	DAK	chr11	61101021	61101122	-1.83386	-6.30902	3.2888e-10	2.65012e-07
ENSG00000089693	MLF2	chr12	6857173	6857713	-1.34899	-6.33251	3.29275e-10	2.65012e-07
ENSG00000135365	PHF21A	chr11	45987010	45987159	-1.46312	-6.30461	3.30054e-10	2.65107e-07
ENSG00000163625	WDFY3	chr4	85590704	85590762	2.4819	6.2979	3.34556e-10	2.68137e-07
ENSG00000129691	ASH2L	chr8	37997226	37997483	1.56283	6.32167	3.35164e-10	2.68137e-07
ENSG00000113649	TCERG1	chr5	145838778	145838900	-1.85569	-6.30702	3.35871e-10	2.68167e-07
ENSG00000103202	NME4	chr16	448410	448989	1.80355	6.33146	3.4276e-10	2.73123e-07
ENSG00000239264	TXNDC5	chr6	7881483	7881749	2.83943	6.4806	3.48981e-10	2.77072e-07
ENSG00000213865	C8orf44	chr8	67589877	67590189	-1.63171	-6.40598	3.49099e-10	2.77072e-07
ENSG00000177565	TBL1XR1	chr3	176737143	176738541	1.82222	6.30632	3.52722e-10	2.79083e-07
ENSG00000267858	AC016629.8	chr19	59085037	59086164	-1.91333	-6.40413	3.53024e-10	2.79083e-07
ENSG00000204217	BMPR2	chr2	203424419	203432474	1.50646	6.35551	3.70467e-10	2.92295e-07
ENSG00000101365	IDH3B	chr20	2644799	2644834	1.4334	6.31021	3.7176e-10	2.92739e-07
ENSG00000197429	IPP	chr1	46163603	46163727	1.47956	6.35167	3.79328e-10	2.97613e-07
ENSG00000168010	ATG16L2	chr11	72531182	72531383	-1.93949	-6.28736	3.79434e-10	2.97613e-07
ENSG00000187147	RNF220	chr1	44877794	44878369	2.33986	6.31688	3.85623e-10	3.01877e-07
ENSG00000100201	DDX17	chr22	38881682	38881685	2.00624	6.29324	3.98243e-10	3.11148e-07
ENSG00000173681	CXorf23	chrX	19984198	19984767	-1.53881	-6.28971	4.09933e-10	3.19659e-07
ENSG00000258168	RP11-588H23.3	chr12	70919140	70919206	-3.8784	-6.34268	4.15719e-10	3.23541e-07
ENSG00000237499	RP11-356I2.4	chr6	138144812	138145714	-2.75882	-6.33581	4.1818e-10	3.24825e-07
ENSG00000173889	PHC3	chr3	169804520	169804889	2.7978	6.27767	4.20762e-10	3.26199e-07
ENSG00000095319	NUP188	chr9	131757415	131757479	1.99159	6.2682	4.22968e-10	3.27276e-07
ENSG00000250511	RP11-380D23.1	chr4	111434602	111434695	4.01966	6.59355	4.3537e-10	3.36223e-07
ENSG00000100599	RIN3	chr14	93118846	93119420	2.14503	6.30325	4.40495e-10	3.39527e-07
ENSG00000114423	CBLB	chr3	105389197	105392837	1.52175	6.27702	4.43926e-10	3.41514e-07
ENSG00000221818	EBF2	chr8	25699246	25701877	2.36713	6.30624	4.49948e-10	3.45484e-07
ENSG00000152409	JMY	chr5	78621021	78623038	1.48749	6.3349	4.54257e-10	3.48126e-07
ENSG00000093144	ECHDC1	chr6	127664544	127664694	-1.59008	-6.25569	4.59969e-10	3.5183e-07
ENSG00000140153	WDR20	chr14	102690938	102691184	1.78605	6.26289	4.70765e-10	3.59403e-07
ENSG00000010610	CD4	chr12	6923220	6923307	-2.99881	-6.28358	4.7451e-10	3.61365e-07
ENSG00000168268	NT5DC2	chr3	52558401	52558402	3.00943	6.25837	4.75139e-10	3.61365e-07
ENSG00000079332	SAR1A	chr10	71911135	71911174	1.38056	6.27768	4.85647e-10	3.68657e-07
ENSG00000118292	C1orf54	chr1	150244687	150244816	-2.62048	-6.36246	4.90045e-10	3.71293e-07
ENSG00000159140	SON	chr21	34927355	34927697	-1.63258	-6.2492	4.95335e-10	3.74593e-07
ENSG00000204138	PHACTR4	chr1	28792893	28793279	-1.5602	-6.28078	5.06253e-10	3.82128e-07
ENSG00000103275	UBE2I	chr16	1375352	1377018	1.4586	6.24856	5.07576e-10	3.82407e-07
ENSG00000094631	HDAC6	chrX	48664263	48664640	1.65554	6.23019	5.13308e-10	3.86e-07
ENSG00000163755	HPS3	chr3	148888258	148888360	2.28052	6.26147	5.18875e-10	3.89456e-07
ENSG00000155849	ELMO1	chr7	37025528	37025721	-1.90541	-6.23929	5.21741e-10	3.90862e-07
ENSG00000174231	PRPF8	chr17	1555332	1555440	2.16455	6.23005	5.227e-10	3.90862e-07
ENSG00000146576	C7orf26	chr7	6642295	6642383	1.8817	6.27695	5.28142e-10	3.94197e-07
ENSG00000258168	RP11-588H23.3	chr12	70921519	70921529	-3.85066	-6.30103	5.36139e-10	3.99421e-07
ENSG00000162869	PPP1R21	chr2	48734350	48734407	1.94278	6.24344	5.47755e-10	4.07319e-07
ENSG00000138709	LARP1B	chr4	129132288	129133143	1.68828	6.24093	5.49372e-10	4.07764e-07
ENSG00000122678	POLM	chr7	44111861	44112816	-1.3768	-6.23194	5.54095e-10	4.1051e-07
ENSG00000114127	XRN1	chr3	142025449	142028233	1.65066	6.22178	5.55859e-10	4.11057e-07
ENSG00000178878	APOLD1	chr12	12939843	12944316	2.45315	6.47785	5.61662e-10	4.14583e-07
ENSG00000101639	CEP192	chr18	13058435	13059080	2.23386	6.21862	5.6704e-10	4.17784e-07
ENSG00000087258	GNAO1	chr16	56374208	56374745	1.77172	6.2448	5.69892e-10	4.18728e-07
ENSG00000072135	PTPN18	chr2	131129830	131130017	1.32354	6.22635	5.71736e-10	4.18728e-07
ENSG00000236671	PRKG1-AS1	chr10	54057560	54057675	3.22642	6.54305	5.73136e-10	4.18728e-07
ENSG00000064652	SNX24	chr5	122364933	122365045	1.37822	6.24094	5.7332e-10	4.18728e-07
ENSG00000153914	SREK1	chr5	65476640	65476707	1.75144	6.22624	5.74241e-10	4.18728e-07
ENSG00000203747	FCGR3A	chr1	161511645	161512712	3.47125	6.37033	5.7459e-10	4.18728e-07
ENSG00000154556	SORBS2	chr4	186587268	186587360	-3.64581	-6.20431	5.85838e-10	4.2615e-07
ENSG00000112851	ERBB2IP	chr5	65371938	65372143	3.03049	6.21771	5.87203e-10	4.26369e-07
ENSG00000133027	PEMT	chr17	17494911	17494964	2.39694	6.25558	5.91455e-10	4.2868e-07
ENSG00000171992	SYNPO	chr5	149997665	149998329	3.62928	6.33016	5.94543e-10	4.3014e-07
ENSG00000161526	SAP30BP	chr17	73700895	73701560	1.45821	6.21398	5.98099e-10	4.31193e-07
ENSG00000139746	RBM26	chr13	79894089	79894142	1.66019	6.23413	5.9815e-10	4.31193e-07
ENSG00000135446	CDK4	chr12	58145958	58146059	1.2566	6.22223	6.04203e-10	4.34774e-07
ENSG00000005955	GGNBP2	chr17	34943366	34943426	1.80056	6.23097	6.15279e-10	4.41951e-07
ENSG00000196914	ARHGEF12	chr11	120359744	120360645	1.96661	6.20582	6.23868e-10	4.47319e-07
ENSG00000104043	ATP8B4	chr15	50474458	50475014	-1.83444	-6.21251	6.30669e-10	4.51387e-07
ENSG00000185278	ZBTB37	chr1	173837493	173837531	2.18959	6.30691	6.33408e-10	4.5254e-07
ENSG00000102317	RBM3	chrX	48434287	48434309	1.65373	6.22269	6.37022e-10	4.54312e-07
ENSG00000179044	EXOC3L1	chr16	67219394	67219567	-1.8295	-6.23804	6.47968e-10	4.61298e-07
ENSG00000010256	UQCRC1	chr3	48646985	48647028	1.47727	6.21293	6.66899e-10	4.73933e-07
ENSG00000038210	PI4K2B	chr4	25163040	25163309	-2.36988	-6.25709	6.76384e-10	4.79823e-07
ENSG00000116641	DOCK7	chr1	62953069	62953083	2.29943	6.19187	6.79487e-10	4.81173e-07
ENSG00000166387	PPFIBP2	chr11	7598393	7598663	3.64857	6.19272	6.83351e-10	4.83056e-07
ENSG00000119596	YLPM1	chr14	75230069	75231065	-1.6201	-6.20835	6.96282e-10	4.9133e-07
ENSG00000088387	DOCK9	chr13	99497583	99497626	2.61111	6.17904	7.15583e-10	5.03267e-07
ENSG00000110514	MADD	chr11	47349693	47350208	1.42194	6.18264	7.1571e-10	5.03267e-07
ENSG00000131437	KIF3A	chr5	132036228	132036338	2.24854	6.20767	7.24341e-10	5.08444e-07
ENSG00000103496	STX4	chr16	31053212	31053348	1.84988	6.19202	7.32961e-10	5.13596e-07
ENSG00000169592	INO80E	chr16	30015876	30015888	1.77974	6.18914	7.42552e-10	5.19408e-07
ENSG00000050426	LETMD1	chr12	51449482	51449617	1.49727	6.17327	7.53661e-10	5.25966e-07
ENSG00000157895	C12orf43	chr12	121450233	121450489	-2.32273	-6.2043	7.55552e-10	5.25966e-07
ENSG00000106034	CPED1	chr7	120935494	120937498	2.28375	6.19775	7.55864e-10	5.25966e-07
ENSG00000102317	RBM3	chrX	48434203	48434286	1.60334	6.19463	7.58052e-10	5.26574e-07
ENSG00000147548	WHSC1L1	chr8	38176459	38176809	1.96395	6.18163	7.6454e-10	5.30162e-07
ENSG00000149532	CPSF7	chr11	61173404	61173642	1.67979	6.17316	7.68656e-10	5.32096e-07
ENSG00000196405	EVL	chr14	100605671	100605706	1.7251	6.17217	7.71748e-10	5.33315e-07
ENSG00000006607	FARP2	chr2	242334874	242335059	-2.41912	-6.16776	7.81352e-10	5.39023e-07
ENSG00000164944	KIAA1429	chr8	95541298	95541444	-1.74373	-6.18061	7.86757e-10	5.41818e-07
ENSG00000182132	KCNIP1	chr5	169780693	169780968	4.6063	6.24025	8.05827e-10	5.54e-07
ENSG00000087191	PSMC5	chr17	61905479	61905497	1.72129	6.16328	8.21164e-10	5.63577e-07
ENSG00000171703	TCEA2	chr20	62695245	62695302	-1.85166	-6.17569	8.24298e-10	5.63827e-07
ENSG00000204160	ZDHHC18	chr1	27179357	27179702	1.95466	6.22445	8.24342e-10	5.63827e-07
ENSG00000149716	ORAOV1	chr11	69469127	69469152	1.55455	6.17087	8.27853e-10	5.65264e-07
ENSG00000165810	BTNL9	chr5	180475105	180475271	2.96437	6.17504	8.37769e-10	5.71062e-07
ENSG00000083799	CYLD	chr16	50834590	50834730	1.57118	6.16042	8.62545e-10	5.86953e-07
ENSG00000155849	ELMO1	chr7	37355524	37355564	3.40449	6.15704	8.72233e-10	5.92197e-07
ENSG00000085365	SCAMP1	chr5	77774639	77774894	1.97934	6.18941	8.73207e-10	5.92197e-07
ENSG00000066427	ATXN3	chr14	92525878	92527094	1.39326	6.16163	8.76626e-10	5.93236e-07
ENSG00000197603	C5orf42	chr5	37106330	37107079	1.45735	6.14638	8.77699e-10	5.93236e-07
ENSG00000164877	MICALL2	chr7	1468255	1468427	-3.5929	-6.15838	8.79856e-10	5.93693e-07
ENSG00000115306	SPTBN1	chr2	54785531	54786024	-2.35114	-6.15623	8.95115e-10	6.02974e-07
ENSG00000106246	PTCD1	chr7	99036315	99036378	2.26691	6.45906	9.02924e-10	6.06354e-07
ENSG00000158711	ELK4	chr1	205577071	205585772	1.78068	6.29281	9.03159e-10	6.06354e-07
ENSG00000044115	CTNNA1	chr5	138088786	138088860	2.04724	6.13689	9.12504e-10	6.11603e-07
ENSG00000198752	CDC42BPB	chr14	103406662	103407063	1.44355	6.1486	9.24959e-10	6.18916e-07
ENSG00000113296	THBS4	chr5	79294155	79294198	-4.88001	-6.16009	9.31448e-10	6.21661e-07
ENSG00000179454	KLHL28	chr14	45393522	45398015	1.54426	6.19072	9.33389e-10	6.21661e-07
ENSG00000157103	SLC6A1	chr3	11078965	11080933	2.68089	6.19064	9.33844e-10	6.21661e-07
ENSG00000185261	KIAA0825	chr5	93854911	93855952	1.93981	6.16602	9.36088e-10	6.21661e-07
ENSG00000050820	BCAR1	chr16	75271989	75272558	1.99028	6.14655	9.36816e-10	6.21661e-07
ENSG00000074755	ZZEF1	chr17	3919927	3920068	2.08713	6.13529	9.44091e-10	6.25453e-07
ENSG00000133027	PEMT	chr17	17425594	17425709	2.23252	6.17773	9.52957e-10	6.30285e-07
ENSG00000133872	TMEM66	chr8	29940482	29940487	1.4849	6.14862	9.59057e-10	6.32517e-07
ENSG00000163946	FAM208A	chr3	56656766	56656886	1.63235	6.14777	9.59488e-10	6.32517e-07
ENSG00000168172	HOOK3	chr8	42883256	42885682	1.5746	6.15195	9.66061e-10	6.35805e-07
ENSG00000166716	ZNF592	chr15	85349203	85349659	1.81382	6.19649	9.75909e-10	6.41233e-07
ENSG00000272734	ADIRF-AS1	chr10	88727526	88728798	2.52463	6.27787	9.84941e-10	6.46108e-07
ENSG00000241489	IDS	chrX	148608069	148608474	1.90528	6.16438	9.89072e-10	6.47758e-07
ENSG00000090659	CD209	chr19	7804883	7807396	2.41553	6.1729	9.98745e-10	6.52185e-07
ENSG00000102901	CENPT	chr16	67867653	67867742	1.3668	6.12803	9.99086e-10	6.52185e-07
ENSG00000179988	PSTK	chr10	124754159	124754445	-1.48831	-6.1656	1.0098e-09	6.58104e-07
ENSG00000173889	PHC3	chr3	169805372	169813008	1.5382	6.13689	1.01289e-09	6.59047e-07
ENSG00000155926	SLA	chr8	134049898	134050504	2.78115	6.14352	1.02416e-09	6.65301e-07
ENSG00000205250	E2F4	chr16	67226398	67226429	1.89769	6.1343	1.06418e-09	6.90179e-07
ENSG00000128928	IVD	chr15	40716416	40716672	-2.66051	-6.13351	1.06936e-09	6.92418e-07
ENSG00000111605	CPSF6	chr12	69663720	69668138	1.36885	6.14733	1.07164e-09	6.92777e-07
ENSG00000211584	SLC48A1	chr12	48152361	48152443	3.31942	6.15725	1.07943e-09	6.96689e-07
ENSG00000189403	HMGB1	chr13	31038385	31038447	1.70785	6.15314	1.08937e-09	7.01976e-07
ENSG00000100280	AP1B1	chr22	29724727	29724809	1.53706	6.12765	1.09683e-09	7.05646e-07
ENSG00000196199	MPHOSPH8	chr13	20216255	20216410	-1.50646	-6.14997	1.11055e-09	7.13326e-07
ENSG00000135951	TSGA10	chr2	99741230	99743510	-1.7768	-6.11578	1.126e-09	7.22097e-07
ENSG00000110077	MS4A6A	chr11	59951793	59951891	-3.79885	-6.11934	1.1381e-09	7.28689e-07
ENSG00000136108	CKAP2	chr13	53050485	53050763	2.20343	6.16553	1.14208e-09	7.30071e-07
ENSG00000087191	PSMC5	chr17	61905063	61905080	1.72085	6.10941	1.14705e-09	7.32079e-07
ENSG00000101361	NOP56	chr20	2638135	2638296	1.32413	6.11404	1.19249e-09	7.5987e-07
ENSG00000123096	SSPN	chr12	26274985	26275085	-1.9912	-6.18945	1.19924e-09	7.62763e-07
ENSG00000168393	DTYMK	chr2	242624531	242625183	-1.47008	-6.15718	1.20083e-09	7.62763e-07
ENSG00000089006	SNX5	chr20	17948562	17948750	-2.0497	-6.10354	1.21429e-09	7.70091e-07
ENSG00000111817	DSE	chr6	116579609	116580130	-1.83361	-6.14216	1.22635e-09	7.75338e-07
ENSG00000108883	EFTUD2	chr17	42927311	42928177	1.5347	6.0942	1.22643e-09	7.75338e-07
ENSG00000107651	SEC23IP	chr10	121657939	121658471	-1.23134	-6.11484	1.2294e-09	7.75989e-07
ENSG00000102531	FNDC3A	chr13	49783730	49783743	2.31228	6.10898	1.24313e-09	7.83419e-07
ENSG00000124784	RIOK1	chr6	7411685	7411800	2.32591	6.12056	1.29157e-09	8.12348e-07
ENSG00000070018	LRP6	chr12	12268963	12272264	1.41703	6.10167	1.29308e-09	8.12348e-07
ENSG00000115875	SRSF7	chr2	38971859	38971891	1.59751	6.10699	1.29903e-09	8.14806e-07
ENSG00000140553	UNC45A	chr15	91474283	91474809	-1.39649	-6.09285	1.31354e-09	8.22624e-07
ENSG00000050405	LIMA1	chr12	50594676	50595085	1.95481	6.09945	1.31791e-09	8.24069e-07
ENSG00000185811	IKZF1	chr7	50468575	50470223	2.6868	6.13474	1.3395e-09	8.35437e-07
ENSG00000159140	SON	chr21	34944833	34944856	1.76363	6.08902	1.34026e-09	8.35437e-07
ENSG00000047188	YTHDC2	chr5	112928299	112928999	1.69253	6.0897	1.36531e-09	8.49735e-07
ENSG00000188786	MTF1	chr1	38275239	38281238	1.4507	6.16361	1.39717e-09	8.68211e-07
ENSG00000176658	MYO1D	chr17	30823974	30824091	2.85641	6.07485	1.44424e-09	8.96071e-07
ENSG00000100722	ZC3H14	chr14	89040037	89040102	1.73636	6.06759	1.44942e-09	8.97899e-07
ENSG00000243989	ACY1	chr3	52021641	52022246	1.99611	6.1553	1.46727e-09	9.07551e-07
ENSG00000068878	PSME4	chr2	54091998	54092006	1.70932	6.06663	1.47232e-09	9.09274e-07
ENSG00000198752	CDC42BPB	chr14	103411511	103411668	1.7643	6.07021	1.49925e-09	9.24477e-07
ENSG00000148634	HERC4	chr10	69681665	69682240	1.53079	6.0665	1.51599e-09	9.33363e-07
ENSG00000230590	FTX	chrX	73247971	73249386	1.86594	6.0897	1.53854e-09	9.42251e-07
ENSG00000067596	DHX8	chr17	41613780	41613866	1.41377	6.07916	1.53918e-09	9.42251e-07
ENSG00000169592	INO80E	chr16	30015889	30015978	1.59496	6.07076	1.5397e-09	9.42251e-07
ENSG00000136002	ARHGEF4	chr2	131672059	131674223	-4.07156	-6.07797	1.53983e-09	9.42251e-07
ENSG00000136100	VPS36	chr13	52987289	52987361	1.67492	6.08836	1.56974e-09	9.59091e-07
ENSG00000148516	ZEB1	chr10	31818131	31818741	2.20934	6.06033	1.57438e-09	9.60461e-07
ENSG00000002016	RAD52	chr12	1099208	1099219	-1.99938	-6.06018	1.58015e-09	9.62518e-07
ENSG00000110075	PPP6R3	chr11	68382044	68382060	1.42056	6.0491	1.60864e-09	9.78386e-07
ENSG00000228903	RASA4CP	chr7	44068567	44068825	-1.56907	-6.0895	1.6532e-09	1.00396e-06
ENSG00000182511	FES	chr15	91426925	91427273	-3.31326	-6.05367	1.66425e-09	1.00915e-06
ENSG00000019991	HGF	chr7	81328322	81331896	2.5412	6.061	1.68544e-09	1.02045e-06
ENSG00000161013	MGAT4B	chr5	179230413	179230776	1.65712	6.04619	1.69191e-09	1.02282e-06
ENSG00000164190	NIPBL	chr5	37058993	37059004	1.6946	6.04486	1.70577e-09	1.02965e-06
ENSG00000169131	ZNF354A	chr5	178156075	178156384	2.32919	6.17922	1.7389e-09	1.04806e-06
ENSG00000175376	EIF1AD	chr11	65764016	65765859	-1.06114	-6.06002	1.78542e-09	1.07449e-06
ENSG00000138185	ENTPD1	chr10	97605114	97605353	2.38714	6.0603	1.81755e-09	1.09219e-06
ENSG00000039123	SKIV2L2	chr5	54720935	54721409	1.32068	6.03833	1.868e-09	1.12082e-06
ENSG00000171469	ZNF561	chr19	9715356	9715608	-2.6933	-6.03895	1.87734e-09	1.12475e-06
ENSG00000105221	AKT2	chr19	40740479	40740951	1.5285	6.01963	1.88317e-09	1.12655e-06
ENSG00000087191	PSMC5	chr17	61905284	61905478	1.62389	6.0282	1.88857e-09	1.1281e-06
ENSG00000018408	WWTR1	chr3	149419392	149420745	-3.17271	-6.04561	1.91494e-09	1.14215e-06
ENSG00000141499	WRAP53	chr17	7589619	7590757	-1.47257	-6.0645	1.9206e-09	1.14382e-06
ENSG00000145901	TNIP1	chr5	150460441	150460576	1.32389	6.02569	1.96155e-09	1.16648e-06
ENSG00000092203	TOX4	chr14	21967316	21967319	1.42138	6.04023	1.97822e-09	1.17465e-06
ENSG00000138363	ATIC	chr2	216191545	216191701	-1.39877	-6.032	2.00951e-09	1.19146e-06
ENSG00000131401	NAPSB	chr19	50837663	50837818	-2.74325	-6.0994	2.03738e-09	1.2062e-06
ENSG00000133027	PEMT	chr17	17494965	17494993	2.57137	6.05138	2.04386e-09	1.20825e-06
ENSG00000178188	SH2B1	chr16	28874351	28874487	-1.88071	-6.01784	2.05744e-09	1.21449e-06
ENSG00000004534	RBM6	chr3	50000119	50000460	1.73931	6.01287	2.07795e-09	1.22479e-06
ENSG00000154305	MIA3	chr1	222821281	222821296	2.3939	6.01273	2.08445e-09	1.22682e-06
ENSG00000180448	HMHA1	chr19	1086626	1086627	-1.79882	-6.02194	2.10127e-09	1.23491e-06
ENSG00000134291	TMEM106C	chr12	48360516	48360848	1.87812	6.01743	2.11212e-09	1.23947e-06
ENSG00000126217	MCF2L	chr13	113749536	113750684	1.67913	5.99763	2.15167e-09	1.26083e-06
ENSG00000174106	LEMD3	chr12	65564199	65564898	-1.4384	-6.03495	2.16485e-09	1.2667e-06
ENSG00000155849	ELMO1	chr7	37311437	37311487	3.42329	6.00653	2.19742e-09	1.28388e-06
ENSG00000164035	EMCN	chr4	101439160	101439160	-4.12916	-6.0295	2.21122e-09	1.28921e-06
ENSG00000165915	SLC39A13	chr11	47433591	47433852	1.69321	6.0151	2.21296e-09	1.28921e-06
ENSG00000100599	RIN3	chr14	93154031	93154270	-1.94744	-6.03616	2.23857e-09	1.30223e-06
ENSG00000122299	ZC3H7A	chr16	11852396	11853706	1.30185	6.00079	2.27539e-09	1.32173e-06
ENSG00000164035	EMCN	chr4	101439161	101439165	-4.12515	-6.02374	2.28893e-09	1.32677e-06
ENSG00000052841	TTC17	chr11	43511347	43511788	1.48013	5.99838	2.29068e-09	1.32677e-06
ENSG00000065534	MYLK	chr3	123328896	123331144	-2.24558	-5.99932	2.29564e-09	1.32702e-06
ENSG00000157741	UBN2	chr7	138986741	138992981	1.48608	6.02933	2.29774e-09	1.32702e-06
ENSG00000164867	NOS3	chr7	150690841	150690891	-3.94661	-6.00686	2.32588e-09	1.34134e-06
ENSG00000198382	UVRAG	chr11	75853696	75854239	1.4845	6.01575	2.33108e-09	1.34241e-06
ENSG00000171962	LRRC48	chr17	17919251	17919377	-1.80653	-5.99327	2.35144e-09	1.35219e-06
ENSG00000181220	ZNF746	chr7	149184711	149189044	-1.77078	-6.07051	2.41176e-09	1.38489e-06
ENSG00000173681	CXorf23	chrX	19983414	19983824	-1.51654	-6.00105	2.42226e-09	1.38813e-06
ENSG00000259768	RP5-991G20.1	chr16	72821062	72821143	-1.95717	-6.21311	2.42433e-09	1.38813e-06
ENSG00000197111	PCBP2	chr12	53868653	53869854	-1.81745	-5.99791	2.44181e-09	1.39615e-06
ENSG00000070669	ASNS	chr7	97499126	97499289	1.92554	5.99205	2.45356e-09	1.40076e-06
ENSG00000104517	UBR5	chr8	103265240	103265963	1.4284	5.97838	2.45688e-09	1.40076e-06
ENSG00000171703	TCEA2	chr20	62688646	62689004	2.90676	5.99312	2.51331e-09	1.4309e-06
ENSG00000114423	CBLB	chr3	105374305	105377112	1.34477	5.99319	2.53961e-09	1.44383e-06
ENSG00000101901	ALG13	chrX	110924891	110925054	-2.36023	-5.97503	2.563e-09	1.45506e-06
ENSG00000105967	TFEC	chr7	115575210	115580002	2.44674	6.03822	2.58334e-09	1.46453e-06
ENSG00000137642	SORL1	chr11	121502725	121502949	1.90773	5.97176	2.60283e-09	1.4735e-06
ENSG00000075413	MARK3	chr14	103964839	103964865	1.80016	5.97191	2.61585e-09	1.47878e-06
ENSG00000122786	CALD1	chr7	134464466	134464500	2.43209	5.97244	2.63456e-09	1.48726e-06
ENSG00000171703	TCEA2	chr20	62694549	62694589	-3.12311	-5.98333	2.66586e-09	1.50281e-06
ENSG00000174628	IQCK	chr16	19868862	19868907	1.67639	5.99153	2.67255e-09	1.50446e-06
ENSG00000138035	PNPT1	chr2	55871856	55872483	1.46361	5.97794	2.72707e-09	1.533e-06
ENSG00000131759	RARA	chr17	38498651	38498958	1.59604	5.98779	2.78116e-09	1.56122e-06
ENSG00000124813	RUNX2	chr6	45515131	45518816	1.99301	6.02214	2.83903e-09	1.59148e-06
ENSG00000106638	TBL2	chr7	72983262	72983989	-1.32403	-5.96586	2.86302e-09	1.60268e-06
ENSG00000186153	WWOX	chr16	78145717	78145889	-3.34346	-5.97191	2.87008e-09	1.6044e-06
ENSG00000101361	NOP56	chr20	2638019	2638095	1.34439	5.96626	2.92537e-09	1.63303e-06
ENSG00000125755	SYMPK	chr19	46319740	46319740	1.48259	5.95496	2.93367e-09	1.63353e-06
ENSG00000184752	NDUFA12	chr12	95366171	95366265	2.80539	6.0165	2.93443e-09	1.63353e-06
ENSG00000130725	UBE2M	chr19	59070061	59070321	1.48267	6.00214	2.94906e-09	1.6394e-06
ENSG00000120802	TMPO	chr12	98938417	98938728	2.3038	5.96869	2.95931e-09	1.64123e-06
ENSG00000006114	SYNRG	chr17	35877446	35877932	1.30924	5.95556	2.96054e-09	1.64123e-06
ENSG00000177628	GBA	chr1	155204350	155204519	1.47174	5.95978	2.98014e-09	1.64981e-06
ENSG00000134283	PPHLN1	chr12	42853080	42853167	2.05062	5.95653	2.99001e-09	1.653e-06
ENSG00000133392	MYH11	chr16	15818504	15818656	-2.77307	-5.95349	2.99776e-09	1.655e-06
ENSG00000143179	UCK2	chr1	165871832	165872418	1.69467	5.98673	3.00384e-09	1.65607e-06
ENSG00000172936	MYD88	chr3	38182757	38182805	-1.53572	-5.99182	3.0117e-09	1.65812e-06
ENSG00000121390	PSPC1	chr13	20251964	20252078	1.83074	5.99764	3.02817e-09	1.6649e-06
ENSG00000109118	PHF12	chr17	27234013	27234607	1.58379	5.9492	3.0557e-09	1.67774e-06
ENSG00000109667	SLC2A9	chr4	10035849	10037764	-3.7584	-6.00915	3.06355e-09	1.67975e-06
ENSG00000060971	ACAA1	chr3	38144620	38145284	-3.79736	-5.95288	3.0751e-09	1.68378e-06
ENSG00000100395	L3MBTL2	chr22	41623684	41623807	1.63362	5.96507	3.08365e-09	1.68615e-06
ENSG00000065882	TBC1D1	chr4	38139249	38139364	1.9812	5.94725	3.11248e-09	1.69758e-06
ENSG00000172775	FAM192A	chr16	57219730	57219732	1.79141	5.94722	3.11302e-09	1.69758e-06
ENSG00000075539	FRYL	chr4	48499558	48499583	2.29152	5.93701	3.12796e-09	1.70341e-06
ENSG00000164162	ANAPC10	chr4	145916077	145916151	2.14406	5.96077	3.14221e-09	1.70787e-06
ENSG00000167770	OTUB1	chr11	63769188	63769239	2.25873	5.9688	3.14467e-09	1.70787e-06
ENSG00000122257	RBBP6	chr16	24550906	24551080	1.43644	5.95429	3.15785e-09	1.71271e-06
ENSG00000145348	TBCK	chr4	107242424	107242652	-1.7778	-5.94004	3.18181e-09	1.72332e-06
ENSG00000114650	SCAP	chr3	47459624	47459739	1.479	5.94984	3.18748e-09	1.72332e-06
ENSG00000134152	KATNBL1	chr15	34437165	34437453	1.76654	5.9534	3.19032e-09	1.72332e-06
ENSG00000232807	RP11-536K7.3	chr10	5976233	5979472	-2.46348	-6.31837	3.23959e-09	1.74758e-06
ENSG00000267278	MAP3K14-AS1	chr17	43339144	43339446	2.28054	5.97908	3.24698e-09	1.74922e-06
ENSG00000153006	SREK1IP1	chr5	64023498	64023933	2.41939	6.01729	3.2848e-09	1.76722e-06
ENSG00000130299	GTPBP3	chr19	17452965	17453532	-1.30636	-5.93794	3.29185e-09	1.76863e-06
ENSG00000077235	GTF3C1	chr16	27476862	27477648	1.82522	5.92884	3.38317e-09	1.81527e-06
ENSG00000113296	THBS4	chr5	79287155	79287235	-4.80704	-5.94461	3.43888e-09	1.84269e-06
ENSG00000168395	ING5	chr2	242651487	242651795	-1.69299	-5.94496	3.45301e-09	1.84779e-06
ENSG00000042088	TDP1	chr14	90423145	90423531	-2.32515	-5.93451	3.46805e-09	1.85336e-06
ENSG00000112983	BRD8	chr5	137504159	137504377	-1.3586	-5.92502	3.49449e-09	1.86501e-06
ENSG00000172262	ZNF131	chr5	43173234	43173419	2.25089	5.92913	3.50528e-09	1.86828e-06
ENSG00000116141	MARK1	chr1	220835801	220837798	1.5818	5.95745	3.52227e-09	1.87484e-06
ENSG00000143436	MRPL9	chr1	151735811	151735859	1.21211	5.95072	3.53713e-09	1.8793e-06
ENSG00000005810	MYCBP2	chr13	77625946	77626053	1.66307	5.91511	3.54004e-09	1.8793e-06
ENSG00000185278	ZBTB37	chr1	173854774	173855774	-2.1031	-6.01204	3.56807e-09	1.89168e-06
ENSG00000165819	METTL3	chr14	21978797	21979055	-1.81557	-5.93207	3.66204e-09	1.93894e-06
ENSG00000174780	SRP72	chr4	57369274	57369839	1.51097	5.94087	3.71208e-09	1.96284e-06
ENSG00000155755	TMEM237	chr2	202484909	202486368	1.44325	5.9289	3.77549e-09	1.99374e-06
ENSG00000166927	MS4A7	chr11	60145974	60146000	-3.94308	-5.94729	3.79262e-09	2.00015e-06
ENSG00000109118	PHF12	chr17	27234691	27235800	1.52231	5.91188	3.82412e-09	2.01411e-06
ENSG00000140416	TPM1	chr15	63335975	63336030	2.27328	5.90817	3.83069e-09	2.01492e-06
ENSG00000104517	UBR5	chr8	103265964	103266173	1.42906	5.90094	3.92353e-09	2.06105e-06
ENSG00000197879	MYO1C	chr17	1395707	1396106	2.36085	5.9051	3.94509e-09	2.06967e-06
ENSG00000166441	RPL27A	chr11	8710851	8711419	-3.24109	-5.92883	3.98623e-09	2.08806e-06
ENSG00000164062	APEH	chr3	49711818	49711846	1.32716	5.90654	3.99261e-09	2.08806e-06
ENSG00000171953	ATPAF2	chr17	17880723	17881290	1.56973	5.92155	3.99579e-09	2.08806e-06
ENSG00000166012	TAF1D	chr11	93471607	93471665	-1.58188	-5.89988	4.00457e-09	2.08993e-06
ENSG00000099622	CIRBP	chr19	1273172	1273346	1.79994	5.89497	4.0161e-09	2.09322e-06
ENSG00000072062	PRKACA	chr19	14223045	14223459	2.26764	5.92381	4.03332e-09	2.09841e-06
ENSG00000092931	MFSD11	chr17	74733174	74733468	1.19247	5.90648	4.03653e-09	2.09841e-06
ENSG00000185532	PRKG1	chr10	54055275	54058110	2.05776	5.93215	4.08932e-09	2.1231e-06
ENSG00000103197	TSC2	chr16	2132698	2133190	1.64598	5.89118	4.13551e-09	2.1443e-06
ENSG00000166986	MARS	chr12	57911066	57911352	-1.43711	-5.89102	4.1761e-09	2.16255e-06
ENSG00000134954	ETS1	chr11	128457419	128457437	3.32561	5.91912	4.1829e-09	2.16328e-06
ENSG00000019582	CD74	chr5	149792333	149792475	-2.49707	-5.91851	4.19808e-09	2.16833e-06
ENSG00000186409	CCDC30	chr1	42929329	42929561	-1.90636	-5.89707	4.21513e-09	2.17433e-06
ENSG00000074582	BCS1L	chr2	219523528	219523896	-1.29225	-5.9016	4.23649e-09	2.18255e-06
ENSG00000235790	RP11-73M7.6	chr1	32110923	32110983	-3.55316	-6.07015	4.25834e-09	2.19098e-06
ENSG00000164035	EMCN	chr4	101439159	101439159	-4.00028	-5.91846	4.28069e-09	2.19966e-06
ENSG00000182446	NPLOC4	chr17	79527747	79527915	1.35145	5.89136	4.30647e-09	2.20873e-06
ENSG00000140416	TPM1	chr15	63335905	63335974	2.27633	5.88839	4.31286e-09	2.20873e-06
ENSG00000007923	DNAJC11	chr1	6697565	6698142	1.272	5.90449	4.31487e-09	2.20873e-06
ENSG00000134853	PDGFRA	chr4	55161440	55164414	2.30286	5.91822	4.33306e-09	2.21521e-06
ENSG00000165521	EML5	chr14	89081174	89081214	1.77788	5.88886	4.34026e-09	2.21607e-06
ENSG00000155849	ELMO1	chr7	36917615	36917722	-1.81251	-5.88873	4.46292e-09	2.27579e-06
ENSG00000135486	HNRNPA1	chr12	54674547	54674558	1.93323	5.89189	4.4887e-09	2.28603e-06
ENSG00000251322	SHANK3	chr22	51158612	51160865	-1.92292	-5.9132	4.51471e-09	2.29636e-06
ENSG00000090006	LTBP4	chr19	41120086	41120097	-3.13722	-5.8771	4.52242e-09	2.29737e-06
ENSG00000087095	NLK	chr17	26369182	26369864	-1.36526	-5.9118	4.60903e-09	2.3384e-06
ENSG00000114982	KANSL3	chr2	97269037	97269986	1.59989	5.87918	4.62272e-09	2.34238e-06
ENSG00000105821	DNAJC2	chr7	102956319	102956434	1.42082	5.88662	4.64845e-09	2.35245e-06
ENSG00000140464	PML	chr15	74328464	74328734	-1.66102	-5.89106	4.67247e-09	2.36082e-06
ENSG00000122085	MTERFD2	chr2	242035486	242035554	-1.40295	-5.88276	4.67678e-09	2.36082e-06
ENSG00000008294	SPAG9	chr17	49041756	49042420	1.43002	5.87238	4.72083e-09	2.38006e-06
ENSG00000145740	SLC30A5	chr5	68425954	68426896	1.42677	5.88904	4.87755e-09	2.45598e-06
ENSG00000116641	DOCK7	chr1	62943506	62944675	2.01506	5.86697	4.94613e-09	2.48739e-06
ENSG00000225733	FGD5-AS1	chr3	14989246	14989400	-2.76621	-5.93124	4.97752e-09	2.49768e-06
ENSG00000197170	PSMD12	chr17	65334032	65335918	1.54176	5.88955	4.98004e-09	2.49768e-06
ENSG00000018408	WWTR1	chr3	149235022	149238031	1.95826	5.88534	4.98529e-09	2.49768e-06
ENSG00000113569	NUP155	chr5	37291735	37291939	1.4222	5.86666	5.13097e-09	2.56746e-06
ENSG00000162368	CMPK1	chr1	47799481	47799550	-2.98283	-5.93093	5.17295e-09	2.58523e-06
ENSG00000181090	EHMT1	chr9	140728531	140728800	1.84778	5.85984	5.18707e-09	2.58878e-06
ENSG00000108666	C17orf75	chr17	30676961	30677042	-2.74273	-5.87967	5.19296e-09	2.58878e-06
ENSG00000135740	SLC9A5	chr16	67280818	67281247	2.25345	5.90842	5.21873e-09	2.59786e-06
ENSG00000138411	HECW2	chr2	197226536	197226946	3.24699	5.86896	5.22414e-09	2.59786e-06
ENSG00000143761	ARF1	chr1	228270885	228270922	1.71071	5.87102	5.26055e-09	2.61174e-06
ENSG00000179915	NRXN1	chr2	50147487	50147487	1.96779	5.85919	5.26989e-09	2.61174e-06
ENSG00000147113	CXorf36	chrX	45050638	45050762	-3.99863	-5.93497	5.27438e-09	2.61174e-06
ENSG00000167702	KIFC2	chr8	145698560	145699498	-1.60802	-5.86958	5.27811e-09	2.61174e-06
ENSG00000182578	CSF1R	chr5	149437718	149437834	-3.53249	-5.87706	5.31468e-09	2.62659e-06
ENSG00000137871	ZNF280D	chr15	56927449	56927976	1.76545	5.85462	5.32321e-09	2.62757e-06
ENSG00000135912	TTLL4	chr2	219602703	219602922	-1.70522	-5.85366	5.42266e-09	2.67337e-06
ENSG00000272734	ADIRF-AS1	chr10	88730365	88730489	2.6094	5.97762	5.43802e-09	2.67548e-06
ENSG00000155849	ELMO1	chr7	37256250	37256294	3.298	5.85542	5.4403e-09	2.67548e-06
ENSG00000104960	PTOV1	chr19	50358335	50358403	1.75993	5.8502	5.47415e-09	2.68883e-06
ENSG00000178467	P4HTM	chr3	49028348	49029662	-1.70782	-5.86475	5.48857e-09	2.69261e-06
ENSG00000117523	PRRC2C	chr1	171560987	171561362	1.53229	5.85113	5.52814e-09	2.70788e-06
ENSG00000157404	KIT	chr4	55605178	55606881	2.0919	5.88289	5.5332e-09	2.70788e-06
ENSG00000135439	AGAP2	chr12	58121720	58121868	-1.58711	-5.87737	5.63864e-09	2.75611e-06
ENSG00000173327	MAP3K11	chr11	65381721	65382853	-1.6883	-5.85684	5.66279e-09	2.76455e-06
ENSG00000090006	LTBP4	chr19	41120050	41120081	-3.40687	-5.83748	5.72837e-09	2.79316e-06
ENSG00000058272	PPP1R12A	chr12	80172381	80173100	1.84695	5.83867	5.77758e-09	2.81373e-06
ENSG00000135457	TFCP2	chr12	51566384	51566576	-1.44351	-5.86345	5.80521e-09	2.82375e-06
ENSG00000138802	SEC24B	chr4	110384057	110384800	-1.46097	-5.86255	5.83601e-09	2.83529e-06
ENSG00000136718	IMP4	chr2	131100497	131100508	1.19696	5.84656	5.89309e-09	2.8557e-06
ENSG00000136235	GPNMB	chr7	23312991	23313139	-3.1636	-5.85455	5.89841e-09	2.8557e-06
ENSG00000160352	ZNF714	chr19	21307764	21307897	1.93438	5.86223	5.89939e-09	2.8557e-06
ENSG00000155849	ELMO1	chr7	37256295	37256300	3.40409	5.84125	5.91653e-09	2.8596e-06
ENSG00000171467	ZNF318	chr6	43278871	43278994	2.86589	5.87647	5.92172e-09	2.8596e-06
ENSG00000196517	SLC6A9	chr1	44457172	44457502	2.13485	5.85553	5.98455e-09	2.88647e-06
ENSG00000172932	ANKRD13D	chr11	67068247	67068460	1.61903	5.83949	5.99396e-09	2.88753e-06
ENSG00000185633	NDUFA4L2	chr12	57633329	57634278	-2.19533	-5.88397	6.01242e-09	2.89106e-06
ENSG00000108651	UTP6	chr17	30200773	30200863	1.64057	5.85014	6.01571e-09	2.89106e-06
ENSG00000089053	ANAPC5	chr12	121765035	121766059	1.33793	5.83178	6.05074e-09	2.90237e-06
ENSG00000158435	CNOT11	chr2	101885599	101885677	1.50881	5.91083	6.05372e-09	2.90237e-06
ENSG00000166927	MS4A7	chr11	60146001	60146002	-3.88855	-5.86582	6.11201e-09	2.92682e-06
ENSG00000171574	ZNF584	chr19	58920144	58920532	1.31271	5.85897	6.13358e-09	2.93287e-06
ENSG00000169155	ZBTB43	chr9	129593688	129594765	1.86257	5.94005	6.13929e-09	2.93287e-06
ENSG00000106617	PRKAG2	chr7	151573934	151574210	1.87487	5.83679	6.15934e-09	2.93895e-06
ENSG00000134440	NARS	chr18	55268575	55268581	1.47898	5.83832	6.20967e-09	2.95944e-06
ENSG00000093144	ECHDC1	chr6	127664504	127664504	-1.58467	-5.82847	6.27112e-09	2.98443e-06
ENSG00000090316	MAEA	chr4	1293318	1293757	-2.43217	-5.83775	6.28079e-09	2.98443e-06
ENSG00000167797	CDK2AP2	chr11	67273983	67274090	-1.66597	-5.8905	6.29136e-09	2.98443e-06
ENSG00000117625	RCOR3	chr1	211485579	211485696	1.51806	5.83268	6.2919e-09	2.98443e-06
ENSG00000072864	NDE1	chr16	15818080	15818148	1.86996	5.84651	6.35808e-09	3.01226e-06
ENSG00000272734	ADIRF-AS1	chr10	88725498	88725860	-2.76234	-5.94827	6.40441e-09	3.03063e-06
ENSG00000138688	KIAA1109	chr4	123276951	123277145	1.53786	5.81463	6.43596e-09	3.04148e-06
ENSG00000180448	HMHA1	chr19	1086266	1086599	-1.46349	-5.83416	6.44252e-09	3.04148e-06
ENSG00000119596	YLPM1	chr14	75248088	75248625	-1.54789	-5.83831	6.48682e-09	3.05879e-06
ENSG00000123636	BAZ2B	chr2	160178369	160178538	1.83718	5.81809	6.53557e-09	3.07604e-06
ENSG00000219626	FAM228B	chr2	24318100	24320322	-1.57758	-5.86239	6.53876e-09	3.07604e-06
ENSG00000258168	RP11-588H23.3	chr12	70921455	70921518	-3.59469	-5.87787	6.55706e-09	3.08103e-06
ENSG00000141084	RANBP10	chr16	67764932	67764986	2.20792	5.84488	6.5914e-09	3.09354e-06
ENSG00000078618	NRD1	chr1	52306127	52306186	-1.38215	-5.82053	6.62518e-09	3.10576e-06
ENSG00000135452	TSPAN31	chr12	58139165	58139222	-2.68907	-5.83102	6.65722e-09	3.1151e-06
ENSG00000116701	NCF2	chr1	183542320	183542427	3.29608	5.8535	6.66065e-09	3.1151e-06
ENSG00000020256	ZFP64	chr20	50700550	50701507	1.4262	5.8554	6.69191e-09	3.12607e-06
ENSG00000136270	TBRG4	chr7	45142630	45142931	1.36041	5.82054	6.86892e-09	3.20502e-06
ENSG00000109814	UGDH	chr4	39529419	39529520	2.57129	5.82254	7.03333e-09	3.27792e-06
ENSG00000106246	PTCD1	chr7	99014362	99017371	-1.86326	-6.0702	7.07126e-09	3.28927e-06
ENSG00000068001	HYAL2	chr3	50358999	50359144	2.38807	5.84864	7.07999e-09	3.28927e-06
ENSG00000151468	CCDC3	chr10	12938627	12940679	2.2117	5.95021	7.0823e-09	3.28927e-06
ENSG00000119431	HDHD3	chr9	116135699	116136167	-1.28161	-5.94773	7.17934e-09	3.33048e-06
ENSG00000168405	CMAHP	chr6	25127774	25128085	-3.83655	-5.81888	7.22607e-09	3.34829e-06
ENSG00000178127	NDUFV2	chr18	9103432	9103854	-3.11166	-5.84729	7.2724e-09	3.36586e-06
ENSG00000136718	IMP4	chr2	131100495	131100496	1.19646	5.81036	7.29234e-09	3.36875e-06
ENSG00000039319	ZFYVE16	chr5	79774960	79774972	1.86482	5.80857	7.29546e-09	3.36875e-06
ENSG00000163635	ATXN7	chr3	63989130	63989138	2.2975	5.81147	7.39319e-09	3.40996e-06
ENSG00000093144	ECHDC1	chr6	127664494	127664503	-1.54709	-5.79681	7.55908e-09	3.48246e-06
ENSG00000128595	CALU	chr7	128387607	128388421	-1.57796	-5.83987	7.59009e-09	3.49273e-06
ENSG00000140688	C16orf58	chr16	31519590	31519705	1.30161	5.80766	7.63312e-09	3.50851e-06
ENSG00000145022	TCTA	chr3	49450567	49450705	1.69111	5.85512	7.70242e-09	3.5363e-06
ENSG00000129566	TEP1	chr14	20835263	20835789	1.57451	5.78772	7.73401e-09	3.53848e-06
ENSG00000082641	NFE2L1	chr17	46132292	46132512	1.78253	5.79711	7.7348e-09	3.53848e-06
ENSG00000188603	CLN3	chr16	28506447	28506661	2.48393	5.81286	7.73816e-09	3.53848e-06
ENSG00000134851	TMEM165	chr4	56263286	56263572	-2.36768	-5.81026	7.74247e-09	3.53848e-06
ENSG00000170291	ELP5	chr17	7158123	7158225	-1.62967	-5.80756	7.76536e-09	3.5449e-06
ENSG00000164035	EMCN	chr4	101408018	101408185	-4.26594	-5.81646	7.77746e-09	3.54638e-06
ENSG00000138688	KIAA1109	chr4	123283186	123283905	1.50135	5.78072	7.8675e-09	3.58336e-06
ENSG00000137497	NUMA1	chr11	71728022	71728325	1.53611	5.78324	7.87941e-09	3.58471e-06
ENSG00000103126	AXIN1	chr16	341298	343487	1.4258	5.82868	7.94391e-09	3.60996e-06
ENSG00000008294	SPAG9	chr17	49042421	49042435	1.59785	5.78344	7.99968e-09	3.63119e-06
ENSG00000094631	HDAC6	chrX	48664079	48664152	1.81139	5.78035	8.01481e-09	3.63393e-06
ENSG00000196123	KIAA0895L	chr16	67209505	67209506	-1.58628	-5.79663	8.0281e-09	3.63585e-06
ENSG00000114316	USP4	chr3	49316336	49316664	1.75846	5.79153	8.06265e-09	3.64738e-06
ENSG00000129270	MMP28	chr17	34083269	34083438	-3.52017	-5.83685	8.0756e-09	3.64912e-06
ENSG00000052841	TTC17	chr11	43469134	43469551	1.39603	5.7864	8.11673e-09	3.66145e-06
ENSG00000159131	GART	chr21	34915526	34915797	-3.0341	-5.78486	8.12417e-09	3.66145e-06
ENSG00000072135	PTPN18	chr2	131130027	131130056	1.31117	5.78861	8.1303e-09	3.66145e-06
ENSG00000079805	DNM2	chr19	10941654	10941656	1.46591	5.78064	8.17282e-09	3.67647e-06
ENSG00000204946	ZNF783	chr7	148992275	148992276	2.1413	5.85446	8.33733e-09	3.74626e-06
ENSG00000141642	ELAC1	chr18	48494802	48495632	-1.66961	-5.98246	8.38441e-09	3.7632e-06
ENSG00000196605	ZNF846	chr19	9898084	9898486	-1.59154	-5.79261	8.4237e-09	3.77574e-06
ENSG00000054654	SYNE2	chr14	64691717	64691763	1.6269	5.76581	8.43119e-09	3.77574e-06
ENSG00000136478	TEX2	chr17	62290080	62291420	-1.452	-5.79398	8.45706e-09	3.7831e-06
ENSG00000115464	USP34	chr2	61417794	61418484	1.40534	5.76714	8.48117e-09	3.78933e-06
ENSG00000167110	GOLGA2	chr9	131020824	131020849	1.48082	5.7795	8.48989e-09	3.78933e-06
ENSG00000137491	SLCO2B1	chr11	74916037	74917147	2.14601	5.79032	8.53656e-09	3.80592e-06
ENSG00000131115	ZNF227	chr19	44732354	44732598	1.49985	5.79682	8.5624e-09	3.81303e-06
ENSG00000227500	SCAMP4	chr19	1905439	1907183	-1.66573	-5.81546	8.57153e-09	3.81303e-06
ENSG00000064601	CTSA	chr20	44525680	44526264	1.47728	5.77632	8.61126e-09	3.82645e-06
ENSG00000225855	RUSC1-AS1	chr1	155293960	155293967	1.81584	5.82911	8.66724e-09	3.84702e-06
ENSG00000258890	CEP95	chr17	62538192	62538579	1.67588	5.77431	8.67674e-09	3.84702e-06
ENSG00000156414	TDRD9	chr14	104516202	104516274	3.34434	5.77871	8.71864e-09	3.86133e-06
ENSG00000160570	DEDD2	chr19	42702768	42703510	-1.35733	-5.78853	8.72947e-09	3.86186e-06
ENSG00000075415	SLC25A3	chr12	98995487	98995775	1.56787	5.78327	8.80099e-09	3.88609e-06
ENSG00000189403	HMGB1	chr13	31038298	31038384	1.59165	5.80066	8.80363e-09	3.88609e-06
ENSG00000091164	TXNL1	chr18	54293393	54293497	-2.90937	-5.78084	8.88316e-09	3.91688e-06
ENSG00000145016	KIAA0226	chr3	197401889	197402067	1.3866	5.7793	8.92182e-09	3.9296e-06
ENSG00000114026	OGG1	chr3	9829412	9829903	-1.46252	-5.77706	8.96237e-09	3.94313e-06
ENSG00000064601	CTSA	chr20	44519683	44519951	1.63102	5.76903	8.98673e-09	3.94951e-06
ENSG00000181666	HKR1	chr19	37852870	37853007	1.67631	5.76173	9.18279e-09	4.03126e-06
ENSG00000137764	MAP2K5	chr15	67835047	67835600	-1.51743	-5.76864	9.24623e-09	4.05466e-06
ENSG00000205758	CRYZL1	chr21	34988593	34988909	-1.9424	-5.76234	9.2886e-09	4.06879e-06
ENSG00000169727	GPS1	chr17	80011102	80011109	1.46729	5.75888	9.32405e-09	4.07986e-06
ENSG00000152556	PFKM	chr12	48525802	48525994	1.90833	5.75483	9.4029e-09	4.10988e-06
ENSG00000196547	MAN2A2	chr15	91460882	91461073	1.711	5.75245	9.41644e-09	4.11131e-06
ENSG00000149930	TAOK2	chr16	30002368	30003031	1.28548	5.77771	9.49051e-09	4.13903e-06
ENSG00000095787	WAC	chr10	28903928	28905101	1.52949	5.75785	9.50057e-09	4.13903e-06
ENSG00000160766	GBAP1	chr1	155183617	155183938	-2.53357	-5.76913	9.65602e-09	4.20218e-06
ENSG00000259972	AC009120.6	chr16	74339154	74339469	-1.41078	-5.87351	9.68709e-09	4.21113e-06
ENSG00000129691	ASH2L	chr8	37997222	37997225	1.80107	5.76649	9.70334e-09	4.21363e-06
ENSG00000083642	PDS5B	chr13	33350047	33352157	1.51109	5.75436	9.85767e-09	4.27313e-06
ENSG00000158636	C11orf30	chr11	76261556	76262586	1.30971	5.75471	9.86169e-09	4.27313e-06
ENSG00000118518	RNF146	chr6	127607323	127607496	1.66163	5.76981	9.9341e-09	4.29986e-06
ENSG00000175215	CTDSP2	chr12	58218103	58218326	1.67958	5.7749	9.99e-09	4.31696e-06
ENSG00000135870	RC3H1	chr1	173900352	173907548	1.45967	5.76631	9.99517e-09	4.31696e-06
ENSG00000172889	EGFL7	chr9	139560240	139560243	-3.5168	-5.78048	1.0151e-08	4.37957e-06
ENSG00000205517	RGL3	chr19	11495019	11495187	1.50297	5.74534	1.02207e-08	4.40487e-06
ENSG00000188493	C19orf54	chr19	41255513	41255828	-1.61917	-5.76003	1.02375e-08	4.40738e-06
ENSG00000149532	CPSF7	chr11	61183857	61183900	-1.36225	-5.74226	1.03705e-08	4.45985e-06
ENSG00000166405	RIC3	chr11	8157334	8157391	-2.25946	-5.75601	1.04787e-08	4.50025e-06
ENSG00000103202	NME4	chr16	447209	447236	-3.4056	-5.76324	1.04869e-08	4.50025e-06
ENSG00000115464	USP34	chr2	61416932	61417405	1.39849	5.72743	1.0711e-08	4.59151e-06
ENSG00000115310	RTN4	chr2	55252222	55254342	-2.13073	-5.75317	1.07845e-08	4.61805e-06
ENSG00000115904	SOS1	chr2	39213187	39213456	-1.48275	-5.74465	1.08654e-08	4.64775e-06
ENSG00000101361	NOP56	chr20	2637872	2638018	1.29975	5.74294	1.09294e-08	4.67016e-06
ENSG00000170248	PDCD6IP	chr3	33869072	33869451	1.61836	5.73523	1.1046e-08	4.71022e-06
ENSG00000249035	CTB-113P19.1	chr5	151065943	151067471	2.6163	5.89456	1.10467e-08	4.71022e-06
ENSG00000228113	AC003991.3	chr7	87906316	87906484	2.45573	5.79067	1.11054e-08	4.73023e-06
ENSG00000027847	B4GALT7	chr5	177032792	177034283	-1.32853	-5.756	1.11386e-08	4.73934e-06
ENSG00000104497	SNX16	chr8	82711822	82713192	1.51516	5.75436	1.12441e-08	4.77914e-06
ENSG00000138185	ENTPD1	chr10	97607289	97607463	2.28472	5.74869	1.14039e-08	4.84192e-06
ENSG00000108465	CDK5RAP3	chr17	46048538	46048576	1.47741	5.72187	1.14249e-08	4.84572e-06
ENSG00000151702	FLI1	chr11	128681292	128682311	2.14343	5.77006	1.15511e-08	4.89405e-06
ENSG00000010256	UQCRC1	chr3	48647029	48647059	1.37912	5.73663	1.15942e-08	4.90714e-06
ENSG00000083838	ZNF446	chr19	58985384	58986206	-1.44966	-5.75214	1.16375e-08	4.92027e-06
ENSG00000139436	GIT2	chr12	110377559	110378306	1.3663	5.72222	1.17594e-08	4.96655e-06
ENSG00000104043	ATP8B4	chr15	50150436	50151196	2.1886	5.72636	1.17875e-08	4.97318e-06
ENSG00000071189	SNX13	chr7	17830385	17832465	1.40413	5.72189	1.18296e-08	4.9857e-06
ENSG00000133392	MYH11	chr16	15818745	15818849	-2.79092	-5.72041	1.19081e-08	5.01353e-06
ENSG00000245534	RP11-219B17.1	chr15	60780723	60780790	1.61217	5.77202	1.19859e-08	5.04097e-06
ENSG00000171988	JMJD1C	chr10	64973233	64974911	-1.77346	-5.72232	1.20318e-08	5.05498e-06
ENSG00000124593	PRICKLE4	chr6	41751472	41751856	1.69491	5.74217	1.20595e-08	5.0613e-06
ENSG00000099783	HNRNPM	chr19	8550608	8550608	1.35815	5.72251	1.209e-08	5.06561e-06
ENSG00000179115	FARSA	chr19	13044496	13044510	1.3288	5.73118	1.2095e-08	5.06561e-06
ENSG00000113615	SEC24A	chr5	133996809	133997276	-1.39547	-5.73755	1.21582e-08	5.08674e-06
ENSG00000133574	GIMAP4	chr7	150267048	150267089	-3.52477	-5.81692	1.21805e-08	5.09078e-06
ENSG00000120616	EPC1	chr10	32561096	32561177	1.9716	5.72569	1.22315e-08	5.10675e-06
ENSG00000163482	STK36	chr2	219557017	219557149	1.4497	5.7118	1.23828e-08	5.16453e-06
ENSG00000094631	HDAC6	chrX	48664254	48664262	2.01198	5.70495	1.24674e-08	5.19441e-06
ENSG00000114416	FXR1	chr3	180694342	180694367	1.59497	5.71245	1.25222e-08	5.21183e-06
ENSG00000151914	DST	chr6	56322858	56323036	1.68651	5.69757	1.26054e-08	5.24067e-06
ENSG00000150961	SEC24D	chr4	119643985	119644178	1.5763	5.71152	1.26176e-08	5.24067e-06
ENSG00000108523	RNF167	chr17	4843526	4843593	1.33343	5.71616	1.26677e-08	5.256e-06
ENSG00000090316	MAEA	chr4	1322471	1322844	1.51743	5.71562	1.28016e-08	5.30609e-06
ENSG00000261971	RP11-473M20.7	chr16	3103808	3104776	-1.71893	-5.73105	1.28527e-08	5.32174e-06
ENSG00000025796	SEC63	chr6	108188960	108191968	1.42734	5.71468	1.28715e-08	5.32403e-06
ENSG00000100888	CHD8	chr14	21854336	21854503	1.61825	5.70086	1.30111e-08	5.37625e-06
ENSG00000159140	SON	chr21	34944857	34944936	1.53669	5.7067	1.30998e-08	5.40731e-06
ENSG00000153094	BCL2L11	chr2	111876955	111877146	1.8865	5.72404	1.31377e-08	5.41738e-06
ENSG00000105364	MRPL4	chr19	10362981	10362986	1.30794	5.71848	1.31708e-08	5.42546e-06
ENSG00000010361	FUZ	chr19	50312971	50313122	-1.35239	-5.70319	1.32123e-08	5.43695e-06
ENSG00000127948	POR	chr7	75614626	75614684	2.04043	5.69978	1.32565e-08	5.44953e-06
ENSG00000198176	TFDP1	chr13	114291466	114291557	2.04061	5.72007	1.33317e-08	5.47414e-06
ENSG00000128928	IVD	chr15	40716334	40716415	-2.45465	-5.70984	1.33436e-08	5.47414e-06
ENSG00000055609	KMT2C	chr7	151832618	151833668	1.48108	5.69008	1.36359e-08	5.58834e-06
ENSG00000131759	RARA	chr17	38487421	38487648	-1.53362	-5.71464	1.37531e-08	5.63061e-06
ENSG00000164117	FBXO8	chr4	175157809	175158119	1.51293	5.74197	1.38498e-08	5.66439e-06
ENSG00000167543	TP53I13	chr17	27899992	27900174	-2.26801	-5.70134	1.39013e-08	5.67966e-06
ENSG00000144524	COPS7B	chr2	232653443	232653637	1.44497	5.69609	1.41289e-08	5.76679e-06
ENSG00000179115	FARSA	chr19	13044364	13044456	1.15982	5.70387	1.41526e-08	5.77058e-06
ENSG00000168517	HEXIM2	chr17	43238097	43238310	-1.42244	-5.73761	1.4195e-08	5.78197e-06
ENSG00000103042	SLC38A7	chr16	58699013	58700275	-1.29441	-5.69885	1.42157e-08	5.78453e-06
ENSG00000128298	BAIAP2L2	chr22	38484755	38484945	1.83416	5.7327	1.42761e-08	5.80323e-06
ENSG00000167671	UBXN6	chr19	4447836	4448113	1.71349	5.70368	1.43385e-08	5.82183e-06
ENSG00000144357	UBR3	chr2	170871376	170871790	1.98112	5.68482	1.43524e-08	5.82183e-06
ENSG00000174628	IQCK	chr16	19868777	19868861	1.419	5.70441	1.43726e-08	5.82183e-06
ENSG00000127946	HIP1	chr7	75362778	75363118	-3.09717	-5.69545	1.438e-08	5.82183e-06
ENSG00000204842	ATXN2	chr12	111891290	111891480	1.71824	5.68155	1.45028e-08	5.86563e-06
ENSG00000039319	ZFYVE16	chr5	79774938	79774954	1.80837	5.68997	1.45479e-08	5.87795e-06
ENSG00000252448	SNORA63	chr1	38349909	38349989	3.13579	5.92935	1.46147e-08	5.89898e-06
ENSG00000174231	PRPF8	chr17	1555275	1555331	1.99461	5.67943	1.46363e-08	5.90177e-06
ENSG00000182979	MTA1	chr14	105915577	105915695	1.75771	5.68505	1.47721e-08	5.95053e-06
ENSG00000109814	UGDH	chr4	39529536	39529759	2.13814	5.69346	1.48667e-08	5.98262e-06
ENSG00000220205	VAMP2	chr17	8063724	8064136	-1.51884	-5.81382	1.48898e-08	5.98592e-06
ENSG00000074755	ZZEF1	chr17	3919761	3919926	1.82491	5.67484	1.50004e-08	6.02434e-06
ENSG00000155849	ELMO1	chr7	37354469	37354526	3.2416	5.6817	1.50255e-08	6.0268e-06
ENSG00000145216	FIP1L1	chr4	54308420	54308819	1.48679	5.68584	1.50366e-08	6.0268e-06
ENSG00000090686	USP48	chr1	22012385	22013683	1.62441	5.6785	1.512e-08	6.05415e-06
ENSG00000104853	CLPTM1	chr19	45487544	45487873	1.95504	5.68772	1.52907e-08	6.11639e-06
ENSG00000139746	RBM26	chr13	79885962	79889128	1.36734	5.6876	1.56263e-08	6.24441e-06
ENSG00000095319	NUP188	chr9	131757203	131757414	1.56534	5.66927	1.58391e-08	6.32313e-06
ENSG00000164035	EMCN	chr4	101395011	101395235	-3.85907	-5.69254	1.58667e-08	6.32787e-06
ENSG00000100599	RIN3	chr14	93151496	93154030	-1.62823	-5.69906	1.59428e-08	6.35189e-06
ENSG00000176700	SCAND2P	chr15	85177055	85177104	1.4505	5.69647	1.59892e-08	6.35806e-06
ENSG00000168813	ZNF507	chr19	32876672	32878573	1.37926	5.72085	1.599e-08	6.35806e-06
ENSG00000181852	RNF41	chr12	56606780	56606845	-1.75518	-5.68503	1.60579e-08	6.37875e-06
ENSG00000198771	RCSD1	chr1	167674024	167675486	2.19942	5.72473	1.60907e-08	6.38543e-06
ENSG00000039319	ZFYVE16	chr5	79774955	79774959	1.84379	5.67057	1.62656e-08	6.44847e-06
ENSG00000141030	COPS3	chr17	17163789	17164010	-1.8871	-5.67112	1.63118e-08	6.46036e-06
ENSG00000182979	MTA1	chr14	105935312	105935405	1.85275	5.66731	1.6361e-08	6.47347e-06
ENSG00000171962	LRRC48	chr17	17919125	17919250	-1.77208	-5.66476	1.63964e-08	6.47471e-06
ENSG00000106617	PRKAG2	chr7	151573592	151573873	1.66883	5.66869	1.63964e-08	6.47471e-06
ENSG00000165525	NEMF	chr14	50251723	50251809	1.66624	5.66083	1.6424e-08	6.47919e-06
ENSG00000121989	ACVR2A	chr2	148685499	148688393	1.21099	5.69259	1.65389e-08	6.51461e-06
ENSG00000170085	SIMC1	chr5	175716958	175717212	-1.61787	-5.67961	1.65624e-08	6.51461e-06
ENSG00000061936	SFSWAP	chr12	132269774	132270464	1.50784	5.67224	1.65625e-08	6.51461e-06
ENSG00000135439	AGAP2	chr12	58127809	58127956	2.59357	5.68941	1.66436e-08	6.54009e-06
ENSG00000159884	CCDC107	chr9	35658377	35658482	1.56723	5.70876	1.66981e-08	6.55507e-06
ENSG00000107651	SEC23IP	chr10	121700693	121700820	1.10464	5.67376	1.67277e-08	6.56028e-06
ENSG00000179364	PACS2	chr14	105856574	105857543	1.41702	5.66122	1.67656e-08	6.56839e-06
ENSG00000083799	CYLD	chr16	50834731	50834783	1.47594	5.6637	1.67849e-08	6.56839e-06
ENSG00000197150	ABCB8	chr7	150734328	150734370	-1.77632	-5.66089	1.67976e-08	6.56839e-06
ENSG00000145216	FIP1L1	chr4	54306776	54307150	1.80068	5.66454	1.69938e-08	6.63863e-06
ENSG00000135837	CEP350	chr1	180082516	180084015	1.46225	5.65783	1.70332e-08	6.63866e-06
ENSG00000102317	RBM3	chrX	48434310	48434383	1.45756	5.67142	1.70434e-08	6.63866e-06
ENSG00000054654	SYNE2	chr14	64518275	64520375	-1.78965	-5.64533	1.70558e-08	6.63866e-06
ENSG00000127329	PTPRB	chr12	70910630	70915095	1.72007	5.65889	1.70601e-08	6.63866e-06
ENSG00000167476	JSRP1	chr19	2269408	2269758	2.55384	5.73444	1.70968e-08	6.64561e-06
ENSG00000227954	RP3-323P13.2	chr6	133856918	133858311	-4.86583	-6.15129	1.71277e-08	6.64561e-06
ENSG00000227954	RP3-323P13.2	chr6	134212825	134213074	4.86583	6.15129	1.71277e-08	6.64561e-06
ENSG00000130254	SAFB2	chr19	5610700	5611130	1.48287	5.66256	1.71877e-08	6.66245e-06
ENSG00000133392	MYH11	chr16	15806753	15808765	-3.45393	-5.6566	1.72184e-08	6.66791e-06
ENSG00000145901	TNIP1	chr5	150460577	150460577	1.56133	5.65805	1.72558e-08	6.67592e-06
ENSG00000104432	IL7	chr8	79717356	79717686	-2.88304	-5.68407	1.73572e-08	6.70869e-06
ENSG00000164741	DLC1	chr8	13357331	13357705	2.88959	5.65868	1.74147e-08	6.72441e-06
ENSG00000142230	SAE1	chr19	47616531	47616610	-2.97335	-5.67593	1.74389e-08	6.7273e-06
ENSG00000079805	DNM2	chr19	10941657	10941723	1.38387	5.64982	1.75002e-08	6.74445e-06
ENSG00000091140	DLD	chr7	107571876	107572175	1.42275	5.66368	1.76306e-08	6.78174e-06
ENSG00000180011	ZADH2	chr18	72917148	72917468	1.45604	5.76399	1.76308e-08	6.78174e-06
ENSG00000145833	DDX46	chr5	134165623	134166828	1.19423	5.65451	1.77867e-08	6.83513e-06
ENSG00000116750	UCHL5	chr1	192984889	192985123	1.36692	5.65783	1.78455e-08	6.84846e-06
ENSG00000149480	MTA2	chr11	62361314	62361512	1.20452	5.66142	1.78597e-08	6.84846e-06
ENSG00000130175	PRKCSH	chr19	11560594	11560697	1.688	5.64915	1.78726e-08	6.84846e-06
ENSG00000106608	URGCP	chr7	43927094	43927388	1.70893	5.6668	1.79396e-08	6.8625e-06
ENSG00000136051	KIAA1033	chr12	105550285	105550392	2.51073	5.64975	1.79435e-08	6.8625e-06
ENSG00000119640	ACYP1	chr14	75535913	75536186	-1.6473	-5.70437	1.80293e-08	6.88872e-06
ENSG00000131725	WDR44	chrX	117526711	117527178	-1.34378	-5.66695	1.80559e-08	6.89232e-06
ENSG00000197619	ZNF615	chr19	52495706	52495996	1.43345	5.66955	1.80828e-08	6.89605e-06
ENSG00000123136	DDX39A	chr19	14521360	14521417	1.41502	5.64925	1.8149e-08	6.9147e-06
ENSG00000228113	AC003991.3	chr7	87860615	87860888	-4.65945	-5.70154	1.83164e-08	6.97187e-06
ENSG00000146247	PHIP	chr6	79645584	79650262	1.6452	5.65119	1.83445e-08	6.97594e-06
ENSG00000162585	C1orf86	chr1	2126181	2126187	-3.16098	-5.65568	1.83673e-08	6.97797e-06
ENSG00000133943	C14orf159	chr14	91633868	91634002	-2.36135	-5.63999	1.83965e-08	6.98012e-06
ENSG00000186635	ARAP1	chr11	72407700	72408027	1.71241	5.64063	1.84078e-08	6.98012e-06
ENSG00000186472	PCLO	chr7	82784064	82785708	-1.98086	-5.64944	1.8722e-08	7.09257e-06
ENSG00000166508	MCM7	chr7	99697717	99697835	1.48541	5.65015	1.87922e-08	7.11072e-06
ENSG00000169896	ITGAM	chr16	31343090	31344213	1.95832	5.65155	1.88054e-08	7.11072e-06
ENSG00000066933	MYO9A	chr15	72114632	72118332	1.25682	5.63472	1.88732e-08	7.12961e-06
ENSG00000149115	TNKS1BP1	chr11	57070300	57070953	1.74947	5.66888	1.89144e-08	7.13847e-06
ENSG00000104613	INTS10	chr8	19706673	19706750	1.36284	5.63921	1.91395e-08	7.21344e-06
ENSG00000092330	TINF2	chr14	24711549	24711582	1.14983	5.64313	1.91491e-08	7.21344e-06
ENSG00000167377	ZNF23	chr16	71495562	71495907	-1.58962	-5.69901	1.91729e-08	7.21366e-06
ENSG00000198055	GRK6	chr5	176830205	176830527	-1.5345	-5.65066	1.91857e-08	7.21366e-06
ENSG00000164244	PRRC1	chr5	126860223	126860612	-1.36338	-5.67093	1.94967e-08	7.32374e-06
ENSG00000152409	JMY	chr5	78620688	78621020	1.42741	5.68993	1.95403e-08	7.33324e-06
ENSG00000090006	LTBP4	chr19	41120082	41120085	-3.13466	-5.62743	1.95689e-08	7.33712e-06
ENSG00000151914	DST	chr6	56322794	56322857	2.1833	5.6209	1.96675e-08	7.36718e-06
ENSG00000188739	RBM34	chr1	235299389	235299429	2.24659	5.71721	1.97711e-08	7.39907e-06
ENSG00000159140	SON	chr21	34921782	34924553	-1.44337	-5.63493	1.97953e-08	7.40122e-06
ENSG00000113119	TMCO6	chr5	140019089	140019148	1.37258	5.63749	1.98391e-08	7.41068e-06
ENSG00000182979	MTA1	chr14	105915380	105915576	1.69658	5.6333	1.9886e-08	7.41746e-06
ENSG00000161542	PRPSAP1	chr17	74309098	74309279	1.53214	5.65124	1.98942e-08	7.41746e-06
ENSG00000145901	TNIP1	chr5	150460578	150460595	1.57334	5.63134	2.01102e-08	7.49101e-06
ENSG00000111203	ITFG2	chr12	2933848	2934107	-1.24672	-5.63128	2.02122e-08	7.522e-06
ENSG00000159899	NPR2	chr9	35808398	35808505	1.81669	5.63928	2.02613e-08	7.5333e-06
ENSG00000179526	SHARPIN	chr8	145158750	145158927	1.32858	5.64249	2.03306e-08	7.55206e-06
ENSG00000142687	KIAA0319L	chr1	35909637	35909761	1.38234	5.62646	2.03574e-08	7.55456e-06
ENSG00000137207	YIPF3	chr6	43479578	43479665	-1.21729	-5.63077	2.0375e-08	7.55456e-06
ENSG00000172830	SSH3	chr11	67079854	67080063	-1.40908	-5.63744	2.04752e-08	7.58467e-06
ENSG00000256262	USP30-AS1	chr12	109491491	109491757	-2.62124	-6.11037	2.06164e-08	7.61637e-06
ENSG00000256262	USP30-AS1	chr12	109490155	109490543	2.62124	6.11037	2.06164e-08	7.61637e-06
ENSG00000239665	RP11-295P9.3	chr10	13688670	13688843	1.29468	5.62734	2.06227e-08	7.61637e-06
ENSG00000116539	ASH1L	chr1	155305059	155305845	1.28299	5.63058	2.06367e-08	7.61637e-06
ENSG00000136709	WDR33	chr2	128492962	128495628	1.10963	5.64122	2.07457e-08	7.64488e-06
ENSG00000138792	ENPEP	chr4	111427339	111427414	-4.13836	-5.63783	2.07521e-08	7.64488e-06
ENSG00000143761	ARF1	chr1	228270923	228271010	1.52508	5.63401	2.07808e-08	7.64841e-06
ENSG00000166482	MFAP4	chr17	19286755	19286758	-3.15779	-5.68409	2.0835e-08	7.66132e-06
ENSG00000140943	MBTPS1	chr16	84150424	84150440	1.2792	5.62284	2.08951e-08	7.67637e-06
ENSG00000186141	POLR3C	chr1	145595326	145595595	1.75328	5.64168	2.10017e-08	7.70848e-06
ENSG00000075292	ZNF638	chr2	71655782	71656093	1.67067	5.61465	2.11781e-08	7.7661e-06
ENSG00000148671	ADIRF	chr10	88727949	88728188	-3.48562	-5.77154	2.13038e-08	7.80505e-06
ENSG00000166441	RPL27A	chr11	8704748	8704748	1.83937	5.63827	2.14107e-08	7.83331e-06
ENSG00000164296	TIGD6	chr5	149379491	149379879	-1.70656	-5.77032	2.142e-08	7.83331e-06
ENSG00000175048	ZDHHC14	chr6	158051346	158052153	-2.03987	-5.64055	2.1502e-08	7.85612e-06
ENSG00000224383	C17orf72	chr17	62079877	62080473	-1.44527	-5.64779	2.15707e-08	7.87404e-06
ENSG00000123066	MED13L	chr12	116396381	116398151	1.41938	5.61755	2.17579e-08	7.93515e-06
ENSG00000090565	RAB11FIP3	chr16	572479	573011	-1.4603	-5.62642	2.17976e-08	7.94241e-06
ENSG00000161040	FBXL13	chr7	102714693	102715015	-3.26552	-5.62355	2.18669e-08	7.96044e-06
ENSG00000162585	C1orf86	chr1	2126179	2126180	-3.00186	-5.62427	2.19647e-08	7.98878e-06
ENSG00000039319	ZFYVE16	chr5	79774973	79775169	1.60231	5.6141	2.24676e-08	8.16428e-06
ENSG00000247121	CTD-2260A17.2	chr5	96269826	96271513	-1.65267	-5.70365	2.26485e-08	8.22255e-06
ENSG00000110077	MS4A6A	chr11	59939544	59939726	2.2188	5.6132	2.27842e-08	8.26432e-06
ENSG00000066322	ELOVL1	chr1	43832001	43832082	1.57424	5.61316	2.30209e-08	8.34263e-06
ENSG00000177239	MAN1B1	chr9	140002259	140002594	1.61626	5.60874	2.30426e-08	8.34296e-06
ENSG00000138185	ENTPD1	chr10	97626360	97629452	-1.55207	-5.62383	2.32301e-08	8.40324e-06
ENSG00000135951	TSGA10	chr2	99771156	99771299	-2.27255	-5.60546	2.32588e-08	8.40606e-06
ENSG00000149927	DOC2A	chr16	30016837	30016964	-1.53763	-5.62341	2.34761e-08	8.47696e-06
ENSG00000258168	RP11-588H23.3	chr12	70932280	70932443	-3.48493	-5.65013	2.37287e-08	8.56045e-06
ENSG00000237234	RP1-142L7.5	chr6	112476522	112476738	-4.30381	-5.74491	2.44955e-08	8.82676e-06
ENSG00000104529	EEF1D	chr8	144661906	144661994	-1.54281	-5.58595	2.45109e-08	8.82676e-06
ENSG00000080298	RFX3	chr9	3218297	3225280	1.52749	5.6058	2.46194e-08	8.85393e-06
ENSG00000135679	MDM2	chr12	69237962	69237970	1.68389	5.59308	2.46306e-08	8.85393e-06
ENSG00000149927	DOC2A	chr16	30016965	30017119	-1.55712	-5.61447	2.46887e-08	8.86686e-06
ENSG00000090487	SPG21	chr15	65282154	65282249	-2.70454	-5.60651	2.47799e-08	8.89167e-06
ENSG00000050426	LETMD1	chr12	51450313	51450462	1.44101	5.58822	2.48779e-08	8.89464e-06
ENSG00000080345	RIF1	chr2	152336612	152336741	1.99525	5.58972	2.48803e-08	8.89464e-06
ENSG00000094631	HDAC6	chrX	48664153	48664253	1.7548	5.58506	2.48922e-08	8.89464e-06
ENSG00000137497	NUMA1	chr11	71776245	71779124	-1.94808	-5.58503	2.48968e-08	8.89464e-06
ENSG00000197969	VPS13A	chr9	80032542	80036457	1.60473	5.58455	2.48992e-08	8.89464e-06
ENSG00000111676	ATN1	chr12	7046861	7047007	2.37853	5.63319	2.49542e-08	8.90635e-06
ENSG00000165819	METTL3	chr14	21976035	21976277	-1.53797	-5.60126	2.50241e-08	8.92337e-06
ENSG00000122417	ODF2L	chr1	86820543	86821000	1.60253	5.59054	2.5075e-08	8.93356e-06
ENSG00000142230	SAE1	chr19	47616698	47616782	-2.31193	-5.61037	2.52656e-08	8.99347e-06
ENSG00000179915	NRXN1	chr2	50145643	50147486	1.52459	5.589	2.5341e-08	9.01232e-06
ENSG00000164609	SLU7	chr5	159845693	159846029	-1.63804	-5.60019	2.56803e-08	9.12487e-06
ENSG00000146576	C7orf26	chr7	6629648	6629774	-2.98259	-5.61636	2.57294e-08	9.13424e-06
ENSG00000115875	SRSF7	chr2	38971595	38971858	1.36545	5.59832	2.58142e-08	9.15155e-06
ENSG00000112936	C7	chr5	40937340	40937589	-4.75096	-5.60511	2.58238e-08	9.15155e-06
ENSG00000115942	ORC2	chr2	201773696	201775176	1.13752	5.60225	2.58553e-08	9.15459e-06
ENSG00000162367	TAL1	chr1	47681964	47684359	2.21872	5.67714	2.61494e-08	9.25057e-06
ENSG00000075413	MARK3	chr14	103965202	103966492	1.33489	5.57987	2.6181e-08	9.25213e-06
ENSG00000104774	MAN2B1	chr19	12766694	12767384	-1.55319	-5.59034	2.62e-08	9.25213e-06
ENSG00000082641	NFE2L1	chr17	46131843	46131865	2.46495	5.58492	2.63179e-08	9.28296e-06
ENSG00000131446	MGAT1	chr5	180242425	180242541	2.43847	5.58162	2.63336e-08	9.28296e-06
ENSG00000117523	PRRC2C	chr1	171561363	171562650	1.43177	5.58144	2.64532e-08	9.31691e-06
ENSG00000120699	EXOSC8	chr13	37574678	37574919	-1.94594	-5.59173	2.67918e-08	9.42337e-06
ENSG00000100280	AP1B1	chr22	29725701	29725709	1.8058	5.58629	2.68074e-08	9.42337e-06
ENSG00000147421	HMBOX1	chr8	28921399	28921480	1.46547	5.58242	2.6826e-08	9.42337e-06
ENSG00000160570	DEDD2	chr19	42720832	42721197	1.31096	5.59157	2.69606e-08	9.46235e-06
ENSG00000249502	AC006160.5	chr4	17589090	17589302	2.77461	5.88942	2.70808e-08	9.49625e-06
ENSG00000035664	DAPK2	chr15	64364128	64364232	4.25411	5.58831	2.71755e-08	9.52112e-06
ENSG00000129534	MIS18BP1	chr14	45672393	45673039	1.4423	5.58369	2.72038e-08	9.52271e-06
ENSG00000179818	PCBP1-AS1	chr2	70315562	70315686	-1.25491	-5.5656	2.73801e-08	9.57607e-06
ENSG00000240288	GHRLOS	chr3	10327481	10327537	-2.3765	-5.66836	2.74214e-08	9.58213e-06
ENSG00000018625	ATP1A2	chr1	160111568	160113381	2.67923	5.59873	2.74629e-08	9.58716e-06
ENSG00000125755	SYMPK	chr19	46331177	46332227	-1.52442	-5.57297	2.74836e-08	9.58716e-06
ENSG00000174953	DHX36	chr3	153990335	153993456	1.32085	5.5762	2.75261e-08	9.5887e-06
ENSG00000170581	STAT2	chr12	56743421	56743559	1.26509	5.5747	2.75359e-08	9.5887e-06
ENSG00000139163	ETNK1	chr12	22778748	22779134	-3.15382	-5.61131	2.76674e-08	9.6211e-06
ENSG00000124357	NAGK	chr2	71302546	71302684	1.46622	5.56989	2.76775e-08	9.6211e-06
ENSG00000137747	TMPRSS13	chr11	117771358	117772765	4.43007	6.04471	2.77299e-08	9.6211e-06
ENSG00000137747	TMPRSS13	chr11	117778169	117779326	-4.43007	-6.04471	2.77299e-08	9.6211e-06
ENSG00000258168	RP11-588H23.3	chr12	70916304	70916410	-3.43709	-5.62188	2.77489e-08	9.6211e-06
ENSG00000166927	MS4A7	chr11	60162728	60163424	2.3589	5.59987	2.78741e-08	9.65614e-06
ENSG00000164162	ANAPC10	chr4	145916152	145916309	1.94394	5.584	2.79852e-08	9.68627e-06
ENSG00000239523	MYLK-AS1	chr3	123348341	123348528	1.85515	5.71859	2.81342e-08	9.72942e-06
ENSG00000115020	PIKFYVE	chr2	209219914	209223475	1.35555	5.5703	2.82322e-08	9.75283e-06
ENSG00000158417	EIF5B	chr2	99953816	99954052	-1.28134	-5.58535	2.82505e-08	9.75283e-06
ENSG00000164741	DLC1	chr8	13356558	13356750	2.81559	5.57345	2.82985e-08	9.76097e-06
ENSG00000108654	DDX5	chr17	62503649	62503830	-2.87658	-5.56119	2.84996e-08	9.82189e-06
ENSG00000204104	TRAF3IP1	chr2	239237567	239237983	-1.32757	-5.59126	2.86368e-08	9.86069e-06
ENSG00000186815	TPCN1	chr12	113726040	113726299	1.91291	5.56258	2.89183e-08	9.94909e-06
ENSG00000070831	CDC42	chr1	22416504	22417297	-1.83198	-5.60519	2.91472e-08	1.00193e-05
ENSG00000166387	PPFIBP2	chr11	7598664	7598869	3.4055	5.56293	2.91847e-08	1.00235e-05
ENSG00000143442	POGZ	chr1	151400614	151400889	-1.28405	-5.56247	2.92605e-08	1.00409e-05
ENSG00000123329	ARHGAP9	chr12	57882510	57882597	-2.926	-5.57677	2.93027e-08	1.00468e-05
ENSG00000127914	AKAP9	chr7	91625028	91625114	-2.96851	-5.55774	2.93804e-08	1.00585e-05
ENSG00000166012	TAF1D	chr11	93472447	93472497	-1.4976	-5.55821	2.94144e-08	1.00585e-05
ENSG00000173209	AHSA2	chr2	61404754	61404823	1.53306	5.57258	2.94218e-08	1.00585e-05
ENSG00000161203	AP2M1	chr3	183899191	183899406	1.51379	5.5636	2.94371e-08	1.00585e-05
ENSG00000228113	AC003991.3	chr7	87848674	87848801	-4.56523	-5.61197	3.0084e-08	1.02708e-05
ENSG00000181045	SLC26A11	chr17	78199381	78199635	1.87171	5.56062	3.01984e-08	1.03011e-05
ENSG00000102804	TSC22D1	chr13	45114073	45114169	2.12776	5.5713	3.07667e-08	1.0486e-05
ENSG00000143801	PSEN2	chr1	227068170	227068346	-2.40926	-5.56342	3.08496e-08	1.05053e-05
ENSG00000017427	IGF1	chr12	102789652	102796024	2.96199	5.63422	3.10831e-08	1.05758e-05
ENSG00000172830	SSH3	chr11	67079135	67079853	-1.23869	-5.56085	3.15683e-08	1.07182e-05
ENSG00000166986	MARS	chr12	57910433	57910438	-1.58007	-5.54416	3.15745e-08	1.07182e-05
ENSG00000148634	HERC4	chr10	69682241	69682245	1.81885	5.55082	3.15818e-08	1.07182e-05
ENSG00000180376	CCDC66	chr3	56655791	56655825	1.73894	5.5473	3.17419e-08	1.07635e-05
ENSG00000144229	THSD7B	chr2	138434094	138435287	2.57976	5.58935	3.18174e-08	1.07799e-05
ENSG00000125107	CNOT1	chr16	58657186	58657313	-2.48396	-5.54123	3.188e-08	1.0792e-05
ENSG00000108523	RNF167	chr17	4843423	4843525	1.26419	5.55392	3.19649e-08	1.08116e-05
ENSG00000182851	GPIHBP1	chr8	144297134	144299044	2.87391	5.77466	3.20374e-08	1.0827e-05
ENSG00000184307	ZDHHC23	chr3	113684017	113684248	1.59302	5.5725	3.21194e-08	1.08456e-05
ENSG00000131437	KIF3A	chr5	132034988	132035172	1.81936	5.56307	3.22179e-08	1.08697e-05
ENSG00000159140	SON	chr21	34915376	34915475	-1.5615	-5.5477	3.24838e-08	1.09502e-05
ENSG00000013374	NUB1	chr7	151071330	151071710	1.29815	5.55187	3.27893e-08	1.10439e-05
ENSG00000198900	TOP1	chr20	39657458	39657740	-1.35506	-5.57136	3.30671e-08	1.11281e-05
ENSG00000114933	INO80D	chr2	206858445	206870257	1.17777	5.58525	3.32043e-08	1.11649e-05
ENSG00000099901	RANBP1	chr22	20105071	20105079	-3.0324	-5.5598	3.3279e-08	1.11806e-05
ENSG00000126368	NR1D1	chr17	38249040	38249535	2.08768	5.64564	3.33455e-08	1.11936e-05
ENSG00000107651	SEC23IP	chr10	121700247	121700692	1.066	5.55177	3.33743e-08	1.11939e-05
ENSG00000068796	KIF2A	chr5	61668265	61668378	1.34604	5.54573	3.39389e-08	1.13737e-05
ENSG00000123136	DDX39A	chr19	14521233	14521359	1.41429	5.53773	3.42082e-08	1.14544e-05
ENSG00000178188	SH2B1	chr16	28874125	28874350	-1.61516	-5.53732	3.42858e-08	1.14708e-05
ENSG00000065054	SLC9A3R2	chr16	2083428	2083433	2.35949	5.55619	3.45107e-08	1.15348e-05
ENSG00000197530	MIB2	chr1	1551294	1551347	-2.868	-5.52846	3.45346e-08	1.15348e-05
ENSG00000141551	CSNK1D	chr17	80231305	80231307	1.3958	5.52804	3.52031e-08	1.17483e-05
ENSG00000062194	GPBP1	chr5	56558910	56558912	1.29504	5.54123	3.54044e-08	1.1796e-05
ENSG00000025434	NR1H3	chr11	47270507	47270550	-1.64196	-5.53055	3.5405e-08	1.1796e-05
ENSG00000179364	PACS2	chr14	105854959	105856297	1.33363	5.52882	3.56204e-08	1.18579e-05
ENSG00000217801	RP11-465B22.3	chr1	999898	999969	-3.76185	-5.56795	3.58087e-08	1.19107e-05
ENSG00000143106	PSMA5	chr1	109967948	109968754	-1.80786	-5.55907	3.58607e-08	1.19181e-05
ENSG00000123329	ARHGAP9	chr12	57882395	57882509	-2.67328	-5.53969	3.60712e-08	1.19782e-05
ENSG00000196329	GIMAP5	chr7	150440735	150441151	-3.08718	-5.56234	3.62902e-08	1.20409e-05
ENSG00000135093	USP30	chr12	109524130	109524182	1.2791	5.53747	3.63344e-08	1.20456e-05
ENSG00000174775	HRAS	chr11	534518	534587	1.89918	5.56133	3.64916e-08	1.20775e-05
ENSG00000149294	NCAM1	chr11	113101918	113101995	2.03291	5.51817	3.65177e-08	1.20775e-05
ENSG00000065882	TBC1D1	chr4	38139365	38140794	1.52293	5.52439	3.65209e-08	1.20775e-05
ENSG00000115604	IL18R1	chr2	103013347	103015218	1.97685	5.56006	3.67495e-08	1.21398e-05
ENSG00000100280	AP1B1	chr22	29724810	29724884	1.38771	5.53016	3.67701e-08	1.21398e-05
ENSG00000169375	SIN3A	chr15	75705104	75705330	-1.31495	-5.52549	3.68931e-08	1.21704e-05
ENSG00000110077	MS4A6A	chr11	59940501	59940602	2.17853	5.52728	3.70123e-08	1.21997e-05
ENSG00000185278	ZBTB37	chr1	173837532	173837543	2.00549	5.58969	3.7703e-08	1.24162e-05
ENSG00000163512	AZI2	chr3	28389652	28389968	-1.93247	-5.52753	3.77312e-08	1.24162e-05
ENSG00000013297	CLDN11	chr3	170185070	170185184	-2.685	-5.59785	3.78308e-08	1.24388e-05
ENSG00000078808	SDF4	chr1	1154386	1155673	1.41705	5.54284	3.78776e-08	1.2444e-05
ENSG00000157911	PEX10	chr1	2343954	2343969	-2.78835	-5.53758	3.79591e-08	1.24605e-05
ENSG00000108679	LGALS3BP	chr17	76967367	76967412	-1.62516	-5.51719	3.86513e-08	1.26774e-05
ENSG00000154305	MIA3	chr1	222822605	222823133	1.43366	5.51323	3.87524e-08	1.26941e-05
ENSG00000112576	CCND3	chr6	41909505	41909586	-3.09308	-5.52013	3.87657e-08	1.26941e-05
ENSG00000189091	SF3B3	chr16	70599428	70599623	1.93222	5.51343	3.91329e-08	1.28039e-05
ENSG00000198799	LRIG2	chr1	113669823	113674882	1.2377	5.53151	3.92616e-08	1.28355e-05
ENSG00000155189	AGPAT5	chr8	6566409	6566683	-2.39152	-5.53774	3.93796e-08	1.28636e-05
ENSG00000095787	WAC	chr10	28822242	28822347	1.37218	5.50847	3.96779e-08	1.29505e-05
ENSG00000111913	FAM65B	chr6	24804513	24806550	2.09373	5.52445	4.02324e-08	1.31171e-05
ENSG00000070423	RNF126	chr19	649120	649678	1.7341	5.52205	4.02538e-08	1.31171e-05
ENSG00000159140	SON	chr21	34918519	34918685	-1.48131	-5.50896	4.03841e-08	1.31489e-05
ENSG00000206417	H1FX-AS1	chr3	129034235	129034362	-1.66111	-5.54912	4.0498e-08	1.31753e-05
ENSG00000228113	AC003991.3	chr7	87858974	87859275	-4.25303	-5.55723	4.0608e-08	1.32003e-05
ENSG00000039319	ZFYVE16	chr5	79732979	79734826	-1.49538	-5.50801	4.08937e-08	1.32824e-05
ENSG00000173369	C1QB	chr1	22988030	22988031	-3.37531	-5.62334	4.11203e-08	1.33385e-05
ENSG00000201778	Y_RNA	chr3	156871337	156871429	-1.7687	-5.48878	4.11328e-08	1.33385e-05
ENSG00000129351	ILF3	chr19	10798385	10798790	1.22022	5.49928	4.1197e-08	1.33485e-05
ENSG00000099622	CIRBP	chr19	1273347	1273492	1.68977	5.49445	4.13143e-08	1.33757e-05
ENSG00000186260	MKL2	chr16	14359596	14359597	1.66484	5.50542	4.14888e-08	1.34198e-05
ENSG00000140688	C16orf58	chr16	31500815	31501593	-1.16433	-5.51113	4.15175e-08	1.34198e-05
ENSG00000171634	BPTF	chr17	65978668	65978685	1.39192	5.49823	4.17894e-08	1.34968e-05
ENSG00000166012	TAF1D	chr11	93472403	93472446	-1.47925	-5.4954	4.19334e-08	1.35324e-05
ENSG00000110917	MLEC	chr12	121124672	121125047	1.61202	5.54557	4.22097e-08	1.36024e-05
ENSG00000155363	MOV10	chr1	113230950	113231105	-1.76499	-5.49715	4.22181e-08	1.36024e-05
ENSG00000105176	URI1	chr19	30433158	30433167	-3.09281	-5.50939	4.22918e-08	1.36152e-05
ENSG00000078618	NRD1	chr1	52305898	52306126	-1.25634	-5.4973	4.2517e-08	1.36767e-05
ENSG00000138802	SEC24B	chr4	110460853	110460902	1.33432	5.51354	4.27439e-08	1.37295e-05
ENSG00000196632	WNK3	chrX	54219258	54224756	1.74923	5.51479	4.27497e-08	1.37295e-05
ENSG00000075539	FRYL	chr4	48499380	48499557	2.05051	5.48778	4.3006e-08	1.38008e-05
ENSG00000110318	KIAA1377	chr11	101826523	101827157	-2.17391	-5.53212	4.3601e-08	1.39805e-05
ENSG00000073712	FERMT2	chr14	53327184	53327731	1.88013	5.49789	4.37572e-08	1.40194e-05
ENSG00000155849	ELMO1	chr7	36909998	36910080	-1.68822	-5.49148	4.42504e-08	1.41661e-05
ENSG00000178927	C17orf62	chr17	80401778	80401778	1.67982	5.48472	4.42859e-08	1.41661e-05
ENSG00000072310	SREBF1	chr17	17717929	17717929	1.88166	5.48535	4.43231e-08	1.41667e-05
ENSG00000109065	NAT9	chr17	72771992	72772174	-2.04154	-5.48811	4.44769e-08	1.42045e-05
ENSG00000113272	THG1L	chr5	157158205	157158427	-2.26209	-5.54989	4.49596e-08	1.43473e-05
ENSG00000105856	HBP1	chr7	106814973	106815190	-2.37218	-5.49279	4.50181e-08	1.43545e-05
ENSG00000051596	THOC3	chr5	175386594	175386885	-1.66448	-5.51678	4.52844e-08	1.44193e-05
ENSG00000104872	PIH1D1	chr19	49956633	49956649	1.54788	5.48731	4.52934e-08	1.44193e-05
ENSG00000166971	AKTIP	chr16	53525291	53525559	1.24016	5.49313	4.53756e-08	1.4434e-05
ENSG00000108946	PRKAR1A	chr17	66510962	66511127	-2.53597	-5.48654	4.5677e-08	1.45184e-05
ENSG00000110077	MS4A6A	chr11	59940144	59940500	2.16713	5.48946	4.57266e-08	1.45227e-05
ENSG00000128609	NDUFA5	chr7	123194749	123197457	-2.53399	-5.50494	4.5861e-08	1.45538e-05
ENSG00000135655	USP15	chr12	62798572	62799898	1.21923	5.48283	4.59489e-08	1.45698e-05
ENSG00000111361	EIF2B1	chr12	124118152	124118204	1.11853	5.52241	4.59841e-08	1.45698e-05
ENSG00000104129	DNAJC17	chr15	41062131	41062487	1.34926	5.49397	4.6529e-08	1.47199e-05
ENSG00000103202	NME4	chr16	447903	448179	1.66623	5.49949	4.65314e-08	1.47199e-05
ENSG00000092201	SUPT16H	chr14	21851134	21851928	-1.59607	-5.4854	4.67731e-08	1.47847e-05
ENSG00000167995	BEST1	chr11	61731936	61732987	-1.57786	-5.49818	4.68687e-08	1.47956e-05
ENSG00000101191	DIDO1	chr20	61557791	61557821	1.33411	5.4957	4.68814e-08	1.47956e-05
ENSG00000197912	SPG7	chr16	89616254	89616901	1.42065	5.47695	4.72045e-08	1.48762e-05
ENSG00000134152	KATNBL1	chr15	34434870	34435225	1.56757	5.48664	4.7211e-08	1.48762e-05
ENSG00000228113	AC003991.3	chr7	87861326	87861482	-4.12641	-5.52941	4.72498e-08	1.48767e-05
ENSG00000198231	DDX42	chr17	61896570	61896607	1.29083	5.47841	4.74198e-08	1.49173e-05
ENSG00000205250	E2F4	chr16	67226568	67226663	1.62097	5.48572	4.74529e-08	1.49173e-05
ENSG00000155849	ELMO1	chr7	37272710	37272799	2.85208	5.47802	4.77031e-08	1.49842e-05
ENSG00000138688	KIAA1109	chr4	123274969	123275172	1.44723	5.4671	4.78629e-08	1.50226e-05
ENSG00000128915	NARG2	chr15	60715851	60715961	1.35526	5.47853	4.79761e-08	1.50463e-05
ENSG00000122483	CCDC18	chr1	93645837	93645919	-1.37023	-5.47558	4.8176e-08	1.50972e-05
ENSG00000133706	LARS	chr5	145510673	145512189	1.53413	5.47135	4.85736e-08	1.52099e-05
ENSG00000132635	PCED1A	chr20	2820857	2821317	1.38136	5.52253	4.90496e-08	1.5347e-05
ENSG00000164941	INTS8	chr8	95837121	95837295	-1.37857	-5.46727	4.93949e-08	1.5443e-05
ENSG00000205250	E2F4	chr16	67226266	67226397	1.55531	5.47771	4.96141e-08	1.54994e-05
ENSG00000166855	CLPX	chr15	65440557	65442851	1.14158	5.49007	4.97831e-08	1.55401e-05
ENSG00000198718	FAM179B	chr14	45431442	45433670	-1.35208	-5.47827	4.98425e-08	1.55429e-05
ENSG00000102003	SYP	chrX	49054299	49055426	-1.74668	-5.49697	4.98696e-08	1.55429e-05
ENSG00000262728	AC123768.4	chr15	32898619	32898860	2.19033	5.91243	5.01845e-08	1.56167e-05
ENSG00000262728	AC123768.4	chr15	32906638	32907361	-2.19033	-5.91243	5.01845e-08	1.56167e-05
ENSG00000178927	C17orf62	chr17	80401768	80401777	1.67121	5.46217	5.02459e-08	1.56237e-05
ENSG00000101191	DIDO1	chr20	61557784	61557790	1.38278	5.48238	5.04646e-08	1.56796e-05
ENSG00000174227	PIGG	chr4	533319	533985	1.18346	5.46225	5.07423e-08	1.57536e-05
ENSG00000105443	CYTH2	chr19	48972622	48972783	1.23066	5.47962	5.12396e-08	1.58957e-05
ENSG00000127948	POR	chr7	75614526	75614625	1.72282	5.46179	5.13018e-08	1.59027e-05
ENSG00000158864	NDUFS2	chr1	161167209	161167277	2.57047	5.46838	5.14149e-08	1.59254e-05
ENSG00000225855	RUSC1-AS1	chr1	155293869	155293959	1.63495	5.50814	5.17563e-08	1.60188e-05
ENSG00000092330	TINF2	chr14	24711495	24711548	1.09115	5.46648	5.18178e-08	1.60255e-05
ENSG00000111802	TDP2	chr6	24666347	24666753	-1.4533	-5.49641	5.21168e-08	1.61055e-05
ENSG00000115694	STK25	chr2	242440808	242440892	1.5271	5.45454	5.22343e-08	1.61294e-05
ENSG00000125952	MAX	chr14	65544362	65544491	1.53105	5.46715	5.26055e-08	1.62286e-05
ENSG00000187266	EPOR	chr19	11494131	11494211	1.6678	5.48141	5.26675e-08	1.62286e-05
ENSG00000129003	VPS13C	chr15	62144603	62146611	1.63623	5.45121	5.26771e-08	1.62286e-05
ENSG00000141551	CSNK1D	chr17	80231308	80231314	1.37266	5.45455	5.31469e-08	1.63608e-05
ENSG00000133422	MORC2	chr22	31354681	31354870	1.81298	5.46502	5.34277e-08	1.64326e-05
ENSG00000166986	MARS	chr12	57910432	57910432	-1.56163	-5.45051	5.34621e-08	1.64326e-05
ENSG00000217801	RP11-465B22.3	chr1	1002946	1003026	2.49207	5.49394	5.37167e-08	1.6486e-05
ENSG00000163106	HPGDS	chr4	95255332	95255647	-3.50154	-5.59446	5.37313e-08	1.6486e-05
ENSG00000232859	LYRM9	chr17	26206517	26207146	1.59809	5.50115	5.37595e-08	1.6486e-05
ENSG00000123240	OPTN	chr10	13141603	13141958	1.71576	5.46273	5.43218e-08	1.66413e-05
ENSG00000141644	MBD1	chr18	47807534	47807677	-2.52629	-5.45097	5.43487e-08	1.66413e-05
ENSG00000108654	DDX5	chr17	62497001	62497174	1.24176	5.44646	5.4393e-08	1.66421e-05
ENSG00000172671	ZFAND4	chr10	46116228	46116375	1.95822	5.47338	5.45715e-08	1.6684e-05
ENSG00000140391	TSPAN3	chr15	77362209	77362400	-3.10036	-5.47328	5.50738e-08	1.68247e-05
ENSG00000128989	ARPP19	chr15	52839242	52839440	1.65012	5.46603	5.59609e-08	1.70827e-05
ENSG00000141076	CIRH1A	chr16	69173575	69173727	1.94998	5.45102	5.66127e-08	1.72685e-05
ENSG00000135821	GLUL	chr1	182360310	182360539	2.11921	5.45544	5.70355e-08	1.73842e-05
ENSG00000101751	POLI	chr18	51821095	51824602	1.2079	5.44855	5.72345e-08	1.74256e-05
ENSG00000115840	SLC25A12	chr2	172644458	172645452	1.39353	5.45557	5.72582e-08	1.74256e-05
ENSG00000148824	MTG1	chr10	135216278	135216343	-2.01886	-5.47521	5.76405e-08	1.75286e-05
ENSG00000204257	HLA-DMA	chr6	32936779	32936871	-2.55443	-5.51734	5.82603e-08	1.77037e-05
ENSG00000133561	GIMAP6	chr7	150329435	150329473	-3.8757	-5.57833	5.83992e-08	1.77325e-05
ENSG00000169398	PTK2	chr8	141728416	141728454	2.16987	5.42895	5.86909e-08	1.78076e-05
ENSG00000154864	PIEZO2	chr18	10670238	10671122	2.19831	5.43568	5.89605e-08	1.78758e-05
ENSG00000155849	ELMO1	chr7	36901264	36901341	-1.66996	-5.43759	5.97234e-08	1.80934e-05
ENSG00000130294	KIF1A	chr2	241664822	241665415	1.83794	5.43126	5.98387e-08	1.81147e-05
ENSG00000082258	CCNT2	chr2	135714588	135716912	1.48046	5.44915	5.99183e-08	1.81251e-05
ENSG00000196209	SIRPB2	chr20	1455236	1456784	2.79005	5.5729	6.00547e-08	1.81526e-05
ENSG00000272009	RP1-313I6.12	chr6	28046570	28046750	2.69848	5.87126	6.02917e-08	1.81968e-05
ENSG00000272009	RP1-313I6.12	chr6	28048404	28048908	-2.69848	-5.87126	6.02917e-08	1.81968e-05
ENSG00000071859	FAM50A	chrX	153677430	153677483	1.87391	5.45627	6.04572e-08	1.82215e-05
ENSG00000163625	WDFY3	chr4	85590763	85593443	1.31533	5.4278	6.04644e-08	1.82215e-05
ENSG00000105568	PPP2R1A	chr19	52714746	52714947	-1.37704	-5.43906	6.06551e-08	1.82653e-05
ENSG00000187240	DYNC2H1	chr11	103349982	103350073	1.58502	5.425	6.09667e-08	1.83453e-05
ENSG00000161526	SAP30BP	chr17	73701774	73701826	1.73038	5.43018	6.14105e-08	1.8465e-05
ENSG00000163110	PDLIM5	chr4	95496767	95497089	-1.64701	-5.4298	6.15382e-08	1.84895e-05
ENSG00000141642	ELAC1	chr18	48510934	48511208	1.94693	5.59829	6.16291e-08	1.85029e-05
ENSG00000168685	IL7R	chr5	35876922	35879705	2.57741	5.46392	6.2215e-08	1.86649e-05
ENSG00000149716	ORAOV1	chr11	69469153	69469179	1.39293	5.43327	6.24475e-08	1.87206e-05
ENSG00000110077	MS4A6A	chr11	59948885	59949053	-3.3441	-5.43296	6.2556e-08	1.87391e-05
ENSG00000228113	AC003991.3	chr7	87860889	87861089	-4.41405	-5.47719	6.26827e-08	1.87631e-05
ENSG00000185033	SEMA4B	chr15	90772580	90772892	-1.52806	-5.42588	6.28013e-08	1.87845e-05
ENSG00000149554	CHEK1	chr11	125495560	125495620	1.84574	5.43663	6.2994e-08	1.88281e-05
ENSG00000001631	KRIT1	chr7	91830738	91830869	1.62446	5.42412	6.33301e-08	1.89145e-05
ENSG00000029364	SLC39A9	chr14	69864732	69865102	1.20593	5.44424	6.35321e-08	1.89607e-05
ENSG00000137497	NUMA1	chr11	71780958	71781109	-1.99925	-5.41763	6.3898e-08	1.90557e-05
ENSG00000107651	SEC23IP	chr10	121700821	121701658	1.04659	5.4341	6.41494e-08	1.91164e-05
ENSG00000083838	ZNF446	chr19	58986207	58986803	-1.38848	-5.44666	6.4306e-08	1.91489e-05
ENSG00000126351	THRA	chr17	38249273	38249389	-1.64523	-5.44837	6.50542e-08	1.93434e-05
ENSG00000161526	SAP30BP	chr17	73701691	73701773	1.46808	5.41976	6.50559e-08	1.93434e-05
ENSG00000136754	ABI1	chr10	27037499	27037674	1.27457	5.442	6.53667e-08	1.94214e-05
ENSG00000154723	ATP5J	chr21	27097009	27097536	1.79726	5.45402	6.56447e-08	1.94896e-05
ENSG00000164329	PAPD4	chr5	78982090	78982471	1.39983	5.42108	6.59732e-08	1.95726e-05
ENSG00000123159	GIPC1	chr19	14588576	14588815	-1.3394	-5.43565	6.61144e-08	1.96e-05
ENSG00000174514	MFSD4	chr1	205555162	205555335	2.91329	5.44969	6.62291e-08	1.96195e-05
ENSG00000135439	AGAP2	chr12	58120757	58121012	-1.4544	-5.44077	6.64084e-08	1.96581e-05
ENSG00000107371	EXOSC3	chr9	37801350	37801434	-1.38981	-5.45797	6.65153e-08	1.96704e-05
ENSG00000148399	DPH7	chr9	140473328	140473340	-3.03501	-5.42522	6.65484e-08	1.96704e-05
ENSG00000249915	PDCD6	chr5	276127	277055	-1.77577	-5.4399	6.67251e-08	1.97081e-05
ENSG00000106346	USP42	chr7	6196687	6196962	1.7927	5.43036	6.6796e-08	1.97146e-05
ENSG00000113360	DROSHA	chr5	31526436	31526527	-1.38898	-5.41199	6.68899e-08	1.97177e-05
ENSG00000204136	GGTA1P	chr9	124241344	124241612	-2.94654	-5.47012	6.69051e-08	1.97177e-05
ENSG00000167208	SNX20	chr16	50705536	50707985	2.81308	5.62656	6.7076e-08	1.97468e-05
ENSG00000149091	DGKZ	chr11	46398901	46399517	-1.65376	-5.4099	6.71024e-08	1.97468e-05
ENSG00000103126	AXIN1	chr16	341190	341297	1.34174	5.44708	6.71757e-08	1.97539e-05
ENSG00000166986	MARS	chr12	57910431	57910431	-1.53131	-5.40896	6.73551e-08	1.97921e-05
ENSG00000137496	IL18BP	chr11	71711397	71711603	-1.29977	-5.42479	6.75187e-08	1.98257e-05
ENSG00000155189	AGPAT5	chr8	6603276	6603762	-3.31538	-5.43895	6.77381e-08	1.98619e-05
ENSG00000138303	ASCC1	chr10	73976047	73976069	1.59781	5.41669	6.77414e-08	1.98619e-05
ENSG00000183833	MAATS1	chr3	119434591	119434781	-2.57536	-5.41842	6.79671e-08	1.99136e-05
ENSG00000100852	ARHGAP5	chr14	32627455	32628934	1.63733	5.43203	6.84456e-08	2.00391e-05
ENSG00000119596	YLPM1	chr14	75245150	75245386	-1.53928	-5.42247	6.86924e-08	2.00967e-05
ENSG00000198932	GPRASP1	chrX	101906615	101906661	1.51218	5.47757	6.88398e-08	2.01251e-05
ENSG00000221914	PPP2R2A	chr8	26149635	26149957	-3.0887	-5.41042	6.90321e-08	2.01666e-05
ENSG00000003509	NDUFAF7	chr2	37480229	37480546	-1.01498	-5.42095	6.95979e-08	2.03171e-05
ENSG00000075856	SART3	chr12	108953993	108954618	-1.68181	-5.41281	6.97173e-08	2.03371e-05
ENSG00000159593	NAE1	chr16	66858419	66858757	1.8087	5.40783	6.97998e-08	2.03387e-05
ENSG00000113615	SEC24A	chr5	134060670	134063513	1.18173	5.42566	6.98241e-08	2.03387e-05
ENSG00000136861	CDK5RAP2	chr9	123152066	123152555	1.66317	5.40241	7.05295e-08	2.05293e-05
ENSG00000111348	ARHGDIB	chr12	15103466	15103629	1.68886	5.44055	7.06123e-08	2.05385e-05
ENSG00000099849	RASSF7	chr11	560404	560514	2.28666	5.42706	7.09174e-08	2.06122e-05
ENSG00000196498	NCOR2	chr12	124809926	124809931	2.03842	5.39778	7.11267e-08	2.06377e-05
ENSG00000108654	DDX5	chr17	62496958	62497000	1.24018	5.39817	7.11303e-08	2.06377e-05
ENSG00000169919	GUSB	chr7	65440059	65440838	1.40636	5.41176	7.11596e-08	2.06377e-05
ENSG00000160752	FDPS	chr1	155279580	155279756	1.58837	5.40515	7.17246e-08	2.07865e-05
ENSG00000108439	PNPO	chr17	46018991	46019179	1.24141	5.43463	7.18685e-08	2.08053e-05
ENSG00000072135	PTPN18	chr2	131130018	131130026	1.26305	5.4051	7.18932e-08	2.08053e-05
ENSG00000100722	ZC3H14	chr14	89078233	89078234	1.26715	5.39832	7.21409e-08	2.08619e-05
ENSG00000100722	ZC3H14	chr14	89040774	89040866	1.47145	5.39813	7.22168e-08	2.08688e-05
ENSG00000140943	MBTPS1	chr16	84150401	84150423	1.15464	5.4015	7.2395e-08	2.09053e-05
ENSG00000038945	MSR1	chr8	15996828	15998163	2.79519	5.42571	7.27986e-08	2.10067e-05
ENSG00000228113	AC003991.3	chr7	87861090	87861325	-3.81559	-5.44911	7.28984e-08	2.10203e-05
ENSG00000126070	AGO3	chr1	36522064	36538101	1.13235	5.41414	7.29967e-08	2.10335e-05
ENSG00000184465	WDR27	chr6	170043793	170043882	1.51144	5.39974	7.3606e-08	2.11939e-05
ENSG00000133943	C14orf159	chr14	91634003	91634035	-2.76388	-5.39274	7.41307e-08	2.13145e-05
ENSG00000151923	TIAL1	chr10	121340051	121340294	1.42653	5.40032	7.41315e-08	2.13145e-05
ENSG00000089009	RPL6	chr12	112843003	112843006	1.59649	5.40651	7.43201e-08	2.13535e-05
ENSG00000048649	RSF1	chr11	77371041	77377274	1.10745	5.40292	7.44562e-08	2.13772e-05
ENSG00000156508	EEF1A1	chr6	74227238	74227241	1.89614	5.41247	7.45455e-08	2.13876e-05
ENSG00000196199	MPHOSPH8	chr13	20245127	20245345	1.35925	5.41857	7.49409e-08	2.14856e-05
ENSG00000137700	SLC37A4	chr11	118897399	118897646	2.06738	5.39837	7.52861e-08	2.15692e-05
ENSG00000243156	MICAL3	chr22	18274068	18274433	2.06339	5.39097	7.5511e-08	2.16182e-05
ENSG00000093144	ECHDC1	chr6	127664492	127664493	-1.45512	-5.39142	7.60699e-08	2.17547e-05
ENSG00000104432	IL7	chr8	79631244	79631345	1.9298	5.41755	7.60966e-08	2.17547e-05
ENSG00000180376	CCDC66	chr3	56655826	56655836	1.89093	5.39049	7.61551e-08	2.17559e-05
ENSG00000047346	FAM214A	chr15	52877142	52877520	1.5401	5.39867	7.62112e-08	2.17565e-05
ENSG00000162194	C11orf48	chr11	62430587	62430631	-1.25153	-5.40193	7.6869e-08	2.19286e-05
ENSG00000111666	CHPT1	chr12	102091470	102091631	-3.09934	-5.40155	7.70273e-08	2.19582e-05
ENSG00000159140	SON	chr21	34944057	34944094	1.58234	5.39127	7.75737e-08	2.20882e-05
ENSG00000160948	VPS28	chr8	145651854	145652291	1.57005	5.39864	7.75936e-08	2.20882e-05
ENSG00000214160	ALG3	chr3	183966570	183966717	1.26747	5.39903	7.77525e-08	2.21177e-05
ENSG00000162194	C11orf48	chr11	62430320	62430586	-1.23608	-5.398	7.85365e-08	2.23249e-05
ENSG00000187240	DYNC2H1	chr11	103350074	103350149	1.66364	5.37826	7.89861e-08	2.24368e-05
ENSG00000138078	PREPL	chr2	44545905	44546144	1.5222	5.38892	7.9101e-08	2.24535e-05
ENSG00000113360	DROSHA	chr5	31466389	31466593	2.02579	5.38013	7.97536e-08	2.26213e-05
ENSG00000027847	B4GALT7	chr5	177032046	177032225	-1.45636	-5.40385	7.98049e-08	2.26213e-05
ENSG00000165819	METTL3	chr14	21978710	21978796	-1.83542	-5.39221	8.00522e-08	2.26753e-05
ENSG00000159733	ZFYVE28	chr4	2331889	2332775	-2.0207	-5.3949	8.02515e-08	2.27157e-05
ENSG00000244462	RBM12	chr20	34242843	34243123	-1.36974	-5.49349	8.09798e-08	2.29057e-05
ENSG00000091428	RAPGEF4	chr2	173662253	173662341	-2.86629	-5.37916	8.16063e-08	2.30666e-05
ENSG00000160087	UBE2J2	chr1	1209196	1209207	-3.06553	-5.38311	8.25022e-08	2.33034e-05
ENSG00000138592	USP8	chr15	50791605	50791612	1.43052	5.37879	8.25857e-08	2.33106e-05
ENSG00000065054	SLC9A3R2	chr16	2083272	2083427	1.95525	5.3972	8.27392e-08	2.33375e-05
ENSG00000066322	ELOVL1	chr1	43832083	43832087	1.83479	5.38233	8.33437e-08	2.34914e-05
ENSG00000257337	RP11-983P16.4	chr12	53448169	53448202	1.37237	5.40439	8.3556e-08	2.35235e-05
ENSG00000153551	CMTM7	chr3	32492495	32493557	2.11215	5.41548	8.36185e-08	2.35235e-05
ENSG00000137101	CD72	chr9	35609530	35609975	1.55645	5.39251	8.36515e-08	2.35235e-05
ENSG00000185024	BRF1	chr14	105767616	105781658	-1.40271	-5.37512	8.36924e-08	2.35235e-05
ENSG00000112282	MED23	chr6	131908078	131908384	1.46054	5.37468	8.37642e-08	2.35272e-05
ENSG00000070182	SPTB	chr14	65233118	65233417	-1.84141	-5.37592	8.38976e-08	2.35482e-05
ENSG00000143889	HNRNPLL	chr2	38790650	38791173	1.3195	5.38114	8.47292e-08	2.3765e-05
ENSG00000162241	SLC25A45	chr11	65142666	65143367	-1.44111	-5.37648	8.4886e-08	2.37923e-05
ENSG00000163755	HPS3	chr3	148885771	148886254	1.90462	5.38664	8.52925e-08	2.38895e-05
ENSG00000133835	HSD17B4	chr5	118871465	118872117	1.54042	5.3676	8.55241e-08	2.39377e-05
ENSG00000181852	RNF41	chr12	56606862	56606922	-1.71182	-5.38438	8.58617e-08	2.40154e-05
ENSG00000141526	SLC16A3	chr17	80218775	80219005	-2.21825	-5.38023	8.61532e-08	2.40801e-05
ENSG00000139354	GAS2L3	chr12	101021267	101022064	2.06357	5.39192	8.65954e-08	2.41869e-05
ENSG00000205250	E2F4	chr16	67226110	67226110	-2.87694	-5.37634	8.66784e-08	2.41932e-05
ENSG00000149532	CPSF7	chr11	61183841	61183856	-1.29013	-5.36643	8.70324e-08	2.42751e-05
ENSG00000242294	STAG3L5P	chr7	99949034	99949523	1.53251	5.43299	8.72158e-08	2.43093e-05
ENSG00000113360	DROSHA	chr5	31401241	31401253	1.95687	5.36356	8.73587e-08	2.43322e-05
ENSG00000185049	NELFA	chr4	1989228	1989644	1.59072	5.37318	8.81839e-08	2.4545e-05
ENSG00000104872	PIH1D1	chr19	49956650	49956750	1.48041	5.36548	8.88336e-08	2.47087e-05
ENSG00000235042	AC098820.2	chr2	217250011	217250107	-3.51367	-5.78224	8.94899e-08	2.48567e-05
ENSG00000235042	AC098820.2	chr2	217277148	217277419	3.51367	5.78224	8.94899e-08	2.48567e-05
ENSG00000141551	CSNK1D	chr17	80231334	80231342	1.35157	5.3589	9.01633e-08	2.50264e-05
ENSG00000130150	MOSPD2	chrX	14939879	14940449	1.49894	5.37878	9.07503e-08	2.51719e-05
ENSG00000182944	EWSR1	chr22	29687918	29688125	1.44488	5.35881	9.12422e-08	2.52909e-05
ENSG00000177302	TOP3A	chr17	18210281	18210473	1.58048	5.3571	9.17151e-08	2.54044e-05
ENSG00000136051	KIAA1033	chr12	105550393	105550503	2.13021	5.35773	9.22038e-08	2.55099e-05
ENSG00000125124	BBS2	chr16	56500748	56500886	-1.21477	-5.35498	9.22233e-08	2.55099e-05
ENSG00000196586	MYO6	chr6	76629254	76629254	2.86121	5.36044	9.26572e-08	2.56122e-05
ENSG00000138398	PPIG	chr2	170494222	170497916	1.20911	5.36181	9.35128e-08	2.58309e-05
ENSG00000113296	THBS4	chr5	79294199	79294250	-5.1161	-5.36493	9.36516e-08	2.58515e-05
ENSG00000164880	INTS1	chr7	1521914	1522181	1.83372	5.35082	9.43511e-08	2.60266e-05
ENSG00000148814	LRRC27	chr10	134163904	134165110	1.65935	5.35802	9.48879e-08	2.61567e-05
ENSG00000124164	VAPB	chr20	57021962	57026157	1.10907	5.3877	9.53624e-08	2.62694e-05
ENSG00000136271	DDX56	chr7	44613525	44613601	1.22965	5.35764	9.56612e-08	2.63336e-05
ENSG00000171320	ESCO2	chr8	27629466	27629585	-4.09955	-5.62299	9.71121e-08	2.67147e-05
ENSG00000100731	PCNX	chr14	71576879	71582099	1.27003	5.34403	9.75077e-08	2.68051e-05
ENSG00000103121	CMC2	chr16	81031201	81031212	2.12862	5.34801	9.87009e-08	2.71146e-05
ENSG00000149091	DGKZ	chr11	46366987	46367135	2.63255	5.33843	9.94538e-08	2.73027e-05
ENSG00000131943	C19orf12	chr19	30206129	30206131	-2.66013	-5.37679	9.95455e-08	2.73091e-05
ENSG00000187240	DYNC2H1	chr11	103350150	103350165	1.7433	5.33591	9.96937e-08	2.73311e-05
ENSG00000169228	RAB24	chr5	176728199	176728451	-1.44347	-5.37903	9.98898e-08	2.73661e-05
ENSG00000155849	ELMO1	chr7	36927165	36927277	-1.6385	-5.34386	9.99679e-08	2.73688e-05
ENSG00000135698	MPHOSPH6	chr16	82184689	82184771	1.88766	5.36098	1.0066e-07	2.75125e-05
ENSG00000154380	ENAH	chr1	225674537	225677501	1.68949	5.35407	1.0069e-07	2.75125e-05
ENSG00000187796	CARD9	chr9	139258242	139258407	-2.9629	-5.35712	1.00699e-07	2.75125e-05
ENSG00000164944	KIAA1429	chr8	95541445	95541570	-1.50957	-5.34648	1.01037e-07	2.7586e-05
ENSG00000133226	SRRM1	chr1	24999118	24999158	1.34059	5.33845	1.01428e-07	2.76735e-05
ENSG00000172531	PPP1CA	chr11	67168704	67168855	1.54353	5.35683	1.01495e-07	2.76735e-05
ENSG00000198231	DDX42	chr17	61896608	61896676	1.29742	5.33952	1.0201e-07	2.7795e-05
ENSG00000198000	NOL8	chr9	95062309	95063092	1.36394	5.33491	1.02492e-07	2.79064e-05
ENSG00000101751	POLI	chr18	51795774	51795888	-2.44558	-5.34226	1.02558e-07	2.79064e-05
ENSG00000170144	HNRNPA3	chr2	178077534	178077599	1.51982	5.36203	1.0378e-07	2.82196e-05
ENSG00000167394	ZNF668	chr16	31085034	31085505	-1.2638	-5.3708	1.04383e-07	2.83643e-05
ENSG00000173950	XXYLT1	chr3	194991591	194991896	-2.32832	-5.34824	1.05027e-07	2.852e-05
ENSG00000122786	CALD1	chr7	134618142	134618828	-1.94831	-5.33147	1.05235e-07	2.85572e-05
ENSG00000039523	FAM65A	chr16	67576569	67576571	-1.66234	-5.33044	1.05459e-07	2.85987e-05
ENSG00000261337	RP11-498D10.5	chr16	71959466	71959638	2.41451	5.74405	1.05924e-07	2.86728e-05
ENSG00000261337	RP11-498D10.5	chr16	71952815	71953403	-2.41451	-5.74405	1.05924e-07	2.86728e-05
ENSG00000266714	MYO15B	chr17	73617906	73617936	-2.87732	-5.32286	1.05947e-07	2.86728e-05
ENSG00000110066	SUV420H1	chr11	67922330	67925046	1.17506	5.33944	1.06307e-07	2.87509e-05
ENSG00000117114	LPHN2	chr1	82452585	82452713	-2.86175	-5.33505	1.06657e-07	2.87991e-05
ENSG00000109814	UGDH	chr4	39529521	39529535	2.58342	5.34016	1.06676e-07	2.87991e-05
ENSG00000163161	ERCC3	chr2	128047850	128047851	1.57214	5.34012	1.06701e-07	2.87991e-05
ENSG00000196405	EVL	chr14	100604905	100605148	1.38075	5.32776	1.07384e-07	2.89639e-05
ENSG00000143702	CEP170	chr1	243288195	243288465	1.46062	5.32471	1.08152e-07	2.91513e-05
ENSG00000161813	LARP4	chr12	50873780	50873787	2.32732	5.32761	1.08497e-07	2.92247e-05
ENSG00000111276	CDKN1B	chr12	12874139	12874223	1.38536	5.3984	1.09121e-07	2.93543e-05
ENSG00000174206	C12orf66	chr12	64586419	64586420	1.79398	5.3984	1.09124e-07	2.93543e-05
ENSG00000165219	GAPVD1	chr9	128121772	128122126	1.98221	5.32332	1.09513e-07	2.94391e-05
ENSG00000178927	C17orf62	chr17	80401725	80401767	1.64192	5.32049	1.09851e-07	2.95102e-05
ENSG00000161010	C5orf45	chr5	179264276	179264526	-1.33322	-5.32626	1.1002e-07	2.95359e-05
ENSG00000039523	FAM65A	chr16	67576572	67576901	-1.49253	-5.32202	1.1041e-07	2.96205e-05
ENSG00000259134	LINC00924	chr15	96049344	96051076	3.62834	5.59517	1.10743e-07	2.96901e-05
ENSG00000170348	TMED10	chr14	75598173	75600640	1.3383	5.35926	1.11011e-07	2.97326e-05
ENSG00000064601	CTSA	chr20	44518783	44519682	1.3714	5.32362	1.1105e-07	2.97326e-05
ENSG00000065000	AP3D1	chr19	2111828	2112405	1.39632	5.32148	1.11253e-07	2.97671e-05
ENSG00000144524	COPS7B	chr2	232656314	232656442	1.36456	5.32691	1.11475e-07	2.98028e-05
ENSG00000015479	MATR3	chr5	138665447	138665449	1.26684	5.31538	1.11535e-07	2.98028e-05
ENSG00000135775	COG2	chr1	230823890	230824165	1.81751	5.32771	1.12196e-07	2.99311e-05
ENSG00000113649	TCERG1	chr5	145889630	145889723	1.4913	5.3213	1.12287e-07	2.99311e-05
ENSG00000167395	ZNF646	chr16	31095341	31095517	1.59258	5.38502	1.12301e-07	2.99311e-05
ENSG00000165417	GTF2A1	chr14	81641796	81646521	1.23113	5.35708	1.12314e-07	2.99311e-05
ENSG00000132466	ANKRD17	chr4	73939093	73940954	1.37298	5.32136	1.12424e-07	2.99406e-05
ENSG00000075618	FSCN1	chr7	5642503	5642887	-2.99024	-5.38448	1.12622e-07	2.99603e-05
ENSG00000143569	UBAP2L	chr1	154243329	154243329	1.99334	5.31806	1.12696e-07	2.99603e-05
ENSG00000050426	LETMD1	chr12	51442302	51442656	-1.28232	-5.31711	1.12722e-07	2.99603e-05
ENSG00000196498	NCOR2	chr12	124809932	124809965	1.93597	5.31263	1.13547e-07	3.01595e-05
ENSG00000136100	VPS36	chr13	52986737	52987288	1.37371	5.33789	1.13987e-07	3.02562e-05
ENSG00000269609	RP11-18I14.10	chr10	104211945	104213296	1.47666	5.34412	1.14242e-07	3.03038e-05
ENSG00000112763	BTN2A1	chr6	26467947	26468175	1.28772	5.35594	1.14935e-07	3.04675e-05
ENSG00000007202	KIAA0100	chr17	26966334	26966478	-1.17896	-5.31248	1.15598e-07	3.06229e-05
ENSG00000170471	RALGAPB	chr20	37206709	37207502	1.38475	5.31684	1.16678e-07	3.08887e-05
ENSG00000164190	NIPBL	chr5	37065605	37066515	1.55332	5.31274	1.16966e-07	3.09445e-05
ENSG00000126860	EVI2A	chr17	29644578	29645325	2.03081	5.44098	1.17841e-07	3.11555e-05
ENSG00000025434	NR1H3	chr11	47270478	47270506	-1.77233	-5.31241	1.18213e-07	3.12332e-05
ENSG00000164430	MB21D1	chr6	74123238	74123744	-2.99111	-5.39215	1.18532e-07	3.12967e-05
ENSG00000179526	SHARPIN	chr8	145158928	145158999	1.2623	5.32333	1.18884e-07	3.13685e-05
ENSG00000101745	ANKRD12	chr18	9280939	9283757	1.46617	5.32414	1.1896e-07	3.13685e-05
ENSG00000197157	SND1	chr7	127637525	127638129	-1.96796	-5.31009	1.19155e-07	3.13928e-05
ENSG00000149483	TMEM138	chr11	61136244	61136683	-1.05146	-5.32583	1.19209e-07	3.13928e-05
ENSG00000101745	ANKRD12	chr18	9283758	9285206	1.76444	5.32342	1.19427e-07	3.14297e-05
ENSG00000174227	PIGG	chr4	526503	526609	1.29437	5.30602	1.19956e-07	3.15481e-05
ENSG00000177565	TBL1XR1	chr3	176738542	176741107	1.38545	5.31213	1.20768e-07	3.17408e-05
ENSG00000156508	EEF1A1	chr6	74227242	74227243	1.86663	5.32182	1.21806e-07	3.19928e-05
ENSG00000248664	CTC-498J12.3	chr5	68426170	68426372	1.48131	5.43351	1.22383e-07	3.21174e-05
ENSG00000172663	TMEM134	chr11	67236490	67236639	1.30136	5.3127	1.22441e-07	3.21174e-05
ENSG00000140299	BNIP2	chr15	59951345	59955091	1.37092	5.31347	1.23226e-07	3.22956e-05
ENSG00000116106	EPHA4	chr2	222282749	222285164	1.58875	5.31339	1.23282e-07	3.22956e-05
ENSG00000072864	NDE1	chr16	15818048	15818079	1.76168	5.31829	1.23425e-07	3.23121e-05
ENSG00000051825	MPHOSPH9	chr12	123637080	123637172	1.25824	5.2987	1.236e-07	3.23366e-05
ENSG00000135452	TSPAN31	chr12	58139240	58139527	-1.90257	-5.31178	1.23891e-07	3.23917e-05
ENSG00000091656	ZFHX4	chr8	77778160	77779520	2.50686	5.33547	1.24125e-07	3.24139e-05
ENSG00000197142	ACSL5	chr10	114186118	114186366	-2.85291	-5.31815	1.24233e-07	3.24139e-05
ENSG00000127838	PNKD	chr2	219137293	219137634	-1.52363	-5.33276	1.24243e-07	3.24139e-05
ENSG00000111652	COPS7A	chr12	6833603	6833779	-1.6453	-5.30636	1.24299e-07	3.24139e-05
ENSG00000133256	PDE6B	chr4	664104	664542	-1.55542	-5.31037	1.24405e-07	3.24205e-05
ENSG00000169727	GPS1	chr17	80011110	80011129	1.32095	5.29952	1.2451e-07	3.24265e-05
ENSG00000198265	HELZ	chr17	65074045	65074087	1.91062	5.30154	1.25184e-07	3.25809e-05
ENSG00000147471	PROSC	chr8	37632454	37632826	2.0009	5.3267	1.25395e-07	3.26148e-05
ENSG00000196616	ADH1B	chr4	100242543	100242555	-5.44983	-5.34707	1.25571e-07	3.26394e-05
ENSG00000100368	CSF2RB	chr22	37334737	37336481	1.93099	5.33296	1.25792e-07	3.26721e-05
ENSG00000165810	BTNL9	chr5	180480120	180480199	-2.70087	-5.30886	1.2586e-07	3.26721e-05
ENSG00000129351	ILF3	chr19	10765037	10765057	1.10333	5.29657	1.26153e-07	3.2727e-05
ENSG00000146243	IRAK1BP1	chr6	79581008	79581852	-2.44944	-5.34954	1.27004e-07	3.29264e-05
ENSG00000115459	ELMOD3	chr2	85582294	85582677	1.3267	5.30006	1.28034e-07	3.3166e-05
ENSG00000107798	LIPA	chr10	91174164	91174314	-1.67054	-5.32474	1.2811e-07	3.3166e-05
ENSG00000050820	BCAR1	chr16	75271243	75271329	1.83076	5.29864	1.28251e-07	3.3166e-05
ENSG00000135365	PHF21A	chr11	45950874	45954116	1.13471	5.29369	1.28259e-07	3.3166e-05
ENSG00000068796	KIF2A	chr5	61681456	61681503	1.17328	5.30348	1.28686e-07	3.32549e-05
ENSG00000116754	SRSF11	chr1	70717685	70718735	1.3585	5.29544	1.28821e-07	3.32685e-05
ENSG00000071243	ING3	chr7	120615345	120617270	1.33344	5.32233	1.29767e-07	3.34837e-05
ENSG00000101596	SMCHD1	chr18	2802927	2802927	1.53696	5.29048	1.29822e-07	3.34837e-05
ENSG00000115053	NCL	chr2	232347395	232348352	2.37361	5.30419	1.30048e-07	3.35089e-05
ENSG00000006555	TTC22	chr1	55247269	55247452	1.31853	5.32945	1.30087e-07	3.35089e-05
ENSG00000115464	USP34	chr2	61415845	61415876	1.40573	5.28392	1.31085e-07	3.37442e-05
ENSG00000147274	RBMX	chrX	135930163	135930741	1.38769	5.30434	1.31667e-07	3.38725e-05
ENSG00000143799	PARP1	chr1	226553754	226555180	1.49361	5.29636	1.32172e-07	3.39804e-05
ENSG00000135446	CDK4	chr12	58146060	58146078	1.12304	5.29538	1.32872e-07	3.41385e-05
ENSG00000198646	NCOA6	chr20	33345023	33345907	-1.48833	-5.3136	1.33146e-07	3.41872e-05
ENSG00000137491	SLCO2B1	chr11	74873831	74873968	-3.8743	-5.29919	1.33593e-07	3.428e-05
ENSG00000047578	KIAA0556	chr16	27789895	27790050	1.18613	5.2933	1.33695e-07	3.4284e-05
ENSG00000110844	PRPF40B	chr12	50037181	50037473	1.40541	5.28758	1.33886e-07	3.4311e-05
ENSG00000141551	CSNK1D	chr17	80231315	80231333	1.32608	5.28567	1.34352e-07	3.44086e-05
ENSG00000119383	PPP2R4	chr9	131903925	131904197	1.56791	5.28848	1.35243e-07	3.46146e-05
ENSG00000135365	PHF21A	chr11	45991366	45991452	-1.27957	-5.28079	1.37541e-07	3.51802e-05
ENSG00000154265	ABCA5	chr17	67313041	67313373	-1.78184	-5.28012	1.37786e-07	3.52031e-05
ENSG00000126215	XRCC3	chr14	104163954	104163954	1.83244	5.29137	1.37806e-07	3.52031e-05
ENSG00000106397	PLOD3	chr7	100853103	100853373	1.68614	5.28519	1.38179e-07	3.5276e-05
ENSG00000131943	C19orf12	chr19	30206132	30206161	-2.63106	-5.31465	1.3864e-07	3.53712e-05
ENSG00000028137	TNFRSF1B	chr1	12266797	12269285	1.77487	5.33791	1.38937e-07	3.54243e-05
ENSG00000177302	TOP3A	chr17	18174742	18174987	-1.27252	-5.27987	1.39586e-07	3.55229e-05
ENSG00000155849	ELMO1	chr7	36934459	36934526	-1.61997	-5.2822	1.39666e-07	3.55229e-05
ENSG00000185928	PAGR1	chr16	29827285	29827831	1.91701	5.68115	1.39678e-07	3.55229e-05
ENSG00000185928	PAGR1	chr16	29831439	29831714	-1.91701	-5.68115	1.39678e-07	3.55229e-05
ENSG00000082641	NFE2L1	chr17	46133314	46133402	1.90875	5.28264	1.4009e-07	3.5605e-05
ENSG00000105127	AKAP8	chr19	15479878	15480035	1.27216	5.30088	1.41216e-07	3.58684e-05
ENSG00000174943	KCTD13	chr16	29923371	29923691	1.48596	5.29891	1.41538e-07	3.59275e-05
ENSG00000113108	APBB3	chr5	139937979	139938169	-1.15834	-5.27749	1.41946e-07	3.60084e-05
ENSG00000153339	TRAPPC8	chr18	29412137	29412558	1.83369	5.27752	1.42119e-07	3.60293e-05
ENSG00000111203	ITFG2	chr12	2926389	2926395	1.29505	5.27922	1.42701e-07	3.6154e-05
ENSG00000158321	AUTS2	chr7	70257490	70258054	1.92144	5.27877	1.43044e-07	3.6218e-05
ENSG00000141753	IGFBP4	chr17	38599713	38599903	-2.94012	-5.36666	1.44085e-07	3.64587e-05
ENSG00000153310	FAM49B	chr8	130851839	130853715	1.32602	5.27435	1.44369e-07	3.65073e-05
ENSG00000221838	AP4M1	chr7	99704772	99704800	-1.35126	-5.27701	1.45288e-07	3.67167e-05
ENSG00000005007	UPF1	chr19	18942747	18942809	-2.61041	-5.27472	1.45926e-07	3.68545e-05
ENSG00000179115	FARSA	chr19	13044495	13044495	1.223	5.28317	1.46184e-07	3.68965e-05
ENSG00000183020	AP2A2	chr11	1008136	1008282	1.52868	5.26878	1.46764e-07	3.70196e-05
ENSG00000232593	LINC01155	chrX	53196103	53196196	1.65061	5.33292	1.47468e-07	3.71739e-05
ENSG00000217801	RP11-465B22.3	chr1	1003249	1003383	2.20332	5.3033	1.49408e-07	3.76392e-05
ENSG00000111731	C2CD5	chr12	22602515	22602589	1.3268	5.26685	1.49562e-07	3.76543e-05
ENSG00000087266	SH3BP2	chr4	2814031	2814204	2.51829	5.27314	1.49762e-07	3.76809e-05
ENSG00000128626	MRPS12	chr19	39421188	39421583	1.44362	5.34675	1.49928e-07	3.76991e-05
ENSG00000163481	RNF25	chr2	219536708	219537134	1.53788	5.28865	1.52066e-07	3.82127e-05
ENSG00000163468	CCT3	chr1	156305680	156305798	2.15643	5.27221	1.52238e-07	3.8232e-05
ENSG00000253729	PRKDC	chr8	48686548	48686694	1.32524	5.25765	1.52479e-07	3.82685e-05
ENSG00000156504	FAM122B	chrX	133930386	133931150	-1.42458	-5.28634	1.5258e-07	3.82699e-05
ENSG00000153234	NR4A2	chr2	157198552	157198860	2.15057	5.28157	1.53023e-07	3.8357e-05
ENSG00000244005	NFS1	chr20	34286667	34286966	-2.53607	-5.27121	1.54078e-07	3.85973e-05
ENSG00000108654	DDX5	chr17	62498006	62498020	1.22105	5.25619	1.54551e-07	3.86787e-05
ENSG00000100722	ZC3H14	chr14	89078231	89078232	1.24048	5.25864	1.54596e-07	3.86787e-05
ENSG00000161010	C5orf45	chr5	179268907	179268907	1.38054	5.26291	1.5495e-07	3.87431e-05
ENSG00000180376	CCDC66	chr3	56655837	56655846	1.91469	5.25986	1.55118e-07	3.8761e-05
ENSG00000107863	ARHGAP21	chr10	24878232	24878971	1.82051	5.26033	1.55699e-07	3.88808e-05
ENSG00000196757	ZNF700	chr19	12061579	12061588	1.99587	5.38564	1.55792e-07	3.88808e-05
ENSG00000145014	TMEM44	chr3	194310497	194310675	-1.24423	-5.26837	1.57001e-07	3.91329e-05
ENSG00000123200	ZC3H13	chr13	46528602	46531432	1.34978	5.27237	1.57025e-07	3.91329e-05
ENSG00000104852	SNRNP70	chr19	49611052	49611078	1.46863	5.27229	1.57095e-07	3.91329e-05
ENSG00000176946	THAP4	chr2	242556827	242556905	1.29938	5.29775	1.59298e-07	3.96571e-05
ENSG00000018408	WWTR1	chr3	149441867	149442002	-3.2343	-5.26864	1.59405e-07	3.96591e-05
ENSG00000174720	LARP7	chr4	113575316	113575918	1.33018	5.25998	1.59562e-07	3.96735e-05
ENSG00000261609	GAN	chr16	81421166	81424489	1.37096	5.29226	1.60978e-07	4.00009e-05
ENSG00000184863	RBM33	chr7	155530754	155531097	-1.40461	-5.25935	1.61259e-07	4.00458e-05
ENSG00000111077	TENC1	chr12	53453503	53453532	1.57598	5.24893	1.62494e-07	4.0309e-05
ENSG00000068831	RASGRP2	chr11	64507922	64508337	-2.53826	-5.26262	1.6252e-07	4.0309e-05
ENSG00000132589	FLOT2	chr17	27209758	27209996	1.43779	5.2644	1.63844e-07	4.06124e-05
ENSG00000112200	ZNF451	chr6	57033431	57033631	1.41041	5.25336	1.63977e-07	4.062e-05
ENSG00000172671	ZFAND4	chr10	46113213	46113587	1.40377	5.26953	1.64264e-07	4.06661e-05
ENSG00000143164	DCAF6	chr1	168011968	168012262	1.77489	5.25503	1.64619e-07	4.07287e-05
ENSG00000175582	RAB6A	chr11	73386683	73386940	1.44591	5.26864	1.65041e-07	4.08079e-05
ENSG00000123136	DDX39A	chr19	14521459	14521741	1.36665	5.25111	1.65368e-07	4.08637e-05
ENSG00000177239	MAN1B1	chr9	140002115	140002258	1.62173	5.25156	1.65885e-07	4.09662e-05
ENSG00000110844	PRPF40B	chr12	50037536	50037594	1.7605	5.24762	1.66065e-07	4.09771e-05
ENSG00000151553	FAM160B1	chr10	116623674	116624472	1.40515	5.27379	1.66134e-07	4.09771e-05
ENSG00000095370	SH2D3C	chr9	130517364	130517561	-2.52028	-5.26829	1.66578e-07	4.10615e-05
ENSG00000133226	SRRM1	chr1	24995614	24995755	-1.31581	-5.24615	1.67178e-07	4.11839e-05
ENSG00000117481	NSUN4	chr1	46807538	46809064	-1.6961	-5.26411	1.67901e-07	4.13367e-05
ENSG00000050405	LIMA1	chr12	50595108	50595895	1.71779	5.25377	1.68034e-07	4.1344e-05
ENSG00000251322	SHANK3	chr22	51153345	51153475	-1.90722	-5.26547	1.69097e-07	4.1572e-05
ENSG00000200170	Y_RNA	chr10	73980510	73980610	1.62306	5.23287	1.69168e-07	4.1572e-05
ENSG00000155849	ELMO1	chr7	36934527	36934613	-1.60356	-5.24624	1.69458e-07	4.16176e-05
ENSG00000138078	PREPL	chr2	44545902	44545904	1.89796	5.24818	1.69609e-07	4.16292e-05
ENSG00000126457	PRMT1	chr19	50188301	50188418	1.44052	5.24926	1.69786e-07	4.16471e-05
ENSG00000187742	SECISBP2	chr9	91972200	91972325	1.23287	5.2536	1.69892e-07	4.16479e-05
ENSG00000054654	SYNE2	chr14	64691179	64691265	1.46858	5.23364	1.70465e-07	4.17627e-05
ENSG00000103005	USB1	chr16	58054045	58054446	-1.22798	-5.25769	1.7068e-07	4.17726e-05
ENSG00000099904	ZDHHC8	chr22	20134544	20135529	1.59145	5.26684	1.70714e-07	4.17726e-05
ENSG00000072864	NDE1	chr16	15818992	15820210	-1.4824	-5.25648	1.71784e-07	4.19953e-05
ENSG00000100227	POLDIP3	chr22	42981323	42981442	1.16822	5.26244	1.71833e-07	4.19953e-05
ENSG00000214787	MS4A4E	chr11	59968726	59969352	2.34249	5.36577	1.72133e-07	4.20429e-05
ENSG00000170464	DNAJC18	chr5	138777976	138778173	2.3233	5.25746	1.72841e-07	4.21901e-05
ENSG00000141076	CIRH1A	chr16	69171881	69171929	2.00279	5.2447	1.73977e-07	4.24415e-05
ENSG00000139645	ANKRD52	chr12	56648737	56648868	2.18231	5.24842	1.74655e-07	4.2581e-05
ENSG00000163762	TM4SF18	chr3	149036285	149039063	2.04192	5.30721	1.75268e-07	4.27043e-05
ENSG00000077809	GTF2I	chr7	74170211	74171151	2.06523	5.23596	1.75627e-07	4.27464e-05
ENSG00000061676	NCKAP1	chr2	183902720	183903200	-1.47559	-5.24125	1.75653e-07	4.27464e-05
ENSG00000178162	FAR2P2	chr2	131183837	131184837	1.63873	5.25925	1.76166e-07	4.2845e-05
ENSG00000122786	CALD1	chr7	134552444	134552555	1.97443	5.23566	1.76663e-07	4.29399e-05
ENSG00000135314	KHDC1	chr6	73951037	73951451	2.09127	5.30554	1.76788e-07	4.2943e-05
ENSG00000244462	RBM12	chr20	34242815	34242842	-1.45992	-5.34078	1.7689e-07	4.2943e-05
ENSG00000143190	POU2F1	chr1	167385376	167396582	1.24175	5.24073	1.7815e-07	4.32228e-05
ENSG00000172932	ANKRD13D	chr11	67067595	67067773	1.50853	5.23691	1.78438e-07	4.32664e-05
ENSG00000133226	SRRM1	chr1	24995756	24995999	-1.29315	-5.23328	1.79137e-07	4.34097e-05
ENSG00000160310	PRMT2	chr21	48081183	48081711	1.37424	5.24343	1.80031e-07	4.35943e-05
ENSG00000187266	EPOR	chr19	11494989	11495016	1.59073	5.25355	1.80117e-07	4.35943e-05
ENSG00000028203	VEZT	chr12	95692638	95692719	1.3799	5.22619	1.82147e-07	4.40591e-05
ENSG00000168309	FAM107A	chr3	58572585	58572840	-3.68567	-5.2857	1.82422e-07	4.4099e-05
ENSG00000027847	B4GALT7	chr5	177027231	177027261	1.18577	5.24902	1.8314e-07	4.42459e-05
ENSG00000140416	TPM1	chr15	63356263	63356341	-2.12719	-5.22665	1.83923e-07	4.44083e-05
ENSG00000178498	DTX3	chr12	58002980	58003583	-1.14727	-5.24448	1.84098e-07	4.44237e-05
ENSG00000178162	FAR2P2	chr2	131182732	131183037	1.60628	5.25034	1.84675e-07	4.45362e-05
ENSG00000172936	MYD88	chr3	38180156	38180519	1.26528	5.25413	1.86254e-07	4.48901e-05
ENSG00000169919	GUSB	chr7	65439692	65439834	1.41618	5.23321	1.86955e-07	4.50319e-05
ENSG00000102595	UGGT2	chr13	96511930	96512149	1.67413	5.22582	1.87115e-07	4.50434e-05
ENSG00000158796	DEDD	chr1	161090764	161090766	1.13742	5.2388	1.87748e-07	4.51687e-05
ENSG00000150636	CCDC102B	chr18	66721267	66722426	1.87005	5.23679	1.88031e-07	4.52096e-05
ENSG00000186010	NDUFA13	chr19	19639801	19639863	1.95207	5.26901	1.89043e-07	4.54257e-05
ENSG00000106617	PRKAG2	chr7	151573874	151573933	1.85588	5.22695	1.89596e-07	4.55174e-05
ENSG00000145495	2016-03-06	chr5	10436907	10437961	1.26334	5.2238	1.89652e-07	4.55174e-05
ENSG00000146576	C7orf26	chr7	6647168	6647228	1.49829	5.24829	1.90093e-07	4.55958e-05
ENSG00000169045	HNRNPH1	chr5	179051413	179051585	1.88641	5.21463	1.91502e-07	4.59063e-05
ENSG00000172009	THOP1	chr19	2794791	2794886	-1.42272	-5.22692	1.91763e-07	4.59414e-05
ENSG00000155755	TMEM237	chr2	202503174	202503711	-2.79058	-5.23086	1.92483e-07	4.60864e-05
ENSG00000198780	FAM169A	chr5	74073399	74073400	2.35883	5.24082	1.92668e-07	4.60867e-05
ENSG00000144579	CTDSP1	chr2	219265891	219265938	1.86531	5.22751	1.92714e-07	4.60867e-05
ENSG00000122986	HVCN1	chr12	111086938	111087280	1.84759	5.26085	1.93268e-07	4.61722e-05
ENSG00000125812	GZF1	chr20	23353683	23353700	1.85326	5.25436	1.93302e-07	4.61722e-05
ENSG00000167685	ZNF444	chr19	56671407	56672255	-1.32484	-5.23858	1.93544e-07	4.62025e-05
ENSG00000170113	NIPA1	chr15	23048316	23049151	-1.51952	-5.24773	1.94854e-07	4.64875e-05
ENSG00000141551	CSNK1D	chr17	80231343	80231573	1.26605	5.21584	1.9561e-07	4.66402e-05
ENSG00000164411	GJB7	chr6	88032001	88032392	3.17152	5.4064	1.96539e-07	4.68338e-05
ENSG00000186994	KANK3	chr19	8388199	8388422	-2.42263	-5.25327	1.97512e-07	4.70377e-05
ENSG00000163472	TMEM79	chr1	156262518	156262976	-1.13855	-5.2691	1.98815e-07	4.73022e-05
ENSG00000173171	MTX1	chr1	155178588	155179028	1.21235	5.24626	1.98859e-07	4.73022e-05
ENSG00000153827	TRIP12	chr2	230633947	230634041	1.21649	5.21	1.99657e-07	4.74638e-05
ENSG00000104613	INTS10	chr8	19706274	19706672	1.2004	5.21498	1.99959e-07	4.74801e-05
ENSG00000137959	IFI44L	chr1	79108485	79111830	2.37743	5.22997	1.99962e-07	4.74801e-05
ENSG00000175354	PTPN2	chr18	12785844	12787740	1.16799	5.22286	2.00096e-07	4.74837e-05
ENSG00000120798	NR2C1	chr12	95414005	95415668	1.15759	5.21525	2.00323e-07	4.74895e-05
ENSG00000172409	CLP1	chr11	57416465	57416691	2.21063	5.29029	2.00357e-07	4.74895e-05
ENSG00000144426	NBEAL1	chr2	204055113	204055502	1.95822	5.20788	2.02838e-07	4.80492e-05
ENSG00000071859	FAM50A	chrX	153677303	153677429	1.65026	5.2309	2.03025e-07	4.80651e-05
ENSG00000145734	BDP1	chr5	70860581	70863647	1.46527	5.21315	2.03673e-07	4.81899e-05
ENSG00000196123	KIAA0895L	chr16	67210089	67210358	-1.3294	-5.21693	2.03865e-07	4.82069e-05
ENSG00000145623	OSMR	chr5	38945320	38945698	-2.3913	-5.22708	2.04305e-07	4.82826e-05
ENSG00000184635	ZNF93	chr19	20042817	20043806	1.92877	5.24984	2.04699e-07	4.8347e-05
ENSG00000149547	EI24	chr11	125439373	125439384	-2.80073	-5.21236	2.06229e-07	4.86798e-05
ENSG00000070214	SLC44A1	chr9	108158300	108159627	1.39087	5.22051	2.06862e-07	4.87979e-05
ENSG00000164941	INTS8	chr8	95879259	95879367	1.51156	5.20489	2.0699e-07	4.87979e-05
ENSG00000113595	TRIM23	chr5	64885507	64886002	1.36521	5.22029	2.07095e-07	4.87979e-05
ENSG00000143442	POGZ	chr1	151400053	151400298	1.62823	5.20636	2.07346e-07	4.88285e-05
ENSG00000132694	ARHGEF11	chr1	156908941	156909077	1.45488	5.20514	2.09501e-07	4.9307e-05
ENSG00000196865	NHLRC2	chr10	115676950	115676953	2.66991	5.24907	2.09723e-07	4.93302e-05
ENSG00000087303	NID2	chr14	52472568	52473254	-2.0453	-5.21247	2.10024e-07	4.9372e-05
ENSG00000111640	GAPDH	chr12	6644158	6644307	2.11546	5.21364	2.11718e-07	4.97411e-05
ENSG00000144026	ZNF514	chr2	95830776	95831158	-1.47632	-5.25158	2.11883e-07	4.97507e-05
ENSG00000148516	ZEB1	chr10	31816223	31818130	1.30083	5.20345	2.12306e-07	4.97956e-05
ENSG00000125818	PSMF1	chr20	1145673	1145703	-1.126	-5.2255	2.12323e-07	4.97956e-05
ENSG00000197343	ZNF655	chr7	99161486	99161646	-1.19144	-5.20408	2.13347e-07	5.00065e-05
ENSG00000111203	ITFG2	chr12	2921927	2922022	1.13256	5.20326	2.14273e-07	5.01943e-05
ENSG00000162585	C1orf86	chr1	2126188	2126189	-3.07742	-5.20905	2.14557e-07	5.02314e-05
ENSG00000141084	RANBP10	chr16	67764987	67765374	1.64046	5.21652	2.16008e-07	5.05415e-05
ENSG00000197291	RAMP2-AS1	chr17	40913138	40913275	2.06858	5.2528	2.16302e-07	5.05808e-05
ENSG00000131504	DIAPH1	chr5	140953547	140953775	-1.46372	-5.19783	2.1753e-07	5.08383e-05
ENSG00000145623	OSMR	chr5	38945048	38945215	-2.47217	-5.21407	2.18813e-07	5.11085e-05
ENSG00000149532	CPSF7	chr11	61183901	61183936	-1.24422	-5.1954	2.19299e-07	5.1192e-05
ENSG00000172890	NADSYN1	chr11	71216614	71216918	-1.38841	-5.1929	2.20078e-07	5.13439e-05
ENSG00000153790	C7orf31	chr7	25174316	25175353	1.89899	5.22389	2.20801e-07	5.14826e-05
ENSG00000217801	RP11-465B22.3	chr1	1001967	1002047	2.0928	5.22838	2.21425e-07	5.15983e-05
ENSG00000186472	PCLO	chr7	82763566	82763926	-2.14997	-5.20008	2.22318e-07	5.17761e-05
ENSG00000106028	SSBP1	chr7	141438991	141439556	-2.04578	-5.20223	2.2245e-07	5.17768e-05
ENSG00000143994	ABHD1	chr2	27353556	27353680	-1.39947	-5.23337	2.2302e-07	5.18795e-05
ENSG00000133872	TMEM66	chr8	29940465	29940481	1.26015	5.19865	2.23418e-07	5.1918e-05
ENSG00000052841	TTC17	chr11	43515512	43515633	1.12536	5.19356	2.23445e-07	5.1918e-05
ENSG00000141376	BCAS3	chr17	58761343	58761397	1.71176	5.18804	2.23773e-07	5.19345e-05
ENSG00000143643	TTC13	chr1	231114543	231114581	-2.4961	-5.20105	2.23838e-07	5.19345e-05
ENSG00000103657	HERC1	chr15	63915014	63915036	1.25041	5.18568	2.23905e-07	5.19345e-05
ENSG00000155744	FAM126B	chr2	201838441	201843215	1.24769	5.20236	2.24727e-07	5.2095e-05
ENSG00000136478	TEX2	chr17	62228201	62228203	1.46948	5.2028	2.25124e-07	5.2157e-05
ENSG00000113649	TCERG1	chr5	145838447	145838777	-1.40311	-5.19143	2.25671e-07	5.22534e-05
ENSG00000105655	ISYNA1	chr19	18548409	18548570	1.41936	5.19773	2.27068e-07	5.25467e-05
ENSG00000078687	TNRC6C	chr17	76100566	76101021	1.52368	5.19484	2.2797e-07	5.27249e-05
ENSG00000140464	PML	chr15	74339113	74340153	1.71406	5.19703	2.28649e-07	5.28359e-05
ENSG00000122786	CALD1	chr7	134464429	134464465	2.14534	5.18727	2.28734e-07	5.28359e-05
ENSG00000163812	ZDHHC3	chr3	44956749	44958900	0.999059	5.20816	2.28845e-07	5.28359e-05
ENSG00000196323	ZBTB44	chr11	130096579	130098251	1.07384	5.19842	2.29452e-07	5.29455e-05
ENSG00000179044	EXOC3L1	chr16	67222923	67223083	1.82321	5.20828	2.30474e-07	5.31507e-05
ENSG00000141959	PFKL	chr21	45719934	45719949	-3.07673	-5.19046	2.31156e-07	5.32772e-05
ENSG00000126215	XRCC3	chr14	104163946	104163953	1.7697	5.19413	2.31436e-07	5.33111e-05
ENSG00000068120	COASY	chr17	40716912	40716916	1.31889	5.1934	2.31626e-07	5.33242e-05
ENSG00000047644	WWC3	chrX	9984436	9984902	-2.0926	-5.20002	2.34182e-07	5.38819e-05
ENSG00000025434	NR1H3	chr11	47272017	47272102	-1.87924	-5.18474	2.34497e-07	5.38926e-05
ENSG00000213585	VDAC1	chr5	133311713	133312060	2.05968	5.21025	2.34498e-07	5.38926e-05
ENSG00000117640	MTFR1L	chr1	26149931	26150111	1.14753	5.18539	2.35183e-07	5.40191e-05
ENSG00000006607	FARP2	chr2	242429376	242429376	1.80922	5.18032	2.35512e-07	5.40637e-05
ENSG00000121413	ZSCAN18	chr19	58596744	58596746	1.52121	5.18949	2.36459e-07	5.425e-05
ENSG00000159140	SON	chr21	34932183	34932973	-1.38581	-5.18437	2.3688e-07	5.43155e-05
ENSG00000183474	GTF2H2C	chr5	68890071	68890550	1.52416	5.18798	2.39085e-07	5.47897e-05
ENSG00000015153	YAF2	chr12	42550906	42552835	1.31564	5.18471	2.39928e-07	5.49514e-05
ENSG00000172766	NAA16	chr13	41948611	41948877	1.60578	5.1839	2.40385e-07	5.49656e-05
ENSG00000136813	KIAA0368	chr9	114122973	114124165	1.29528	5.1777	2.40415e-07	5.49656e-05
ENSG00000141994	DUS3L	chr19	5787258	5787306	-2.1123	-5.18746	2.40509e-07	5.49656e-05
ENSG00000173638	SLC19A1	chr21	46932739	46932812	2.04915	5.19608	2.40538e-07	5.49656e-05
ENSG00000130544	ZNF557	chr19	7084908	7087062	1.05988	5.22662	2.41088e-07	5.50597e-05
ENSG00000108654	DDX5	chr17	62497994	62498005	1.19899	5.17218	2.42425e-07	5.53336e-05
ENSG00000143319	ISG20L2	chr1	156694255	156695659	1.40427	5.2135	2.42995e-07	5.54323e-05
ENSG00000103051	COG4	chr16	70542368	70542568	1.21813	5.17969	2.43259e-07	5.54609e-05
ENSG00000170634	ACYP2	chr2	54532157	54532163	1.52098	5.1994	2.43485e-07	5.54808e-05
ENSG00000074755	ZZEF1	chr17	3920069	3920664	1.52168	5.17264	2.4366e-07	5.54891e-05
ENSG00000138792	ENPEP	chr4	111421185	111421319	-3.77534	-5.18679	2.44963e-07	5.57448e-05
ENSG00000162585	C1orf86	chr1	2126190	2126190	-3.07283	-5.1839	2.45076e-07	5.57448e-05
ENSG00000115641	FHL2	chr2	105974169	105977268	-1.67227	-5.20383	2.452e-07	5.57448e-05
ENSG00000162585	C1orf86	chr1	2126191	2126213	-3.06922	-5.18366	2.45384e-07	5.57549e-05
ENSG00000204969	PCDHA2	chr5	140184645	140185206	-2.87403	-5.35939	2.46342e-07	5.59409e-05
ENSG00000185803	SLC52A2	chr8	145582271	145582318	-2.29445	-5.18448	2.4696e-07	5.60496e-05
ENSG00000175309	PHYKPL	chr5	177637969	177638761	-1.22282	-5.17408	2.47425e-07	5.61135e-05
ENSG00000092148	HECTD1	chr14	31583547	31583599	2.24497	5.16964	2.47576e-07	5.61135e-05
ENSG00000156050	FAM161B	chr14	74416836	74417117	1.18056	5.24871	2.47662e-07	5.61135e-05
ENSG00000005882	PDK2	chr17	48183805	48184157	1.91193	5.18716	2.47864e-07	5.61277e-05
ENSG00000138802	SEC24B	chr4	110394160	110394342	-1.41087	-5.18648	2.50052e-07	5.65911e-05
ENSG00000103253	HAGHL	chr16	783848	785525	-1.56721	-5.17367	2.50675e-07	5.67002e-05
ENSG00000157450	RNF111	chr15	59388624	59388625	1.94311	5.1783	2.50861e-07	5.67101e-05
ENSG00000028116	VRK2	chr2	58386920	58387002	1.24767	5.1806	2.51106e-07	5.67335e-05
ENSG00000172500	FIBP	chr11	65654199	65654800	1.4277	5.17901	2.51477e-07	5.67853e-05
ENSG00000139354	GAS2L3	chr12	101018698	101020642	1.80953	5.19132	2.51886e-07	5.68458e-05
ENSG00000121390	PSPC1	chr13	20249528	20249793	1.22872	5.20034	2.52779e-07	5.70152e-05
ENSG00000153395	LPCAT1	chr5	1467296	1467440	2.06469	5.18764	2.53063e-07	5.70471e-05
ENSG00000130175	PRKCSH	chr19	11560244	11560593	1.45035	5.16887	2.53364e-07	5.70828e-05
ENSG00000140740	UQCRC2	chr16	21991583	21991867	1.3079	5.17866	2.53688e-07	5.71237e-05
ENSG00000245937	CTC-228N24.3	chr5	127302427	127302620	-1.20633	-5.18028	2.54586e-07	5.72936e-05
ENSG00000139597	N4BP2L1	chr13	32999059	32999494	-1.78042	-5.18744	2.55117e-07	5.7381e-05
ENSG00000183340	JRKL	chr11	96126422	96126727	2.32407	5.35132	2.56039e-07	5.75561e-05
ENSG00000106636	YKT6	chr7	44240567	44240610	-2.70277	-5.18758	2.56874e-07	5.77113e-05
ENSG00000110514	MADD	chr11	47330531	47330593	1.38394	5.16361	2.58045e-07	5.7936e-05
ENSG00000117862	TXNDC12	chr1	52520864	52521843	-1.31748	-5.20516	2.58163e-07	5.7936e-05
ENSG00000177453	NIM1K	chr5	43192954	43193758	-2.35318	-5.21729	2.59715e-07	5.82517e-05
ENSG00000055208	TAB2	chr6	149732653	149732741	1.44688	5.18011	2.59996e-07	5.82822e-05
ENSG00000133392	MYH11	chr16	15843025	15843994	-3.72441	-5.1646	2.60166e-07	5.82876e-05
ENSG00000007372	PAX6	chr11	31806340	31807986	1.64749	5.15956	2.61532e-07	5.8561e-05
ENSG00000066322	ELOVL1	chr1	43833008	43833087	1.50755	5.16898	2.6202e-07	5.86375e-05
ENSG00000181666	HKR1	chr19	37803780	37804214	-2.02336	-5.15967	2.63735e-07	5.89882e-05
ENSG00000272888	AC013394.2	chr15	93441361	93441975	1.93082	5.19167	2.64434e-07	5.91116e-05
ENSG00000144579	CTDSP1	chr2	219265031	219265102	1.65557	5.1654	2.6774e-07	5.98174e-05
ENSG00000196199	MPHOSPH8	chr13	20220583	20221431	-1.20681	-5.17918	2.68396e-07	5.99304e-05
ENSG00000149532	CPSF7	chr11	61183769	61183835	-1.20244	-5.15641	2.69692e-07	6.01864e-05
ENSG00000168522	FNTA	chr8	42911904	42912450	-1.93245	-5.16977	2.70245e-07	6.02762e-05
ENSG00000188994	ZNF292	chr6	87971639	87973914	1.46129	5.16889	2.71496e-07	6.0518e-05
ENSG00000187240	DYNC2H1	chr11	103349823	103349981	1.44582	5.14992	2.71631e-07	6.0518e-05
ENSG00000163516	ANKZF1	chr2	220094681	220094702	-2.48297	-5.15397	2.72895e-07	6.07659e-05
ENSG00000108622	ICAM2	chr17	62081410	62081575	2.29744	5.16863	2.73177e-07	6.07949e-05
ENSG00000197620	CXorf40A	chrX	148622286	148622344	1.42068	5.16976	2.76112e-07	6.14139e-05
ENSG00000131584	ACAP3	chr1	1243270	1243398	-3.56343	-5.15335	2.77699e-07	6.17327e-05
ENSG00000163482	STK36	chr2	219557150	219557273	1.29321	5.15064	2.78035e-07	6.17732e-05
ENSG00000147654	EBAG9	chr8	110577390	110578225	1.63822	5.17046	2.78792e-07	6.18972e-05
ENSG00000171634	BPTF	chr17	65941525	65941687	-1.33746	-5.14965	2.78903e-07	6.18972e-05
ENSG00000068831	RASGRP2	chr11	64504225	64504506	1.85197	5.16	2.79831e-07	6.20689e-05
ENSG00000103197	TSC2	chr16	2133191	2133255	1.60519	5.14466	2.80266e-07	6.21309e-05
ENSG00000161010	C5orf45	chr5	179285731	179285797	1.38253	5.15117	2.80898e-07	6.22367e-05
ENSG00000115421	PAPOLG	chr2	61025604	61026098	1.42115	5.1575	2.82537e-07	6.25652e-05
ENSG00000080345	RIF1	chr2	152331734	152331902	1.43805	5.14622	2.83714e-07	6.27653e-05
ENSG00000155636	RBM45	chr2	179001504	179003738	1.09935	5.17808	2.83754e-07	6.27653e-05
ENSG00000214367	HAUS3	chr4	2230186	2230825	1.46464	5.19052	2.83927e-07	6.27689e-05
ENSG00000196329	GIMAP5	chr7	150437592	150437592	-2.78602	-5.1777	2.84325e-07	6.28222e-05
ENSG00000238105	GOLGA2P5	chr12	100552982	100553335	1.57137	5.149	2.84578e-07	6.28435e-05
ENSG00000159140	SON	chr21	34944041	34944056	1.58928	5.14943	2.84896e-07	6.28793e-05
ENSG00000089693	MLF2	chr12	6857170	6857172	-1.32423	-5.15956	2.851e-07	6.28897e-05
ENSG00000116127	ALMS1	chr2	73678824	73679851	-1.51784	-5.15426	2.85539e-07	6.29517e-05
ENSG00000163075	PCDP1	chr2	120313613	120313815	-2.47235	-5.14759	2.86251e-07	6.30741e-05
ENSG00000133114	GPALPP1	chr13	45604812	45605032	1.31984	5.16723	2.88001e-07	6.34249e-05
ENSG00000108578	BLMH	chr17	28618008	28618197	-2.53266	-5.151	2.88794e-07	6.35644e-05
ENSG00000136044	APPL2	chr12	105569861	105570152	1.41539	5.14428	2.89622e-07	6.37117e-05
ENSG00000160714	UBE2Q1	chr1	154530842	154531109	1.10244	5.15884	2.92326e-07	6.42713e-05
ENSG00000163539	CLASP2	chr3	33537741	33538484	1.48613	5.1354	2.9394e-07	6.45906e-05
ENSG00000026025	VIM	chr10	17271275	17271276	-3.60624	-5.15746	2.96332e-07	6.50807e-05
ENSG00000164073	MFSD8	chr4	128838960	128839306	1.29176	5.14774	2.98409e-07	6.55009e-05
ENSG00000125386	FAM193A	chr4	2673848	2674099	-1.25403	-5.14396	2.9887e-07	6.55663e-05
ENSG00000176840	MIR7-3HG	chr19	4770536	4770557	2.04761	5.15011	2.99557e-07	6.56809e-05
ENSG00000092098	RNF31	chr14	24615949	24615959	1.44422	5.13887	3.00176e-07	6.57807e-05
ENSG00000081177	EXD2	chr14	69675547	69675799	1.59195	5.14865	3.00509e-07	6.58177e-05
ENSG00000110955	ATP5B	chr12	57039713	57039739	1.19541	5.14185	3.00714e-07	6.58266e-05
ENSG00000203867	RBM20	chr10	112596017	112599227	1.85877	5.19416	3.01408e-07	6.59426e-05
ENSG00000143612	C1orf43	chr1	154180957	154180993	1.87194	5.15627	3.02434e-07	6.6126e-05
ENSG00000101966	XIAP	chrX	123046610	123046866	1.37854	5.14734	3.02576e-07	6.6126e-05
ENSG00000164244	PRRC1	chr5	126889489	126890773	1.17239	5.16313	3.02985e-07	6.61793e-05
ENSG00000135913	USP37	chr2	219314974	219317990	1.1041	5.13759	3.04292e-07	6.64035e-05
ENSG00000160221	C21orf33	chr21	45553661	45553695	1.22149	5.15233	3.04343e-07	6.64035e-05
ENSG00000100592	DAAM1	chr14	59827360	59827519	2.06333	5.13473	3.07275e-07	6.70066e-05
ENSG00000154114	TBCEL	chr11	120894853	120894863	-3.01467	-5.14537	3.0852e-07	6.72417e-05
ENSG00000032389	TSSC1	chr2	3211575	3212728	-2.02195	-5.13849	3.10148e-07	6.75597e-05
ENSG00000175054	ATR	chr3	142168445	142169307	1.42496	5.1284	3.1078e-07	6.76606e-05
ENSG00000144395	CCDC150	chr2	197627979	197628214	2.30873	5.1418	3.11469e-07	6.77738e-05
ENSG00000050426	LETMD1	chr12	51449840	51449926	1.33899	5.12713	3.11804e-07	6.78097e-05
ENSG00000078304	PPP2R5C	chr14	102302506	102302769	-1.25136	-5.12577	3.12034e-07	6.7823e-05
ENSG00000224383	C17orf72	chr17	62080474	62081645	-1.30042	-5.15335	3.12303e-07	6.78446e-05
ENSG00000106077	ABHD11	chr7	73153070	73153097	1.18483	5.14088	3.12964e-07	6.79334e-05
ENSG00000083799	CYLD	chr16	50834784	50835665	1.21257	5.13151	3.1305e-07	6.79334e-05
ENSG00000138459	SLC35A5	chr3	112303004	112304424	1.68184	5.15083	3.13625e-07	6.80213e-05
ENSG00000148824	MTG1	chr10	135215750	135216195	-1.8274	-5.15616	3.14115e-07	6.80908e-05
ENSG00000013563	DNASE1L1	chrX	153638150	153638375	-1.30885	-5.14178	3.14352e-07	6.81052e-05
ENSG00000228113	AC003991.3	chr7	87906271	87906315	2.36326	5.17014	3.15281e-07	6.82632e-05
ENSG00000081019	RSBN1	chr1	114304454	114307237	1.14427	5.18524	3.15421e-07	6.82632e-05
ENSG00000241127	YAE1D1	chr7	39609853	39610104	1.51099	5.18456	3.16508e-07	6.84614e-05
ENSG00000168724	DNAJC21	chr5	34954961	34955305	1.17268	5.14617	3.18745e-07	6.88876e-05
ENSG00000012211	PRICKLE3	chrX	49032022	49032342	-1.41846	-5.15328	3.18822e-07	6.88876e-05
ENSG00000256223	ZNF10	chr12	133707423	133707569	-1.55835	-5.16376	3.19621e-07	6.90231e-05
ENSG00000161618	ALDH16A1	chr19	49972244	49973562	-1.63457	-5.14013	3.20397e-07	6.91533e-05
ENSG00000135457	TFCP2	chr12	51497547	51497714	1.93492	5.13864	3.21152e-07	6.9279e-05
ENSG00000178878	APOLD1	chr12	12944317	12944400	2.471	5.2651	3.2218e-07	6.94634e-05
ENSG00000127952	STYXL1	chr7	75627863	75628452	1.95565	5.14216	3.23068e-07	6.96173e-05
ENSG00000089280	FUS	chr16	31198158	31198566	1.56868	5.12987	3.23519e-07	6.96771e-05
ENSG00000135439	AGAP2	chr12	58126628	58126762	2.31316	5.14286	3.24265e-07	6.98001e-05
ENSG00000185697	MYBL1	chr8	67474410	67476906	1.68095	5.14114	3.24771e-07	6.98716e-05
ENSG00000158528	PPP1R9A	chr7	94920578	94925714	1.24803	5.13163	3.27091e-07	7.0333e-05
ENSG00000065883	CDK13	chr7	39989636	39990108	1.05886	5.14054	3.28189e-07	7.05312e-05
ENSG00000100722	ZC3H14	chr14	89078229	89078230	1.20965	5.11694	3.28718e-07	7.05749e-05
ENSG00000148120	C9orf3	chr9	97694264	97695953	-1.60351	-5.11825	3.28744e-07	7.05749e-05
ENSG00000162576	MXRA8	chr1	1296622	1297157	-1.95544	-5.13264	3.29688e-07	7.07396e-05
ENSG00000137776	SLTM	chr15	59171624	59171627	1.1468	5.11556	3.30854e-07	7.09518e-05
ENSG00000007541	PIGQ	chr16	630264	630857	1.37342	5.12488	3.31158e-07	7.09791e-05
ENSG00000110063	DCPS	chr11	126206309	126208180	1.45334	5.19109	3.31479e-07	7.10098e-05
ENSG00000198373	WWP2	chr16	69958915	69959332	1.95751	5.11646	3.32858e-07	7.12673e-05
ENSG00000163512	AZI2	chr3	28360693	28360804	1.81425	5.12424	3.34143e-07	7.14702e-05
ENSG00000137776	SLTM	chr15	59171618	59171623	1.14648	5.11367	3.34163e-07	7.14702e-05
ENSG00000135341	MAP3K7	chr6	91223292	91225352	1.25026	5.13543	3.34545e-07	7.15137e-05
ENSG00000148143	ZNF462	chr9	109773790	109775915	1.30223	5.12147	3.35386e-07	7.16553e-05
ENSG00000129636	ITFG1	chr16	47188298	47189211	1.38077	5.12021	3.3845e-07	7.22715e-05
ENSG00000198715	C1orf85	chr1	156261298	156261341	1.36943	5.12273	3.38918e-07	7.23311e-05
ENSG00000080603	SRCAP	chr16	30751450	30751450	2.11839	5.11767	3.3911e-07	7.23311e-05
ENSG00000143420	ENSA	chr1	150595020	150595204	1.15013	5.12249	3.39343e-07	7.23311e-05
ENSG00000076053	RBM7	chr11	114284678	114284925	-3.13641	-5.15572	3.39464e-07	7.23311e-05
ENSG00000164306	PRIMPOL	chr4	185612522	185612652	1.53156	5.12604	3.39632e-07	7.23311e-05
ENSG00000103121	CMC2	chr16	81031960	81032078	1.81092	5.11589	3.40963e-07	7.25761e-05
ENSG00000168522	FNTA	chr8	42935585	42938260	1.51991	5.12455	3.42272e-07	7.28161e-05
ENSG00000111361	EIF2B1	chr12	124118092	124118151	1.01334	5.14356	3.43651e-07	7.30705e-05
ENSG00000228113	AC003991.3	chr7	87906485	87906518	2.36396	5.15287	3.44443e-07	7.31717e-05
ENSG00000185551	NR2F2	chr15	96869167	96869581	2.81027	5.18343	3.44492e-07	7.31717e-05
ENSG00000147526	TACC1	chr8	38599869	38599969	2.94222	5.10734	3.45978e-07	7.34455e-05
ENSG00000182979	MTA1	chr14	105935498	105935803	1.44342	5.11171	3.46147e-07	7.34455e-05
ENSG00000198586	TLK1	chr2	171848664	171850016	1.27539	5.11258	3.48251e-07	7.38529e-05
ENSG00000137642	SORL1	chr11	121502950	121504402	1.60377	5.10573	3.48652e-07	7.38987e-05
ENSG00000143801	PSEN2	chr1	227068347	227068425	-2.59744	-5.11578	3.49242e-07	7.39847e-05
ENSG00000172530	BANP	chr16	87985787	87985879	-1.31095	-5.10904	3.5048e-07	7.42078e-05
ENSG00000163618	CADPS	chr3	62452089	62452356	1.65149	5.10599	3.50921e-07	7.4262e-05
ENSG00000102531	FNDC3A	chr13	49783744	49783915	1.84591	5.11414	3.51224e-07	7.42868e-05
ENSG00000066322	ELOVL1	chr1	43832088	43832258	1.66266	5.11234	3.5265e-07	7.4549e-05
ENSG00000100461	RBM23	chr14	23374663	23374775	1.24802	5.10317	3.54212e-07	7.48397e-05
ENSG00000082014	SMARCD3	chr7	150936243	150936481	1.82251	5.10931	3.56542e-07	7.52619e-05
ENSG00000026025	VIM	chr10	17270868	17271026	-4.49979	-5.12185	3.56586e-07	7.52619e-05
ENSG00000177302	TOP3A	chr17	18209864	18209901	1.63185	5.10308	3.57439e-07	7.53688e-05
ENSG00000102901	CENPT	chr16	67867743	67867763	1.18684	5.10111	3.57468e-07	7.53688e-05
ENSG00000131584	ACAP3	chr1	1239524	1240281	1.55086	5.10457	3.58755e-07	7.56004e-05
ENSG00000107796	ACTA2	chr10	90750779	90751045	-2.59708	-5.13404	3.60996e-07	7.60327e-05
ENSG00000110844	PRPF40B	chr12	50028386	50028602	-1.69287	-5.10091	3.61513e-07	7.60822e-05
ENSG00000162694	EXTL2	chr1	101360388	101361554	-1.55684	-5.12685	3.61611e-07	7.60822e-05
ENSG00000095787	WAC	chr10	28909473	28912041	1.23271	5.10085	3.62031e-07	7.61161e-05
ENSG00000158636	C11orf30	chr11	76174865	76175124	-1.63811	-5.10306	3.62152e-07	7.61161e-05
ENSG00000177981	ASB8	chr12	48541571	48541571	1.6538	5.10906	3.62782e-07	7.61727e-05
ENSG00000129625	REEP5	chr5	112212084	112213781	1.20625	5.13905	3.62801e-07	7.61727e-05
ENSG00000103121	CMC2	chr16	81031213	81031889	1.48958	5.10353	3.6372e-07	7.63087e-05
ENSG00000171552	BCL2L1	chr20	30252263	30253837	-0.984776	-5.12995	3.6383e-07	7.63087e-05
ENSG00000160310	PRMT2	chr21	48076735	48078656	1.25037	5.10864	3.65976e-07	7.67187e-05
ENSG00000138246	DNAJC13	chr3	132242001	132242043	1.46095	5.09637	3.67051e-07	7.68709e-05
ENSG00000141376	BCAS3	chr17	58756819	58756901	1.59811	5.0944	3.67086e-07	7.68709e-05
ENSG00000159140	SON	chr21	34944175	34944209	1.49071	5.1001	3.6899e-07	7.72294e-05
ENSG00000109065	NAT9	chr17	72771847	72771991	-1.79469	-5.09616	3.71022e-07	7.76141e-05
ENSG00000006114	SYNRG	chr17	35874901	35875547	1.12542	5.09666	3.7184e-07	7.77083e-05
ENSG00000163219	ARHGAP25	chr2	68907094	68907227	-3.29365	-5.10948	3.7186e-07	7.77083e-05
ENSG00000107651	SEC23IP	chr10	121663790	121664174	-1.39716	-5.10455	3.73829e-07	7.80781e-05
ENSG00000160633	SAFB	chr19	5666667	5667056	1.32556	5.09751	3.74019e-07	7.80781e-05
ENSG00000200714	Y_RNA	chr8	66504966	66505055	2.00147	5.08391	3.74237e-07	7.80828e-05
ENSG00000006607	FARP2	chr2	242433535	242433556	1.31947	5.09232	3.7461e-07	7.8119e-05
ENSG00000111652	COPS7A	chr12	6836837	6836966	1.72979	5.09851	3.748e-07	7.8119e-05
ENSG00000154832	CXXC1	chr18	47808719	47808902	-1.24635	-5.09544	3.75212e-07	7.81642e-05
ENSG00000231999	RP5-1007M22.2	chr1	90048800	90048983	-1.64594	-5.14501	3.75643e-07	7.82134e-05
ENSG00000149089	APIP	chr11	34874641	34878189	-1.92167	-5.13079	3.78466e-07	7.87603e-05
ENSG00000121067	SPOP	chr17	47697983	47698032	-2.51652	-5.0948	3.78712e-07	7.87706e-05
ENSG00000065150	IPO5	chr13	98674758	98676551	1.20199	5.08998	3.79861e-07	7.89685e-05
ENSG00000163516	ANKZF1	chr2	220094703	220094949	-1.67704	-5.09081	3.80314e-07	7.89918e-05
ENSG00000010244	ZNF207	chr17	30677346	30677371	-2.2754	-5.09782	3.80367e-07	7.89918e-05
ENSG00000115806	GORASP2	chr2	171819349	171819456	-1.13189	-5.10216	3.81298e-07	7.9144e-05
ENSG00000173638	SLC19A1	chr21	46923847	46924035	1.92281	5.10735	3.81999e-07	7.92381e-05
ENSG00000249352	7SK	chr5	68325755	68325992	-2.83612	-5.18684	3.82146e-07	7.92381e-05
ENSG00000174365	SNHG11	chr20	37076267	37076572	1.64263	5.10214	3.86285e-07	8.00548e-05
ENSG00000078304	PPP2R5C	chr14	102393857	102394022	1.12049	5.0847	3.87123e-07	8.01871e-05
ENSG00000108679	LGALS3BP	chr17	76967413	76968467	-1.44427	-5.09072	3.88162e-07	8.03607e-05
ENSG00000037637	FBXO42	chr1	16580051	16580088	1.57576	5.12208	3.89301e-07	8.05549e-05
ENSG00000013364	MVP	chr16	29832646	29832694	1.50215	5.08677	3.91545e-07	8.09775e-05
ENSG00000163719	MTMR14	chr3	9741111	9743473	1.20363	5.09296	3.92164e-07	8.10636e-05
ENSG00000090020	SLC9A1	chr1	27481090	27481401	-1.53617	-5.10589	3.92621e-07	8.10784e-05
ENSG00000169738	DCXR	chr17	79994965	79995106	1.5852	5.08758	3.9264e-07	8.10784e-05
ENSG00000141568	FOXK2	chr17	80551298	80551620	1.35279	5.09537	3.93484e-07	8.1211e-05
ENSG00000003402	CFLAR	chr2	202001138	202004600	-1.04657	-5.084	3.9492e-07	8.14653e-05
ENSG00000076641	PAG1	chr8	81880045	81882525	1.99551	5.11837	3.96765e-07	8.18037e-05
ENSG00000259972	AC009120.6	chr16	74339470	74339478	-1.27382	-5.16541	3.97506e-07	8.18999e-05
ENSG00000126814	TRMT5	chr14	61438169	61438989	1.13484	5.1337	3.97826e-07	8.18999e-05
ENSG00000143033	MTF2	chr1	93544868	93545088	-1.33004	-5.09016	3.97917e-07	8.18999e-05
ENSG00000125503	PPP1R12C	chr19	55628782	55628927	-2.85002	-5.08556	3.98049e-07	8.18999e-05
ENSG00000170248	PDCD6IP	chr3	33896110	33896657	1.51236	5.08462	3.98732e-07	8.1934e-05
ENSG00000153317	ASAP1	chr8	131372935	131373407	2.97418	5.08214	3.98772e-07	8.1934e-05
ENSG00000187609	EXD3	chr9	140237611	140237949	-2.11257	-5.08551	3.98827e-07	8.1934e-05
ENSG00000031823	RANBP3	chr19	5933668	5933813	1.36426	5.07947	4.00634e-07	8.22629e-05
ENSG00000189212	DPY19L2P1	chr7	35119601	35121204	2.08144	5.08211	4.01158e-07	8.22972e-05
ENSG00000232295	RP11-154D6.1	chr6	72012545	72012668	-1.68612	-5.14466	4.01212e-07	8.22972e-05
ENSG00000119969	HELLS	chr10	96370996	96373662	1.23101	5.08544	4.02854e-07	8.25598e-05
ENSG00000110799	VWF	chr12	6231890	6231890	-4.54547	-5.07939	4.02904e-07	8.25598e-05
ENSG00000104529	EEF1D	chr8	144661898	144661898	-1.66841	-5.07355	4.05042e-07	8.29557e-05
ENSG00000251192	ZNF674	chrX	46357162	46358871	1.14521	5.11422	4.05278e-07	8.29615e-05
ENSG00000120896	SORBS3	chr8	22421981	22422034	1.94072	5.07811	4.05603e-07	8.29856e-05
ENSG00000153130	SCOC	chr4	141178440	141178564	-3.38327	-5.0988	4.07225e-07	8.32751e-05
ENSG00000177200	CHD9	chr16	53358054	53361363	1.33396	5.0747	4.08664e-07	8.35267e-05
ENSG00000023191	RNH1	chr11	502250	503183	1.38045	5.07535	4.10362e-07	8.38309e-05
ENSG00000155849	ELMO1	chr7	37283961	37283996	2.83037	5.07738	4.1342e-07	8.44127e-05
ENSG00000102755	FLT1	chr13	29069233	29069265	-4.56319	-5.0838	4.13646e-07	8.44158e-05
ENSG00000157450	RNF111	chr15	59358963	59359282	-1.32831	-5.08224	4.14605e-07	8.45685e-05
ENSG00000160953	MUM1	chr19	1372098	1372236	1.4486	5.07928	4.15091e-07	8.46246e-05
ENSG00000198055	GRK6	chr5	176831407	176831558	-1.65844	-5.08412	4.17094e-07	8.49897e-05
ENSG00000127511	SIN3B	chr19	16988356	16988450	1.22804	5.0792	4.17994e-07	8.51298e-05
ENSG00000143443	C1orf56	chr1	151024361	151024462	1.20665	5.16797	4.19482e-07	8.53598e-05
ENSG00000105364	MRPL4	chr19	10370293	10370454	-1.14864	-5.08448	4.1955e-07	8.53598e-05
ENSG00000110077	MS4A6A	chr11	59949791	59950031	-2.90422	-5.07717	4.20536e-07	8.54561e-05
ENSG00000101745	ANKRD12	chr18	9285207	9285983	1.80644	5.08483	4.20551e-07	8.54561e-05
ENSG00000146802	TMEM168	chr7	112407140	112407190	1.12927	5.09744	4.20663e-07	8.54561e-05
ENSG00000159140	SON	chr21	34915370	34915370	-2.58304	-5.07459	4.21419e-07	8.55542e-05
ENSG00000184497	TMEM255B	chr13	114506023	114506305	2.16985	5.09702	4.21572e-07	8.55542e-05
ENSG00000130175	PRKCSH	chr19	11560698	11560802	1.58111	5.0706	4.24401e-07	8.60848e-05
ENSG00000117335	CD46	chr1	207968570	207968851	1.45149	5.07723	4.25514e-07	8.62667e-05
ENSG00000165819	METTL3	chr14	21976278	21976377	-1.47029	-5.07819	4.25855e-07	8.62923e-05
ENSG00000143851	PTPN7	chr1	202116143	202117340	2.31133	5.18166	4.27952e-07	8.66733e-05
ENSG00000157911	PEX10	chr1	2343970	2343974	-2.90119	-5.08319	4.32747e-07	8.76003e-05
ENSG00000009830	POMT2	chr14	77745305	77745404	1.30964	5.06415	4.34287e-07	8.78675e-05
ENSG00000120280	CXorf21	chrX	30576941	30578473	3.06446	5.30029	4.35308e-07	8.80297e-05
ENSG00000151914	DST	chr6	56336938	56336944	1.5178	5.05699	4.35861e-07	8.80581e-05
ENSG00000160145	KALRN	chr3	124440037	124442634	2.11211	5.0605	4.35888e-07	8.80581e-05
ENSG00000147421	HMBOX1	chr8	28921693	28922281	1.254	5.06835	4.36806e-07	8.81991e-05
ENSG00000182979	MTA1	chr14	105935406	105935497	1.60338	5.06657	4.37971e-07	8.83899e-05
ENSG00000205250	E2F4	chr16	67226093	67226109	-2.6065	-5.07037	4.40893e-07	8.89348e-05
ENSG00000197111	PCBP2	chr12	53853584	53854114	-1.82857	-5.06992	4.41926e-07	8.90982e-05
ENSG00000182446	NPLOC4	chr17	79527588	79527655	1.25115	5.06214	4.42516e-07	8.91725e-05
ENSG00000183208	GDPGP1	chr15	90777040	90777318	1.07225	5.10664	4.45193e-07	8.96669e-05
ENSG00000160888	IER2	chr19	13262789	13263757	1.63978	5.19753	4.46576e-07	8.99001e-05
ENSG00000076770	MBNL3	chrX	131503345	131506028	2.05663	5.07478	4.47123e-07	8.99651e-05
ENSG00000134684	YARS	chr1	33282919	33283754	1.25107	5.07253	4.50142e-07	9.05271e-05
ENSG00000261690	AC009133.12	chr16	29829301	29829865	-1.58983	-5.23227	4.50658e-07	9.05597e-05
ENSG00000164162	ANAPC10	chr4	146019039	146019271	-2.80912	-5.06911	4.50756e-07	9.05597e-05
ENSG00000092098	RNF31	chr14	24615932	24615948	1.42372	5.06077	4.51343e-07	9.05925e-05
ENSG00000164941	INTS8	chr8	95835535	95835603	-1.85746	-5.05689	4.51371e-07	9.05925e-05
ENSG00000148337	CIZ1	chr9	130940770	130940987	1.48895	5.05634	4.53053e-07	9.08572e-05
[truncated: 27,706 more rows]
