# Supplementary material for: Insights into beta cell regeneration for diabetes via integration of molecular landscapes in human insulinomas
Source: Nat Commun. 2017 Oct 3;8:767. doi: 10.1038/s41467-017-00992-9 (PMC5626682; doi:10.1038/s41467-017-00992-9)
Supplement: Supplementary file 13 — Supplementary Data 10 [file 41467_2017_992_MOESM13_ESM.xlsx]

## Sheet: Supplementary Data 12
Supplementary Data 10. Top 100 genes with most significant spliced exons in insulinoma vs beta cells, by F and Simes test respectively
F test								Simes test
Ensembl.ID	GeneID	NExons	F	P.Value	FDR			Ensembl.ID	GeneID	NExons	P.Value	FDR
ENSG00000155849	ELMO1	52	29.6955	1.59e-212	3.57e-208			ENSG00000010327	STAB1	95	4.24e-46	9.51e-42
ENSG00000054654	SYNE2	180	6.62687	1.9e-135	2.13e-131			ENSG00000072864	NDE1	29	3.58e-43	4.02e-39
ENSG00000161010	C5orf45	52	16.8955	8.23e-123	6.17e-119			ENSG00000047315	POLR2B	49	6.31e-40	4.72e-36
ENSG00000151914	DST	173	6.17536	8.62e-118	4.84e-114			ENSG00000182993	C12orf60	10	1.61e-36	9.03e-33
ENSG00000147526	TACC1	72	11.8045	2.52e-114	1.13e-110			ENSG00000160613	PCSK7	47	4.76e-34	2.14e-30
ENSG00000187240	DYNC2H1	103	7.66291	2.31e-95	8.63e-92			ENSG00000091592	NLRP1	32	3.19e-32	1.19e-28
ENSG00000091592	NLRP1	32	20.796	1.55e-93	4.99e-90			ENSG00000179583	CIITA	38	1.3e-30	4.18e-27
ENSG00000159140	SON	49	13.7351	1.03e-92	2.89e-89			ENSG00000161888	SPC24	9	3.54e-30	9.93e-27
ENSG00000075292	ZNF638	82	8.86851	4.72e-92	1.18e-88			ENSG00000257433	RP1-197B17.3	7	3.08e-28	7.7e-25
ENSG00000138688	KIAA1109	119	6.6386	2.11e-90	4.74e-87			ENSG00000167264	DUS2	38	1.88e-25	4.23e-22
ENSG00000135679	MDM2	59	11.1409	8.18e-88	1.67e-84			ENSG00000147526	TACC1	72	9.92e-25	2.03e-21
ENSG00000115464	USP34	131	6.04876	5.09e-87	9.53e-84			ENSG00000166484	MAPK7	39	2.24e-23	4.19e-20
ENSG00000127914	AKAP9	79	8.18011	4.57e-80	7.9e-77			ENSG00000138185	ENTPD1	27	3.32e-23	5.74e-20
ENSG00000138185	ENTPD1	27	20.6555	1.87e-78	3e-75			ENSG00000226688	ENTPD1-AS1	33	4.11e-23	6.28e-20
ENSG00000108654	DDX5	93	7.09067	9.29e-78	1.39e-74			ENSG00000267532	MIR497HG	6	4.19e-23	6.28e-20
ENSG00000010327	STAB1	95	6.75325	2.85e-74	4e-71			ENSG00000108578	BLMH	39	1.64e-22	2.31e-19
ENSG00000005810	MYCBP2	112	6.00917	5.77e-74	7.62e-71			ENSG00000241472	PTPRG-AS1	19	4.16e-22	5.49e-19
ENSG00000110077	MS4A6A	43	11.9696	7.15e-70	8.92e-67			ENSG00000110446	SLC15A3	19	1.54e-21	1.86e-18
ENSG00000149532	CPSF7	62	8.42894	1.22e-65	1.45e-62			ENSG00000196712	NF1	110	1.57e-21	1.86e-18
ENSG00000095787	WAC	60	8.4263	1.51e-63	1.7e-60			ENSG00000148120	C9orf3	65	5.52e-21	6.06e-18
ENSG00000135439	AGAP2	23	19.4542	4.71e-63	5.04e-60			ENSG00000136448	NMT1	34	5.66e-21	6.06e-18
ENSG00000113360	DROSHA	73	7.22506	5.69e-63	5.81e-60			ENSG00000046889	PREX2	47	6.88e-21	7.02e-18
ENSG00000137496	IL18BP	34	13.0271	5.44e-61	5.32e-58			ENSG00000144642	RBMS3	35	1.12e-20	1.1e-17
ENSG00000103657	HERC1	111	5.2743	1.9e-60	1.78e-57			ENSG00000154025	SLC5A10	8	1.34e-20	1.25e-17
ENSG00000110446	SLC15A3	19	22.5236	4.27e-60	3.84e-57			ENSG00000151376	ME3	38	2.18e-20	1.96e-17
ENSG00000133027	PEMT	22	18.9168	1.13e-58	9.72e-56			ENSG00000172889	EGFL7	21	2.4e-20	2.07e-17
ENSG00000115760	BIRC6	97	5.6309	1.69e-58	1.4e-55			ENSG00000068001	HYAL2	19	2.84e-20	2.36e-17
ENSG00000090006	LTBP4	89	5.91769	7.34e-58	5.89e-55			ENSG00000100979	PLTP	19	6.4e-20	5.14e-17
ENSG00000072864	NDE1	29	14.209	2.46e-57	1.91e-54			ENSG00000154723	ATP5J	18	3.07e-19	2.38e-16
ENSG00000087191	PSMC5	60	7.71058	1.06e-56	7.97e-54			ENSG00000141556	TBCD	94	4.12e-19	3.09e-16
ENSG00000171962	LRRC48	57	7.94047	4.93e-56	3.57e-53			ENSG00000167770	OTUB1	27	5.18e-19	3.76e-16
ENSG00000149716	ORAOV1	43	9.88491	6.91e-56	4.85e-53			ENSG00000161010	C5orf45	52	1.35e-18	9.48e-16
ENSG00000131018	SYNE1	224	3.37342	1.23e-55	8.37e-53			ENSG00000196517	SLC6A9	30	2.13e-18	1.45e-15
ENSG00000202079	Y_RNA	338	2.77926	2.26e-55	1.49e-52			ENSG00000164867	NOS3	37	2.72e-18	1.8e-15
ENSG00000047315	POLR2B	49	8.79542	4.77e-55	3.06e-52			ENSG00000108592	FTSJ3	52	4.65e-18	2.99e-15
ENSG00000108578	BLMH	39	10.4844	1.77e-54	1.1e-51			ENSG00000149781	FERMT3	31	8.09e-18	5.05e-15
ENSG00000175054	ATR	68	6.80351	3.36e-54	2.04e-51			ENSG00000010610	CD4	25	1.32e-17	8.02e-15
ENSG00000172889	EGFL7	21	18.2947	3.45e-54	2.04e-51			ENSG00000123342	MMP19	26	2.12e-17	1.26e-14
ENSG00000133392	MYH11	56	7.76443	1.67e-53	9.59e-51			ENSG00000126457	PRMT1	43	2.8e-17	1.61e-14
ENSG00000156414	TDRD9	45	8.95366	8.45e-52	4.74e-49			ENSG00000170242	USP47	52	3.21e-17	1.8e-14
ENSG00000061987	MON2	63	6.89347	3.06e-51	1.67e-48			ENSG00000171634	BPTF	64	3.61e-17	1.98e-14
ENSG00000093144	ECHDC1	60	7.03227	3.3e-50	1.77e-47			ENSG00000112531	QKI	41	4.54e-17	2.43e-14
ENSG00000166012	TAF1D	75	5.99585	5.72e-50	2.99e-47			ENSG00000178685	PARP10	50	6.09e-17	3.18e-14
ENSG00000133226	SRRM1	62	6.80891	1.28e-49	6.54e-47			ENSG00000147274	RBMX	31	8.26e-17	4.22e-14
ENSG00000253729	PRKDC	105	4.80393	1.37e-49	6.86e-47			ENSG00000187609	EXD3	48	1.26e-16	6.28e-14
ENSG00000178104	PDE4DIP	174	3.60336	2.02e-49	9.87e-47			ENSG00000075292	ZNF638	82	1.45e-16	7.07e-14
ENSG00000122786	CALD1	63	6.6466	9.18e-49	4.36e-46			ENSG00000161791	FMNL3	40	2.38e-16	1.14e-13
ENSG00000115694	STK25	86	5.38592	9.32e-49	4.36e-46			ENSG00000115935	WIPF1	43	2.67e-16	1.25e-13
ENSG00000213923	CSNK1E	38	9.7242	1.39e-48	6.38e-46			ENSG00000012061	ERCC1	35	4.31e-16	1.98e-13
ENSG00000108946	PRKAR1A	50	7.83682	1.62e-48	7.26e-46			ENSG00000112701	SENP6	52	4.74e-16	2.13e-13
ENSG00000072135	PTPN18	49	7.95031	1.83e-48	8.06e-46			ENSG00000156414	TDRD9	45	5.43e-16	2.39e-13
ENSG00000075151	EIF4G3	75	5.85209	2.91e-48	1.26e-45			ENSG00000133027	PEMT	22	5.67e-16	2.45e-13
ENSG00000092148	HECTD1	80	5.6053	3.04e-48	1.29e-45			ENSG00000185811	IKZF1	18	6.49e-16	2.75e-13
ENSG00000100722	ZC3H14	73	5.92681	6.94e-48	2.89e-45			ENSG00000095066	HOOK2	77	6.84e-16	2.85e-13
ENSG00000007202	KIAA0100	72	5.96221	1.17e-47	4.79e-45			ENSG00000166501	PRKCB	14	7.61e-16	3.11e-13
ENSG00000010610	CD4	25	13.6503	1.87e-47	7.49e-45			ENSG00000111348	ARHGDIB	18	8.23e-16	3.29e-13
ENSG00000006607	FARP2	71	5.99939	1.94e-47	7.66e-45			ENSG00000244462	RBM12	7	8.34e-16	3.29e-13
ENSG00000082641	NFE2L1	49	7.81313	2.15e-47	8.33e-45			ENSG00000204852	TCTN1	63	8.63e-16	3.34e-13
ENSG00000113649	TCERG1	56	7.04965	3.99e-47	1.52e-44			ENSG00000100814	CCNB1IP1	34	9.88e-16	3.76e-13
ENSG00000149311	ATM	115	4.3855	9.71e-47	3.63e-44			ENSG00000068878	PSME4	67	1.07e-15	4.02e-13
ENSG00000171703	TCEA2	38	9.39524	1.29e-46	4.77e-44			ENSG00000078674	PCM1	86	1.16e-15	4.26e-13
ENSG00000129003	VPS13C	103	4.67053	1.47e-46	5.33e-44			ENSG00000155849	ELMO1	52	1.59e-15	5.7e-13
ENSG00000112531	QKI	41	8.79783	2.59e-46	9.25e-44			ENSG00000099949	LZTR1	66	1.6e-15	5.7e-13
ENSG00000174227	PIGG	70	5.94966	3.04e-46	1.07e-43			ENSG00000234456	MAGI2-AS3	28	1.85e-15	6.49e-13
ENSG00000141551	CSNK1D	67	6.11154	4.7e-46	1.62e-43			ENSG00000109171	SLAIN2	19	1.99e-15	6.76e-13
ENSG00000050426	LETMD1	72	5.75792	2.49e-45	8.46e-43			ENSG00000006114	SYNRG	56	1.99e-15	6.76e-13
ENSG00000228113	AC003991.3	14	22.933	4.67e-45	1.57e-42			ENSG00000113360	DROSHA	73	2.66e-15	8.92e-13
ENSG00000132781	MUTYH	77	5.47149	7.03e-45	2.32e-42			ENSG00000088387	DOCK9	83	2.82e-15	9.33e-13
ENSG00000145833	DDX46	47	7.72084	7.84e-45	2.55e-42			ENSG00000137496	IL18BP	34	2.96e-15	9.63e-13
ENSG00000180353	HCLS1	36	9.47864	1.05e-44	3.37e-42			ENSG00000167257	RNF214	29	3.24e-15	1.04e-12
ENSG00000124593	PRICKLE4	25	12.7144	6.37e-44	2.02e-41			ENSG00000124486	USP9X	60	3.82e-15	1.21e-12
ENSG00000065000	AP3D1	62	6.21305	9.6e-44	3e-41			ENSG00000135439	AGAP2	23	3.87e-15	1.21e-12
ENSG00000104529	EEF1D	110	4.31763	1.18e-43	3.62e-41			ENSG00000130985	UBA1	42	4.21e-15	1.29e-12
ENSG00000105221	AKT2	105	4.43467	1.25e-43	3.8e-41			ENSG00000166986	MARS	85	5.04e-15	1.53e-12
ENSG00000143442	POGZ	60	6.33757	1.42e-43	4.26e-41			ENSG00000160255	ITGB2	30	6.75e-15	2.02e-12
ENSG00000135749	PCNXL2	83	5.08609	3.16e-43	9.3e-41			ENSG00000133392	MYH11	56	7.19e-15	2.13e-12
ENSG00000065534	MYLK	52	6.97089	3.19e-43	9.3e-41			ENSG00000225733	FGD5-AS1	14	8.37e-15	2.44e-12
ENSG00000204842	ATXN2	75	5.42005	3.73e-43	1.07e-40			ENSG00000135679	MDM2	59	1.38e-14	3.97e-12
ENSG00000110713	NUP98	73	5.49255	6.97e-43	1.98e-40			ENSG00000155926	SLA	35	1.47e-14	4.19e-12
ENSG00000006114	SYNRG	56	6.5602	9.21e-43	2.59e-40			ENSG00000072201	LNX1	25	1.77e-14	4.98e-12
ENSG00000028203	VEZT	88	4.84099	2.28e-42	6.33e-40			ENSG00000173575	CHD2	75	2.23e-14	6.18e-12
ENSG00000174231	PRPF8	78	5.17617	7.9e-42	2.16e-39			ENSG00000119185	ITGB1BP1	45	2.65e-14	7.27e-12
ENSG00000039523	FAM65A	66	5.75843	1.05e-41	2.84e-39			ENSG00000134954	ETS1	28	2.75e-14	7.45e-12
ENSG00000179583	CIITA	38	8.55478	1.45e-41	3.88e-39			ENSG00000139910	NOVA1	34	2.82e-14	7.55e-12
ENSG00000197969	VPS13A	96	4.53331	1.69e-41	4.46e-39			ENSG00000103126	AXIN1	19	3.39e-14	8.96e-12
ENSG00000197102	DYNC1H1	101	4.39882	1.74e-41	4.53e-39			ENSG00000188511	C22orf34	6	3.58e-14	9.36e-12
ENSG00000182944	EWSR1	58	6.2615	1.77e-41	4.58e-39			ENSG00000130307	USHBP1	21	4.16e-14	1.07e-11
ENSG00000116580	GON4L	68	5.60725	2.7e-41	6.89e-39			ENSG00000196199	MPHOSPH8	23	4.35e-14	1.11e-11
ENSG00000068001	HYAL2	19	15.4112	3.28e-41	8.27e-39			ENSG00000091831	ESR1	22	4.93e-14	1.24e-11
ENSG00000258168	RP11-588H23.3	15	19.327	5.61e-41	1.4e-38			ENSG00000077943	ITGA8	33	5.26e-14	1.31e-11
ENSG00000104517	UBR5	88	4.73708	5.91e-41	1.46e-38			ENSG00000100038	TOP3B	49	5.73e-14	1.41e-11
ENSG00000141027	NCOR1	102	4.31908	1.21e-40	2.97e-38			ENSG00000108424	KPNB1	51	5.81e-14	1.42e-11
ENSG00000166484	MAPK7	39	8.2327	1.25e-40	3.02e-38			ENSG00000231160	RP11-617D20.1	10	7.54e-14	1.82e-11
ENSG00000164035	EMCN	26	11.4493	1.31e-40	3.14e-38			ENSG00000149716	ORAOV1	43	7.68e-14	1.83e-11
ENSG00000103197	TSC2	95	4.49689	1.48e-40	3.49e-38			ENSG00000082074	FYB	24	8.37e-14	1.98e-11
ENSG00000111203	ITFG2	49	6.92766	1.74e-40	4.07e-38			ENSG00000126217	MCF2L	107	9.34e-14	2.19e-11
ENSG00000139624	CERS5	74	5.22975	2.14e-40	4.95e-38			ENSG00000267278	MAP3K14-AS1	20	1.21e-13	2.79e-11
ENSG00000171634	BPTF	64	5.71228	4.98e-40	1.14e-37			ENSG00000186994	KANK3	16	1.22e-13	2.79e-11
ENSG00000164741	DLC1	46	7.18523	5.45e-40	1.24e-37			ENSG00000185697	MYBL1	24	1.29e-13	2.93e-11
ENSG00000102317	RBM3	33	9.26519	5.55e-40	1.25e-37			ENSG00000102738	MRPS31	13	1.71e-13	3.84e-11
