# Supplementary material for: Insights into beta cell regeneration for diabetes via integration of molecular landscapes in human insulinomas
Source: Nat Commun. 2017 Oct 3;8:767. doi: 10.1038/s41467-017-00992-9 (PMC5626682; doi:10.1038/s41467-017-00992-9)
Supplement: Supplementary file 14 — Supplementary Data 11 [file 41467_2017_992_MOESM14_ESM.xlsx]

## Sheet: Supplementary Data 13
Supplementary Data 11. Insulinoma Co-Expression Network Table
Gene.Name	moduleColor
SAMD11	white
NOC2L	white
KLHL17	turquoise
PLEKHN1	turquoise
HES4	brown
ISG15	lightsteelblue1
AGRN	magenta
C1orf159	turquoise
TNFRSF4	magenta
SDF4	white
B3GALT6	white
UBE2J2	turquoise
SCNN1D	turquoise
ACAP3	turquoise
PUSL1	turquoise
CPSF3L	turquoise
CPTP	white
TAS1R3	turquoise
DVL1	white
MXRA8	brown
AURKAIP1	yellow
CCNL2	green
MRPL20	white
ANKRD65	white
VWA1	turquoise
ATAD3C	turquoise
ATAD3B	turquoise
ATAD3A	turquoise
TMEM240	darkred
SSU72	white
C1orf233	turquoise
MIB2	turquoise
CDK11B	turquoise
SLC35E2B	turquoise
CDK11A	turquoise
SLC35E2	turquoise
NADK	turquoise
GNB1	blue
PRKCZ	turquoise
FAAP20	turquoise
SKI	turquoise
MORN1	cyan
RER1	white
PEX10	turquoise
PLCH2	greenyellow
PANK4	turquoise
TNFRSF14	turquoise
FAM213B	turquoise
TTC34	turquoise
PRDM16	brown
ARHGEF16	turquoise
MEGF6	brown
TPRG1L	blue
WRAP73	turquoise
SMIM1	tan
LRRC47	turquoise
CEP104	turquoise
DFFB	turquoise
C1orf174	blue
AJAP1	turquoise
NPHP4	turquoise
KCNAB2	turquoise
CHD5	turquoise
RPL22	yellow
RNF207	skyblue3
ICMT	yellow
GPR153	brown
ACOT7	turquoise
TNFRSF25	turquoise
PLEKHG5	turquoise
NOL9	blue
ZBTB48	turquoise
KLHL21	yellow
PHF13	tan
THAP3	turquoise
DNAJC11	turquoise
CAMTA1	saddlebrown
VAMP3	blue
PER3	grey
PARK7	yellow
ERRFI1	pink
SLC45A1	turquoise
RERE	lightcyan
ENO1	yellow
GPR157	brown
H6PD	turquoise
SPSB1	magenta
SLC25A33	black
TMEM201	turquoise
PIK3CD	turquoise
CLSTN1	yellowgreen
CTNNBIP1	grey
LZIC	green
NMNAT1	yellow
RBP7	yellow
UBE4B	green
KIF1B	grey
PGD	white
APITD1	blue
DFFA	midnightblue
PEX14	turquoise
CASZ1	grey60
C1orf127	blue
TARDBP	brown4
MASP2	green
SRM	turquoise
EXOSC10	darkorange
MTOR	turquoise
ANGPTL7	turquoise
UBIAD1	turquoise
PTCHD2	greenyellow
FBXO2	sienna3
FBXO44	turquoise
FBXO6	turquoise
MAD2L2	white
AGTRAP	yellowgreen
MTHFR	turquoise
CLCN6	turquoise
KIAA2013	yellow
PLOD1	magenta
MFN2	turquoise
MIIP	turquoise
TNFRSF1B	magenta
VPS13D	green
DHRS3	brown
C1orf158	turquoise
PDPN	brown
PRDM2	brown4
KAZN	brown
TMEM51	brown
FHAD1	cyan
EFHD2	lightgreen
CTRC	lightgreen
CELA2A	lightgreen
CELA2B	lightgreen
CASP9	turquoise
DNAJC16	cyan
AGMAT	midnightblue
DDI2	purple
PLEKHM2	turquoise
SLC25A34	yellow
FBLIM1	brown
SPEN	orangered4
ZBTB17	turquoise
HSPB7	brown
CLCNKA	lightgreen
FAM131C	white
EPHA2	magenta
ARHGEF19	brown
RSG1	turquoise
FBXO42	green
SZRD1	sienna3
NECAP2	yellow
NBPF1	brown
CROCC	turquoise
MFAP2	brown
ATP13A2	turquoise
SDHB	yellow
PADI2	steelblue
RCC2	magenta
ARHGEF10L	greenyellow
IGSF21	brown
KLHDC7A	brown
ALDH4A1	yellow
IFFO2	magenta
UBR4	greenyellow
EMC1	blue
MRTO4	white
AKR7L	sienna3
AKR7A3	lightgreen
AKR7A2	yellow
PQLC2	turquoise
CAPZB	sienna3
MINOS1	blue
NBL1	black
TMCO4	greenyellow
RNF186	lightgreen
OTUD3	purple
UBXN10	blue
VWA5B1	turquoise
CAMK2N1	greenyellow
MUL1	yellow
PINK1	grey
DDOST	violet
KIF17	cyan
SH2D5	turquoise
HP1BP3	blue
EIF4G3	darkorange2
ECE1	greenyellow
NBPF3	blue
ALPL	magenta
RAP1GAP	turquoise
USP48	blue
HSPG2	magenta
CELA3B	lightgreen
CELA3A	lightgreen
CDC42	blue
WNT4	turquoise
ZBTB40	orangered4
EPHA8	magenta
C1QA	lightyellow
C1QC	lightyellow
C1QB	lightyellow
EPHB2	brown
KDM1A	blue
LUZP1	magenta
HNRNPR	blue
ZNF436	tan
TCEA3	brown
ASAP3	brown
ID3	brown
RPL11	yellow
TCEB3	blue
PITHD1	blue
LYPLA2	white
GALE	turquoise
HMGCL	yellow
FUCA1	yellow
PNRC2	blue
SRSF10	pink
IFNLR1	saddlebrown
GRHL3	midnightblue
STPG1	green
NIPAL3	blue
RCAN3	purple
NCMAP	paleturquoise
SRRM1	brown4
CLIC4	steelblue
RUNX3	brown
SYF2	blue
RSRP1	blue
RHD	grey
TMEM50A	blue
RHCE	blue
TMEM57	pink
LDLRAP1	yellow
MAN1C1	tan
SEPN1	turquoise
MTFR1L	sienna3
PAQR7	turquoise
STMN1	darkorange
PAFAH2	yellow
EXTL1	lightgreen
SLC30A2	lightgreen
PDIK1L	purple
FAM110D	tan
CNKSR1	tan
CEP85	blue
SH3BGRL3	turquoise
UBXN11	cyan
DHDDS	white
HMGN2	blue
RPS6KA1	turquoise
ARID1A	turquoise
PIGV	green
ZDHHC18	turquoise
GPN2	turquoise
GPATCH3	yellow
NUDC	turquoise
NR0B2	grey
KDF1	sienna3
TRNP1	greenyellow
FAM46B	brown
SLC9A1	turquoise
WDTC1	turquoise
TMEM222	white
SYTL1	mediumpurple3
MAP3K6	turquoise
FCN3	tan
GPR3	lightgreen
WASF2	brown4
AHDC1	turquoise
FGR	steelblue
IFI6	yellow
FAM76A	blue
STX12	blue
PPP1R8	blue
THEMIS2	lightyellow
RPA2	yellow
SMPDL3B	turquoise
XKR8	darkred
EYA3	green
PTAFR	black
DNAJC8	green
ATPIF1	darkred
SESN2	greenyellow
MED18	yellow
PHACTR4	turquoise
RCC1	turquoise
TRNAU1AP	yellow
TAF12	yellow
GMEB1	tan
YTHDF2	blue
OPRD1	greenyellow
EPB41	turquoise
TMEM200B	brown
SRSF4	tan
MECR	turquoise
PTPRU	yellow
LAPTM5	lightyellow
SDC3	brown
PUM1	pink
NKAIN1	turquoise
SNRNP40	blue
ZCCHC17	blue
FABP3	grey
SERINC2	lightgreen
TINAGL1	thistle2
PEF1	blue
COL16A1	brown
ADGRB2	black
PTP4A2	blue
KHDRBS1	blue
TMEM39B	turquoise
KPNA6	blue
TXLNA	white
CCDC28B	turquoise
IQCC	cyan
DCDC2B	turquoise
TMEM234	cyan
EIF3I	yellow
FAM167B	turquoise
HDAC1	blue
MARCKSL1	plum1
FAM229A	turquoise
BSDC1	blue
ZBTB8B	paleturquoise
ZBTB8A	purple
ZBTB8OS	blue
RBBP4	blue
KIAA1522	lightgreen
YARS	salmon
S100PBP	blue
FNDC5	yellow
HPCA	yellow
TMEM54	yellow
RNF19B	blue
AK2	blue
AZIN2	turquoise
TRIM62	turquoise
ZNF362	turquoise
PHC2	greenyellow
ZSCAN20	cyan
CSMD2	brown
SMIM12	floralwhite
GJA4	magenta
DLGAP3	turquoise
ZMYM6NB	blue
ZMYM6	blue
ZMYM1	blue
SFPQ	blue
ZMYM4	blue
KIAA0319L	blue
NCDN	turquoise
TFAP2E	turquoise
PSMB2	yellow
C1orf216	brown
AGO4	darkgrey
AGO1	blue
AGO3	blue
TEKT2	turquoise
ADPRHL2	turquoise
COL8A2	brown
TRAPPC3	yellow
MAP7D1	white
THRAP3	green
SH3D21	turquoise
EVA1B	turquoise
STK40	turquoise
LSM10	turquoise
OSCP1	cyan
MRPS15	darkred
CSF3R	lightyellow
GRIK3	magenta
ZC3H12A	lightgreen
MEAF6	darkorange
SNIP1	blue
DNALI1	cyan
GNL2	blue
C1orf109	yellow
CDCA8	midnightblue
EPHA10	cyan
MANEAL	yellow
YRDC	blue
C1orf122	yellow
MTF1	lightcyan
INPP5B	lightcyan
SF3A3	blue
FHL3	magenta
UTP11L	yellow
POU3F1	magenta
RRAGC	blue
MYCBP	blue
RHBDL2	green
AKIRIN1	blue
NDUFS5	yellow
MACF1	darkorange2
BMP8A	turquoise
PABPC4	turquoise
HEYL	brown
HPCAL4	brown
PPIE	blue
BMP8B	turquoise
OXCT2	turquoise
TRIT1	darkorange
MYCL	lightgreen
MFSD2A	greenyellow
CAP1	yellow
PPT1	blue
RLF	blue
ZMPSTE24	blue
COL9A2	brown
SMAP2	greenyellow
ZFP69B	blue
ZFP69	darkturquoise
EXO5	lightcyan1
ZNF684	blue
RIMS3	lightgreen
NFYC	tan
KCNQ4	lightgreen
CITED4	lightgreen
CTPS1	magenta
SLFNL1	turquoise
SCMH1	cyan
FOXO6	turquoise
HIVEP3	turquoise
FOXJ3	blue
RIMKLA	blue
ZMYND12	green
PPCS	blue
CCDC30	cyan
PPIH	blue
YBX1	yellow
P3H1	brown
C1orf50	blue
CCDC23	yellow
ERMAP	green
ZNF691	blue
SLC2A1	orange
EBNA1BP2	blue
CFAP57	cyan
TMEM125	salmon
C1orf210	greenyellow
TIE1	magenta
ELOVL1	turquoise
MED8	blue
SZT2	turquoise
HYI	lightgreen
PTPRF	cyan
KDM4A	grey
ST3GAL3	turquoise
ARTN	turquoise
IPO13	turquoise
DPH2	turquoise
ATP6V0B	yellow
B4GALT2	turquoise
CCDC24	turquoise
SLC6A9	turquoise
DMAP1	cyan
ERI3	cyan
RNF220	turquoise
TMEM53	blue
C1orf228	green
KIF2C	turquoise
RPS8	yellow
BEST4	green
PLK3	lightgreen
TCTEX1D4	lightgreen
BTBD19	turquoise
PTCH2	turquoise
EIF2B3	purple
HECTD3	turquoise
UROD	yellow
ZSWIM5	blue
MUTYH	turquoise
TOE1	lightcyan1
TESK2	turquoise
MMACHC	darkred
PRDX1	yellow
AKR1A1	yellow
NASP	turquoise
CCDC17	turquoise
GPBP1L1	blue
TMEM69	green
IPP	purple
MAST2	brown
PIK3R3	blue
TSPAN1	purple
POMGNT1	yellow
RAD54L	turquoise
LRRC41	blue
UQCRH	yellow
NSUN4	blue
FAAH	turquoise
MKNK1	turquoise
MOB3C	white
ATPAF1	royalblue
EFCAB14	green
CYP4X1	yellow
PDZK1IP1	paleturquoise
TAL1	magenta
STIL	pink
CMPK1	blue
TRABD2B	brown
SLC5A9	turquoise
SPATA6	darkgreen
AGBL4	blue
BEND5	cyan
ELAVL4	royalblue
FAF1	blue
CDKN2C	black
RNF11	blue
TTC39A	blue
EPS15	blue
OSBPL9	blue
NRD1	blue
RAB3B	black
TXNDC12	blue
KTI12	yellow
BTF3L4	blue
ZFYVE9	blue
CC2D1B	turquoise
ORC1	brown
PRPF38A	green
ZCCHC11	blue
GPX7	royalblue
COA7	yellow
ZYG11B	red
ECHDC2	cyan
SCP2	green
PODN	turquoise
CPT2	yellow
C1orf123	yellow
MAGOH	yellow
LRP8	black
NDC1	blue
YIPF1	blue
DIO1	brown4
HSPB11	blue
LRRC42	blue
TMEM59	royalblue
TCEANC2	blue
CYB5RL	lightcyan
MRPL37	white
SSBP3	lightcyan
ACOT11	tan
FAM151A	turquoise
MROH7	tan
TTC4	yellow
PARS2	blue
TTC22	cyan
DHCR24	black
TMEM61	yellow
PCSK9	turquoise
USP24	blue
PPAP2B	thistle2
PRKAA2	blue
C1orf168	yellow
DAB1	darkorange
OMA1	darkorange
TACSTD2	paleturquoise
MYSM1	purple
JUN	steelblue
FGGY	green
HOOK1	blue
CYP2J2	yellow
NFIA	brown
TM2D1	blue
INADL	blue
USP1	blue
DOCK7	blue
ANGPTL3	purple
ATG4C	red
ALG6	blue
ITGB3BP	blue
EFCAB7	blue
PGM1	yellow
ROR1	grey
CACHD1	black
RAVER2	blue
JAK1	green
AK4	grey
DNAJC6	blue
LEPR	black
LEPROT	blue
PDE4B	black
SGIP1	red
WDR78	cyan
MIER1	blue
SLC35D1	blue
IL12RB2	grey
SERBP1	blue
GADD45A	black
GNG12	blue
DIRAS3	blue
WLS	tan
LRRC7	blue
LRRC40	blue
SRSF11	blue
ANKRD13C	purple
HHLA3	turquoise
CTH	grey
PTGER3	lightyellow
ZRANB2	blue
NEGR1	blue
LRRIQ3	blue
FPGT	blue
ERICH3	turquoise
CRYZ	blue
TYW3	blue
SLC44A5	brown
ACADM	blue
RABGGTB	blue
ST6GALNAC3	magenta
ST6GALNAC5	bisque4
PIGK	blue
AK5	plum1
ZZZ3	blue
USP33	blue
FAM73A	pink
NEXN	brown
FUBP1	blue
DNAJB4	blue
GIPC2	magenta
PTGFR	brown
IFI44L	magenta
IFI44	turquoise
ADGRL4	magenta
ADGRL2	magenta
TTLL7	blue
PRKACB	blue
SAMD13	yellow
RPF1	blue
GNG5	green
CTBS	blue
SSX2IP	purple
WDR63	cyan
MCOLN3	turquoise
SYDE2	greenyellow
C1orf52	grey60
BCL10	plum2
DDAH1	greenyellow
CYR61	steelblue
ZNHIT6	purple
COL24A1	brown
ODF2L	blue
SH3GLB1	blue
HS2ST1	blue
LMO4	brown
PKN2	blue
GTF2B	blue
CCBL2	blue
RBMXL1	royalblue
GBP3	brown
GBP1	brown
GBP2	steelblue
GBP4	lightsteelblue1
GBP5	brown
LRRC8B	blue
LRRC8C	blue
LRRC8D	green
ZNF326	purple
ZNF644	blue
HFM1	blue
CDC7	blue
TGFBR3	blue
BTBD8	blue
KIAA1107	green
GLMN	purple
RPAP2	pink
EVI5	purple
RPL5	yellow
FAM69A	blue
MTF2	blue
TMED5	blue
CCDC18	blue
DR1	blue
FNBP1L	cyan
BCAR3	turquoise
DNTTIP2	blue
GCLM	purple
ARHGAP29	blue
ABCD3	purple
F3	lightyellow
SLC44A3	grey
CNN3	brown
ALG14	grey
TMEM56	darkgrey
RWDD3	blue
PTBP2	green
DPYD	darkorange
SNX7	yellow
PALMD	magenta
FRRS1	brown
AGL	blue
SLC35A3	blue
HIAT1	blue
SASS6	blue
TRMT13	blue
LRRC39	green
DBT	blue
RTCA	blue
CDC14A	green
VCAM1	lightyellow
EXTL2	blue
SLC30A7	blue
DPH5	blue
S1PR1	magenta
COL11A1	brown
RNPC3	purple
AMY2B	lightgreen
AMY2A	lightgreen
PRMT6	blue
NTNG1	darkred
VAV3	skyblue3
SLC25A24	blue
FAM102B	thistle1
HENMT1	darkslateblue
PRPF38B	blue
STXBP3	blue
GPSM2	pink
CLCC1	blue
WDR47	blue
TAF13	blue
TMEM167B	blue
C1orf194	green
KIAA1324	greenyellow
SARS	blue
CELSR2	turquoise
PSRC1	skyblue3
MYBPHL	black
SORT1	blue
PSMA5	purple
SYPL2	magenta
ATXN7L2	turquoise
CYB561D1	greenyellow
AMIGO1	blue
GPR61	green
GNAI3	blue
GNAT2	yellow
AMPD2	white
GSTM4	white
GSTM2	turquoise
GSTM1	turquoise
GSTM3	blue
CSF1	brown
AHCYL1	grey60
STRIP1	white
SLC6A17	grey
KCNC4	lightsteelblue1
RBM15	cyan
SLC16A4	cyan
LAMTOR5	blue
KCNA2	black
KCNA3	blue
CD53	lightyellow
LRIF1	red
DRAM2	blue
CEPT1	blue
DENND2D	blue
CHI3L2	yellow
PIFO	cyan
OVGP1	purple
WDR77	purple
ATP5F1	yellow
C1orf162	blue
RAP1A	blue
FAM212B	magenta
DDX20	red
KCND3	red
CTTNBP2NL	magenta
WNT2B	pink
ST7L	blue
CAPZA1	blue
MOV10	turquoise
RHOC	brown
SLC16A1	brown
LRIG2	blue
MAGI3	skyblue3
PHTF1	purple
RSBN1	blue
PTPN22	lightyellow
BCL2L15	red
AP4B1	pink
DCLRE1B	steelblue
HIPK1	blue
OLFML3	brown
SYT6	thistle1
TRIM33	blue
BCAS2	blue
DENND2C	purple
NRAS	blue
CSDE1	blue
SIKE1	blue
TSPAN2	blue
VANGL1	brown
NHLH2	magenta
SLC22A15	pink
ATP1A1	black
CD58	lightyellow
IGSF3	magenta
PTGFRN	brown
CD101	lightgreen
TTF2	grey
TRIM45	tan
VTCN1	paleturquoise
MAN1A2	blue
FAM46C	green
GDAP2	blue
WDR3	blue
SPAG17	green
WARS2	blue
ZNF697	blue
PHGDH	brown
NOTCH2	brown
SRGAP2C	pink
SRGAP2B	lightyellow
PDE4DIP	green
NOTCH2NL	brown
POLR3GL	yellow
PEX11B	yellow
ITGA10	turquoise
PIAS3	turquoise
NUDT17	turquoise
POLR3C	yellow
CD160	grey
PDZK1	greenyellow
GPR89A	yellow
PRKAB2	blue
FMO5	pink
CHD1L	purple
BCL9	cyan
ACP6	purple
GPR89B	yellow
FCGR1A	grey
HIST2H2BF	turquoise
HIST2H3D	turquoise
HIST2H2BE	blue
HIST2H2AC	yellow
HIST2H2AB	yellow
BOLA1	yellow
SV2A	turquoise
SF3B4	turquoise
MTMR11	turquoise
VPS45	blue
PLEKHO1	brown
ANP32E	pink
CA14	turquoise
APH1A	yellow
C1orf54	brown
CIART	black
PRPF3	grey60
RPRD2	pink
TARS2	lightcyan1
ECM1	lightcyan
ADAMTSL4	lightgreen
MCL1	steelblue
ENSA	yellow
GOLPH3L	blue
CTSS	lightyellow
CTSK	brown
ARNT	pink
SETDB1	turquoise
CERS2	mediumpurple3
ANXA9	floralwhite
FAM63A	floralwhite
PRUNE	blue
BNIPL	turquoise
C1orf56	yellow
CDC42SE1	blue
MLLT11	violet
GABPB2	cyan
SEMA6C	salmon
TNFAIP8L2	turquoise
SCNM1	yellow
LYSMD1	yellow
VPS72	lightcyan1
PIP5K1A	lightcyan1
PSMD4	yellow
ZNF687	white
PI4KB	white
RFX5	violet
SELENBP1	magenta
PSMB4	yellow
POGZ	brown4
CGN	magenta
TUFT1	midnightblue
SNX27	blue
CELF3	turquoise
MRPL9	blue
OAZ3	purple
TDRKH	purple
LINGO4	grey
RORC	yellow
THEM4	purple
S100A10	brown
S100A11	brown
TCHH	darkred
HRNR	darkgrey
FLG	turquoise
FLG2	purple
S100A9	lightyellow
S100A6	yellow
S100A4	brown
S100A16	steelblue
S100A13	brown
CHTOP	pink
SNAPIN	yellow
ILF2	blue
NPR1	turquoise
INTS3	cyan
SLC27A3	turquoise
GATAD2B	brown4
DENND4B	turquoise
CRTC2	turquoise
SLC39A1	yellow
CREB3L4	yellow
JTB	yellow
RAB13	turquoise
RPS27	yellow
NUP210L	grey
TPM3	blue
C1orf43	yellow
UBAP2L	tan
HAX1	yellow
ATP8B2	purple
IL6R	purple
SHE	magenta
UBE2Q1	white
CHRNB2	turquoise
ADAR	tan
KCNN3	brown
PMVK	yellow
PBXIP1	black
PYGO2	turquoise
SHC1	white
CKS1B	yellow
FLAD1	yellow
ZBTB7B	white
ADAM15	magenta
EFNA1	magenta
SLC50A1	yellow
DPM3	yellow
KRTCAP2	turquoise
TRIM46	turquoise
MUC1	paleturquoise
THBS3	turquoise
MTX1	yellow
GBA	yellow
FAM189B	turquoise
SCAMP3	white
CLK2	turquoise
HCN3	greenyellow
FDPS	greenyellow
RUSC1	lightgreen
ASH1L	pink
MSTO1	turquoise
YY1AP1	purple
DAP3	yellow
GON4L	turquoise
SYT11	red
RIT1	blue
KIAA0907	purple
ARHGEF2	magenta
SSR2	violet
UBQLN4	turquoise
LAMTOR2	yellow
RAB25	royalblue
MEX3A	turquoise
LMNA	magenta
SEMA4A	steelblue
SLC25A44	midnightblue
PMF1	turquoise
PAQR6	midnightblue
SMG5	turquoise
TMEM79	turquoise
GLMP	yellow
CCT3	yellow
MEF2D	turquoise
IQGAP3	bisque4
APOA1BP	yellow
GPATCH4	turquoise
NES	magenta
CRABP2	brown
ISG20L2	turquoise
RRNAD1	turquoise
MRPL24	yellow
HDGF	yellow
PRCC	turquoise
SH2D2A	tan
NTRK1	tan
INSRR	lightsteelblue1
PEAR1	magenta
ARHGEF11	turquoise
ETV3	thistle2
KIRREL	brown
MNDA	lightyellow
IFI16	magenta
ACKR1	lightyellow
DUSP23	yellow
SLAMF8	grey
C1orf204	blue
VSIG8	yellow
CFAP45	turquoise
TAGLN2	greenyellow
PIGM	blue
IGSF8	yellow
ATP1A2	brown
PEA15	brown
DCAF8	blue
PEX19	yellow
COPA	blue
NCSTN	darkmagenta
VANGL2	brown
CD84	lightyellow
F11R	purple
TSTD1	yellow
USF1	yellow
ARHGAP30	lightyellow
KLHDC9	yellow
PFDN2	yellow
NIT1	blue
DEDD	blue
UFC1	yellow
USP21	turquoise
PPOX	yellow
B4GALT3	yellow
ADAMTS4	magenta
NDUFS2	yellow
FCER1G	lightyellow
TOMM40L	lightcyan1
MPZ	black
SDHC	yellow
CFAP126	pink
FCGR2A	lightyellow
HSPA6	lightgreen
FCGR3A	brown
FCGR2C	brown
DUSP12	yellow
ATF6	blue
OLFML2B	brown
NOS1AP	grey
UHMK1	purple
UAP1	yellow
DDR2	brown
HSD17B7	pink
RGS4	skyblue
RGS5	thistle2
NUF2	purple
PBX1	pink
RXRG	royalblue
MGST3	yellow
ALDH9A1	blue
TMCO1	blue
UCK2	lightgreen
FAM78B	grey
POGK	blue
TADA1	purple
ILDR2	darkmagenta
MAEL	darkmagenta
POU2F1	pink
CREG1	yellow
RCSD1	brown
MPZL1	brown
MPC2	purple
DCAF6	blue
GPR161	brown
TIPRL	blue
SFT2D2	blue
TBX19	salmon
DPT	brown
ATP1B1	skyblue3
NME7	pink
BLZF1	blue
CCDC181	blue
SLC19A2	black
F5	brown
SELP	lightgreen
C1orf112	darkgrey
SELE	thistle2
METTL18	yellow
SCYL3	blue
KIFAP3	purple
GORAB	darkorange
PRRX1	brown
FMO3	blue
FMO2	yellow
FMO4	green
PRRC2C	brown4
VAMP4	blue
METTL13	yellow
DNM3	green
PIGC	blue
SUCO	red
TNFSF4	blue
PRDX6	yellow
ANKRD45	cyan
KLHL20	purple
CENPL	darkslateblue
DARS2	blue
ZBTB37	saddlebrown
RC3H1	blue
RABGAP1L	green
GPR52	pink
CACYBP	blue
MRPS14	blue
KIAA0040	magenta
TNR	skyblue
RFWD2	blue
PAPPA2	grey
ASTN1	red
RASAL2	blue
RALGPS2	darkturquoise
ANGPTL1	yellow
FAM20B	blue
TOR3A	yellow
ABL2	thistle2
SOAT1	blue
AXDND1	green
TDRD5	skyblue3
FAM163A	black
TOR1AIP2	greenyellow
TOR1AIP1	blue
CEP350	pink
QSOX1	black
LHX4	tan
ACBD6	greenyellow
XPR1	blue
KIAA1614	yellow
STX6	blue
MR1	blue
IER5	lightgreen
CACNA1E	violet
GLUL	lightgreen
RNASEL	green
RGS16	royalblue
NPL	skyblue3
DHX9	blue
LAMC1	brown
LAMC2	yellow
NMNAT2	brown4
SMG7	brown4
NCF2	lightyellow
ARPC5	blue
RGL1	green
APOBEC4	green
COLGALT2	tan
TSEN15	purple
C1orf21	brown
EDEM3	purple
FAM129A	brown
RNF2	blue
TRMT1L	purple
SWT1	pink
IVNS1ABP	blue
HMCN1	brown
PRG4	orange
TPR	blue
C1orf27	blue
OCLM	brown4
PTGS2	grey
PLA2G4A	brown
RGS1	lightyellow
RGS2	steelblue
UCHL5	pink
TROVE2	blue
GLRX2	yellow
CDC73	blue
B3GALT2	blue
KCNT2	purple
CFH	brown
ASPM	bisque4
ZBTB41	purple
CRB1	pink
DENND1B	pink
C1orf53	yellow
NEK7	purple
PTPRC	lightyellow
NR5A2	black
ZNF281	blue
KIF14	bisque4
DDX59	blue
CAMSAP2	blue
C1orf106	paleturquoise
KIF21B	black
ASCL5	darkmagenta
TMEM9	yellow
IGFN1	paleturquoise
LAD1	greenyellow
TNNI1	greenyellow
PHLDA3	yellow
CSRP1	royalblue
NAV1	greenyellow
IPO9	purple
SHISA4	lightgreen
LMOD1	brown
TIMM17A	yellow
RNPEP	turquoise
ELF3	paleturquoise
ARL8A	white
PTPN7	black
UBE2T	darkorange
PPP1R12B	darkgreen
SYT2	salmon
KDM5B	blue
RABIF	turquoise
KLHL12	blue
ADIPOR1	yellow
CYB5R1	violet
TMEM183A	blue
PPFIA4	turquoise
ADORA1	paleturquoise
BTG2	steelblue
FMOD	brown
PRELP	brown
ATP2B4	brown
ZC3H11A	pink
ZBED6	purple
SNRPE	yellow
SOX13	turquoise
ETNK2	turquoise
GOLT1A	greenyellow
PLEKHA6	turquoise
PPP1R15B	thistle2
PIK3C2B	magenta
MDM4	purple
LRRN2	grey
NFASC	lightcyan
TMEM81	turquoise
RBBP5	blue
DSTYK	blue
TMCC2	darkred
NUAK2	greenyellow
KLHDC8A	lightcyan1
CDK18	turquoise
MFSD4	magenta
ELK4	plum2
SLC45A3	black
NUCKS1	blue
RAB29	violet
SLC41A1	lightgreen
PM20D1	sienna3
AVPR1B	black
EIF2D	yellow
DYRK3	grey60
MAPKAPK2	yellow
FCMR	lightyellow
PIGR	paleturquoise
C1orf116	tan
YOD1	blue
PFKFB2	blue
C4BPA	green
CD55	green
CD46	blue
CD34	magenta
PLXNA2	darkmagenta
CAMK1G	plum2
LAMB3	magenta
G0S2	white
TRAF3IP3	skyblue3
C1orf74	yellow
IRF6	turquoise
DIEXF	green
SYT14	blue
SERTAD4	tan
HHAT	darkmagenta
KCNH1	pink
RCOR3	purple
TRAF5	brown
SLC30A1	blue
LPGAT1	black
INTS7	green
DTL	bisque4
PPP2R5A	blue
TMEM206	midnightblue
NENF	yellow
ATF3	steelblue
BATF3	brown
NSL1	purple
TATDN3	blue
FLVCR1	purple
VASH2	grey
ANGEL2	purple
RPS6KC1	blue
PROX1	pink
SMYD2	black
PTPN14	brown
CENPF	bisque4
KCTD3	blue
USH2A	yellow
ESRRG	black
GPATCH2	blue
SPATA17	cyan
RRP15	green
TGFB2	paleturquoise
LYPLAL1	blue
EPRS	blue
BPNT1	purple
IARS2	yellow
RAB3GAP2	blue
MARK1	greenyellow
C1orf115	turquoise
2016-03-02	turquoise
2016-03-01	yellow
HLX	brown
DUSP10	black
TAF1A	pink
MIA3	tan
AIDA	blue
BROX	blue
DISP1	brown4
TLR5	yellow
SUSD4	grey60
CAPN8	turquoise
CAPN2	brown
TP53BP2	thistle2
FBXO28	blue
DEGS1	yellow
NVL	purple
CNIH4	purple
WDR26	blue
CNIH3	greenyellow
DNAH14	royalblue
LBR	pink
ENAH	pink
SRP9	purple
EPHX1	turquoise
TMEM63A	brown
PYCR2	turquoise
SDE2	blue
H3F3A	blue
ACBD3	blue
LIN9	green
PARP1	yellow
C1orf95	brown
ITPKB	magenta
PSEN2	yellow
ADCK3	greenyellow
CDC42BPA	purple
ZNF678	blue
SNAP47	blue
JMJD4	yellow
WNT9A	magenta
ARF1	white
C1orf35	darkred
MRPL55	yellow
GUK1	yellow
GJC2	turquoise
IBA57	turquoise
OBSCN	turquoise
TRIM11	greenyellow
TRIM17	greenyellow
HIST3H2A	yellow
HIST3H2BB	yellow
RNF187	grey
RHOU	lightgreen
RAB4A	blue
CCSAP	red
NUP133	purple
ABCB10	purple
TAF5L	blue
URB2	magenta
GALNT2	brown
PGBD5	white
COG2	yellow
AGT	plum1
C1orf198	brown
TTC13	pink
ARV1	blue
FAM89A	brown
TRIM67	grey
C1orf131	grey60
GNPAT	purple
EXOC8	blue
SPRTN	blue
EGLN1	blue
TSNAX	blue
DISC1	grey
SIPA1L2	black
MAP10	red
NTPCR	green
PCNXL2	blue
KCNK1	purple
SLC35F3	saddlebrown
COA6	yellow
TARBP1	darkorange
IRF2BP2	green
TOMM20	blue
RBM34	purple
ARID4B	blue
GGPS1	blue
TBCE	blue
B3GALNT2	magenta
GNG4	plum2
LYST	purple
NID1	magenta
GPR137B	blue
ERO1LB	blue
EDARADD	magenta
LGALS8	purple
HEATR1	blue
MTR	blue
RYR2	black
CHRM3	salmon
FMN2	green
GREM2	midnightblue
RGS7	black
FH	blue
KMO	magenta
OPN3	magenta
CHML	magenta
PLD5	ivory
CEP170	pink
SDCCAG8	darkorange
AKT3	pink
ZBTB18	blue
ADSS	blue
C1orf101	blue
DESI2	blue
COX20	royalblue
HNRNPU	blue
EFCAB2	blue
KIF26B	grey
SMYD3	purple
TFB2M	blue
CNST	blue
SCCPDH	purple
AHCTF1	pink
ZNF670	blue
ZNF669	yellow
ZNF124	purple
ZNF496	greenyellow
NLRP3	brown
SH3BP5L	yellow
ZNF672	turquoise
ZNF692	turquoise
PGBD2	yellow
FAM110C	midnightblue
SH3YL1	pink
ACP1	blue
FAM150B	lightyellow
TMEM18	blue
SNTG2	turquoise
PXDN	brown
MYT1L	royalblue
TSSC1	tan
TRAPPC12	black
ADI1	lightsteelblue1
RNASEH1	yellow
RPS7	yellow
COLEC11	thistle2
SOX11	grey
CMPK2	black
RSAD2	black
RNF144A	lightgreen
ID2	grey60
KIDINS220	green
MBOAT2	blue
ASAP2	magenta
ITGB1BP1	yellow
CPSF3	blue
IAH1	yellow
ADAM17	plum2
YWHAQ	blue
TAF1B	blue
GRHL1	magenta
KLF11	tan
CYS1	turquoise
RRM2	bisque4
HPCAL1	lightgreen
ODC1	black
NOL10	royalblue
ATP6V1C2	turquoise
PDIA6	violet
KCNF1	black
PQLC3	brown
ROCK2	green
E2F6	red
GREB1	black
LPIN1	green
TRIB2	magenta
FAM84A	salmon
NBAS	blue
DDX1	blue
MYCN	black
FAM49A	blue
SMC6	red
GEN1	red
KCNS3	brown
RDH14	yellow
NT5C1B	tan
TTC32	blue
WDR35	blue
MATN3	magenta
LAPTM4A	royalblue
SDC1	paleturquoise
PUM2	pink
RHOB	steelblue
HS1BP3	turquoise
LDAH	green
KLHL29	black
ATAD2B	pink
UBXN2A	turquoise
C2orf44	blue
FKBP1B	yellow
SF3B6	yellow
FAM228B	pink
TP53I3	yellow
PFN4	green
ITSN2	blue
NCOA1	tan
PTRHD1	violet
CENPO	salmon
ADCY3	salmon
DNAJC27	blue
EFR3B	brown
POMC	lightyellow
DNMT3A	turquoise
DTNB	orangered4
ASXL2	tan
KIF3C	turquoise
RAB10	blue
GAREML	magenta
HADHA	blue
HADHB	blue
ADGRF3	turquoise
EPT1	brown4
DRC1	cyan
C2orf70	greenyellow
KCNK3	green
SLC35F6	turquoise
MAPRE3	turquoise
TMEM214	turquoise
AGBL5	turquoise
OST4	yellow
EMILIN1	brown
KHK	turquoise
CGREF1	black
ABHD1	turquoise
PREB	violet
SLC5A6	turquoise
ATRAID	yellow
CAD	turquoise
UCN	darkmagenta
MPV17	violet
GTF3C2	orangered4
EIF2B4	turquoise
SNX17	yellow
ZNF513	white
PPM1G	magenta
NRBP1	turquoise
KRTCAP3	tan
IFT172	cyan
FNDC4	brown
C2orf16	turquoise
ZNF512	blue
CCDC121	blue
GPN1	blue
SUPT7L	green
SLC4A1AP	green
MRPL33	yellow
RBKS	blue
BRE	tan
FOSL2	steelblue
PLB1	blue
PPP1CB	blue
SPDYA	blue
TRMT61B	blue
WDR43	blue
FAM179A	midnightblue
CLIP4	purple
ALK	turquoise
YPEL5	yellow
LBH	brown
LCLAT1	pink
CAPN13	green
GALNT14	darkolivegreen
EHD3	magenta
XDH	yellow
MEMO1	pink
DPY30	blue
SPAST	blue
SLC30A6	blue
NLRC4	blue
YIPF4	blue
BIRC6	blue
TTC27	green
LTBP1	brown
RASGRP3	magenta
FAM98A	tan
CRIM1	black
FEZ2	blue
STRN	blue
HEATR5B	blue
GPATCH11	blue
EIF2AK2	blue
CEBPZ	blue
NDUFAF7	blue
PRKD3	royalblue
QPCT	salmon
CDC42EP3	yellow
RMDN2	yellow
CYP1B1	steelblue
ATL2	pink
HNRNPLL	blue
GALM	lightyellow
SRSF7	blue
GEMIN6	grey
DHX57	pink
MORN2	blue
ARHGEF33	pink
SOS1	blue
MAP4K3	pink
TMEM178A	red
THUMPD2	pink
SLC8A1	green
PKDCC	brown
EML4	green
COX7A2L	blue
KCNG3	royalblue
MTA3	pink
OXER1	turquoise
HAAO	turquoise
THADA	green
ZFP36L2	magenta
PLEKHH2	black
C1GALT1C1L	violet
DYNC2LI1	green
ABCG5	white
LRPPRC	blue
PPM1B	blue
SLC3A1	paleturquoise
PREPL	green
CAMKMT	blue
SIX3	magenta
SIX2	royalblue
SRBD1	tan
PRKCE	pink
EPAS1	magenta
ATP6V1E2	pink
RHOQ	black
PIGF	blue
CRIPT	blue
SOCS5	blue
MCFD2	violet
TTC7A	brown
CALM2	blue
EPCAM	blue
MSH2	blue
KCNK12	darkred
MSH6	blue
FBXO11	blue
FOXN2	blue
PPP1R21	green
STON1	lightyellow
NRXN1	royalblue
CHAC2	blue
ERLEC1	green
GPR75	tan
PSME4	blue
ACYP2	violet
TSPYL6	salmon
C2orf73	green
SPTBN1	magenta
EML6	grey
RTN4	royalblue
CLHC1	purple
RPS27A	yellow
MTIF2	blue
CCDC88A	pink
CFAP36	blue
PNPT1	blue
EFEMP1	brown
CCDC85A	salmon
VRK2	blue
FANCL	blue
BCL11A	orange
PAPOLG	blue
REL	pink
PUS10	pink
PEX13	blue
KIAA1841	purple
AHSA2	tan
USP34	blue
XPO1	green
FAM161A	darkolivegreen
CCT4	blue
COMMD1	blue
B3GNT2	blue
TMEM17	brown4
EHBP1	greenyellow
WDPCP	pink
MDH1	blue
UGP2	green
VPS54	blue
PELI1	magenta
LGALSL	blue
AFTPH	blue
SERTAD2	brown
SLC1A4	salmon
CEP68	pink
RAB1A	blue
ACTR2	thistle2
SPRED2	tan
MEIS1	tan
ETAA1	darkturquoise
C1D	blue
WDR92	purple
PNO1	blue
PPP3R1	blue
CNRIP1	blue
PLEK	lightyellow
FBXO48	grey60
APLF	grey
ARHGAP25	magenta
ANTXR1	brown
GFPT1	blue
NFU1	yellow
AAK1	pink
ANXA4	paleturquoise
GMCL1	blue
SNRNP27	blue
MXD1	blue
ASPRV1	grey
PCBP1	turquoise
C2orf42	orangered4
TIA1	blue
PCYOX1	violet
SNRPG	yellow
FAM136A	yellow
TGFA	black
ADD2	black
ANKRD53	turquoise
TEX261	white
NAGK	black
MCEE	blue
MPHOSPH10	green
PAIP2B	lightgreen
ZNF638	blue
DYSF	magenta
CYP26B1	turquoise
EXOC6B	blue
SPR	white
SFXN5	greenyellow
RAB11FIP5	turquoise
SMYD5	turquoise
PRADC1	yellow
CCT7	yellow
FBXO41	turquoise
EGR4	tan
ALMS1	cyan
NAT8	salmon
TPRKB	blue
DUSP11	blue
STAMBP	brown4
DGUOK	yellow
TET3	magenta
BOLA3	yellow
MOB1A	blue
MTHFD2	black
SLC4A5	tan
DCTN1	turquoise
C2orf81	greenyellow
WDR54	cyan
RTKN	tan
INO80B	turquoise
WBP1	turquoise
MOGS	turquoise
MRPL53	turquoise
CCDC142	turquoise
TTC31	turquoise
PCGF1	lightcyan1
AUP1	yellow
HTRA2	violet
LOXL3	grey
DOK1	turquoise
SEMA4F	midnightblue
HK2	brown
POLE4	brown
TACR1	greenyellow
EVA1A	brown
MRPL19	blue
GCFC2	pink
LRRTM4	brown4
REG1B	lightgreen
REG1A	lightgreen
REG3A	lightgreen
CTNNA2	black
LRRTM1	black
SUCLG1	blue
DNAH6	cyan
TMSB10	yellow
KCMF1	green
TCF7L1	turquoise
TGOLN2	tan
RETSAT	lightcyan1
ELMOD3	turquoise
CAPG	brown
MAT2A	steelblue
GGCX	turquoise
VAMP8	darkmagenta
VAMP5	turquoise
RNF181	yellow
TMEM150A	darkred
USP39	yellow
C2orf68	grey
ATOH8	turquoise
ST3GAL5	blue
POLR1A	lightsteelblue1
PTCD3	blue
IMMT	royalblue
MRPL35	blue
REEP1	black
KDM3A	pink
CHMP3	royalblue
RNF103	blue
RMND5A	blue
CD8A	yellow
PLGLB1	green
RGPD2	red
KRCC1	blue
THNSL2	black
EIF2AK3	blue
RPIA	grey
MRPS5	red
ZNF514	darkgrey
PROM2	brown
KCNIP3	black
FAHD2A	black
ANKRD36C	pink
GPAT2	magenta
DUSP2	steelblue
STARD7	blue
TMEM127	turquoise
CIAO1	yellow
SNRNP200	turquoise
NEURL3	paleturquoise
ARID5A	black
KANSL3	tan
FER1L5	royalblue
LMAN2L	grey
CNNM4	greenyellow
CNNM3	turquoise
ANKRD23	lightcyan
ANKRD39	turquoise
SEMA4C	turquoise
FAHD2B	orange
ANKRD36	pink
ANKRD36B	green
COX5B	yellow
ACTR1B	royalblue
TMEM131	pink
CNGA3	skyblue3
INPP4A	black
COA5	purple
UNC50	blue
MGAT4A	blue
KIAA1211L	magenta
TSGA10	blue
C2orf15	blue
LIPT1	blue
MITD1	blue
LYG2	tan
LYG1	purple
TXNDC9	blue
EIF5B	tan
REV1	blue
AFF3	brown
LONRF2	pink
CHST10	violet
PDCL3	turquoise
NPAS2	black
RPL31	yellow
TBC1D8	grey
CNOT11	greenyellow
RNF149	blue
CREG2	salmon
RFX8	yellow
MAP4K4	greenyellow
IL1R2	lightyellow
IL1R1	brown
IL1RL2	steelblue
IL1RL1	steelblue
IL18R1	brown
MFSD9	royalblue
TMEM182	blue
MRPS9	royalblue
TGFBRAP1	greenyellow
C2orf49	blue
FHL2	brown
NCK2	magenta
UXS1	greenyellow
RGPD3	blue
SULT1C2	paleturquoise
SULT1C4	magenta
GCC2	blue
LIMS1	black
RANBP2	blue
CCDC138	pink
SH3RF3	brown
2016-09-10	plum2
SOWAHC	blue
NPHP1	cyan
BUB1	bisque4
ACOXL	salmon
BCL2L11	grey
ANAPC1	blue
MERTK	lightyellow
TMEM87B	blue
FBLN7	purple
ZC3H8	pink
ZC3H6	blue
RGPD8	darkgrey
TTL	black
POLR1B	blue
CHCHD5	white
SLC20A1	blue
IL1RN	steelblue
PSD4	darkmagenta
PAX8	green
CBWD2	blue
RABL2A	cyan
SLC35F5	blue
ACTR3	blue
DPP10	lightsteelblue1
DDX18	royalblue
CCDC93	black
INSIG2	red
STEAP3	black
C2orf76	blue
DBI	yellow
TMEM37	greenyellow
SCTR	greenyellow
CFAP221	cyan
TMEM177	blue
PTPN4	saddlebrown
EPB41L5	blue
TMEM185B	tan
RALB	tan
INHBB	steelblue
GLI2	brown
TFCP2L1	tan
CLASP1	pink
NIFK	blue
TSN	blue
CNTNAP5	black
GYPC	brown
BIN1	turquoise
ERCC3	turquoise
MAP3K2	blue
PROC	turquoise
IWS1	turquoise
MYO7B	turquoise
LIMS2	magenta
GPR17	magenta
WDR33	green
POLR2D	plum2
AMMECR1L	thistle2
SAP130	turquoise
UGGT1	blue
HS6ST1	turquoise
CCDC74B	cyan
SMPD4	turquoise
MZT2B	yellow
CCDC115	yellow
IMP4	yellow
PTPN18	turquoise
POTEI	turquoise
CFC1	black
POTEJ	lightcyan
GPR148	cyan
AMER3	greenyellow
ARHGEF4	turquoise
FAM168B	thistle2
PLEKHB2	blue
MZT2A	white
TUBA3D	turquoise
CCDC74A	cyan
LYPD1	lightsteelblue1
NCKAP5	tan
MGAT5	magenta
TMEM163	black
ACMSD	red
CCNT2	blue
RAB3GAP1	blue
ZRANB3	green
R3HDM1	pink
UBXN4	blue
MCM6	saddlebrown
DARS	blue
CXCR4	lightyellow
THSD7B	grey
HNMT	yellow
SPOPL	blue
KYNU	lightyellow
ARHGAP15	lightyellow
GTDC1	pink
ZEB2	brown
[truncated: 12,082 more rows]
