# Supplementary material for: Insights into beta cell regeneration for diabetes via integration of molecular landscapes in human insulinomas
Source: Nat Commun. 2017 Oct 3;8:767. doi: 10.1038/s41467-017-00992-9 (PMC5626682; doi:10.1038/s41467-017-00992-9)
Supplement: Supplementary file 15 — Supplementary Data 12 [file 41467_2017_992_MOESM15_ESM.xlsx]

## Sheet: Supplementary Data 14
Supplementary Data 12. Projection of Protein-Coding DEGs (insulinoma vs beta cells) onto insulinoma co-expression network
	insulinoma coexpression network modules enriched by up-regulated DEGs (insulinoma vs beta cells)										insulinoma coexpression network modules enriched by down-regulated DEGs (insulinoma vs beta cells)
	module	module_size	overlap	fold_enrichment	overEnrichPvalue	overEnrichQvalue	underEnrichPavlue	underEnrichQvalue			module	module_size	overlap	fold_enrichment	overEnrichPvalue	overEnrichQvalue	underEnrichPavlue	underEnrichQvalue
	blue	1192	54	0.29441	1	1	5.08864e-35	2.64609e-33			bisque4	42	0	0	0.993991	1	0.00600865	0.0347167
	brown4	51	1	0.127428	0.999804	1	0.00201989	0.00750243			black	566	45	0.694477	0.997868	1	0.00337648	0.0250824
	cyan	260	31	0.77486	0.954291	1	0.0665189	0.137582			brown	846	42	0.433651	1	1	1.22871e-11	6.38931e-10
	darkgreen	170	14	0.535197	0.99819	1	0.00395153	0.012087			darkgreen	170	16	0.822116	0.831215	1	0.241031	0.659664
	darkgrey	156	17	0.708205	0.958155	1	0.0687909	0.137582			darkgrey	156	13	0.727915	0.917482	1	0.133116	0.461469
	darkmagenta	79	5	0.411318	0.995939	1	0.0122526	0.0318566			darkmagenta	79	8	0.884555	0.696414	1	0.44109	0.795897
	darkolivegreen	96	3	0.203088	0.999983	1	0.000106941	0.000617883			darkorange	145	3	0.180724	0.999996	1	2.61956e-05	0.000340542
	darkorange	145	16	0.717112	0.947717	1	0.085318	0.158448			darkorange2	52	5	0.839902	0.725249	1	0.443532	0.795897
	darkorange2	52	7	0.874842	0.707802	1	0.440708	0.603073			darkred	174	11	0.552211	0.992225	1	0.0163499	0.0850197
	darkred	174	18	0.672292	0.979512	1	0.0352666	0.0833575			darkslateblue	49	6	1.06959	0.496204	1	0.672969	1
	darkslateblue	49	5	0.663145	0.891556	1	0.213899	0.337054			darkturquoise	161	16	0.868072	0.762735	1	0.324104	0.794484
	darkturquoise	161	11	0.444019	0.999715	1	0.000757359	0.00328189			green	657	77	1.02373	0.430325	1	0.618006	1
	floralwhite	53	4	0.490477	0.972112	1	0.073385	0.141334			grey60	198	6	0.264696	0.999997	1	1.48829e-05	0.00025797
	green	657	47	0.464908	1	1	4.73013e-11	4.91933e-10			ivory	50	6	1.0482	0.516633	1	0.653607	1
	greenyellow	297	15	0.328223	1	1	1.55277e-08	1.0093e-07			lightcyan	236	25	0.925315	0.691502	1	0.386097	0.795897
	grey	255	32	0.815539	0.915317	1	0.117159	0.196524			lightcyan1	57	5	0.766226	0.796578	1	0.351406	0.794484
	grey60	198	16	0.525157	0.999314	1	0.00151768	0.00607072			lightgreen	178	6	0.294437	0.999976	1	9.39321e-05	0.000814078
	ivory	50	4	0.519906	0.960596	1	0.0985316	0.176677			lightsteelblue1	58	4	0.602412	0.911447	1	0.191061	0.572742
	lightcyan	236	33	0.908734	0.752821	1	0.309652	0.460054			lightyellow	179	10	0.487988	0.997677	1	0.00552611	0.0347167
	lightcyan1	57	4	0.456058	0.982618	1	0.0487918	0.105716			magenta	468	25	0.466612	0.999999	1	2.91475e-06	7.57836e-05
	lightgreen	178	32	1.16833	0.193275	1	0.856849	1			mediumpurple3	60	7	1.01908	0.538907	1	0.619729	1
	lightsteelblue1	58	9	1.00844	0.544986	1	0.598572	0.759165			orange	143	12	0.733005	0.905474	1	0.152615	0.495997
	mediumpurple3	60	7	0.758196	0.83647	1	0.276039	0.422178			paleturquoise	81	7	0.754875	0.834036	1	0.276932	0.720023
	midnightblue	249	32	0.83519	0.888457	1	0.150928	0.245258			red	651	45	0.6038	0.999972	1	5.12673e-05	0.00053318
	orange	143	20	0.908926	0.71413	1	0.37193	0.537232			royalblue	185	17	0.802674	0.863263	1	0.198257	0.572742
	orangered4	60	3	0.324941	0.996927	1	0.0120951	0.0318566			saddlebrown	107	7	0.571447	0.96855	1	0.0664353	0.265741
	pink	552	34	0.40029	1	1	8.78052e-12	1.52196e-10			skyblue	107	6	0.489812	0.987223	1	0.0314497	0.148672
	plum1	53	9	1.10357	0.430691	1	0.707033	0.875375			skyblue3	66	4	0.529393	0.953144	1	0.11256	0.418079
	plum2	45	2	0.288837	0.995064	1	0.0225977	0.0559561			thistle2	43	4	0.812556	0.741245	1	0.443865	0.795897
	purple	347	18	0.337115	1	1	1.64026e-09	1.42156e-08			turquoise	2424	254	0.915299	0.955231	1	0.0519597	0.225159
	red	651	46	0.45921	1	1	3.4822e-11	4.52686e-10			white	126	13	0.901228	0.696756	1	0.410573	0.795897
	royalblue	185	5	0.175644	1	1	1.28483e-08	9.54448e-08			yellow	857	95	0.968288	0.65154	1	0.390597	0.795897
	saddlebrown	107	5	0.303683	0.999884	1	0.000467188	0.00220853			yellowgreen	67	6	0.782237	0.793957	1	0.341249	0.794484
	salmon	276	26	0.612208	0.998765	1	0.00229381	0.00795187			violet	99	13	1.14702	0.343154	0.93916	0.760434	1
	sienna3	70	10	0.928403	0.651595	1	0.47938	0.623194			thistle1	38	6	1.37921	0.264502	0.764116	0.862594	1
	skyblue	107	8	0.485893	0.995557	1	0.011032	0.0318566			darkolivegreen	96	14	1.27385	0.205445	0.628421	0.869012	1
	skyblue3	66	5	0.492335	0.981563	1	0.0471401	0.105716			plum1	53	9	1.4833	0.146654	0.476625	0.924424	1
	tan	277	23	0.539614	0.999864	1	0.000289641	0.00150613			grey	255	38	1.30168	0.0533973	0.185111	0.963821	1
	thistle1	38	5	0.855108	0.716072	1	0.458621	0.611495			floralwhite	53	11	1.81292	0.0352324	0.130863	0.985097	1
	violet	99	6	0.393868	0.998763	1	0.00383312	0.012087			sienna3	70	14	1.747	0.0257076	0.102831	0.988344	1
	white	126	14	0.722092	0.933121	1	0.109568	0.189918			steelblue	102	19	1.6271	0.0216432	0.0937873	0.989053	1
	yellow	857	44	0.333662	1	1	3.50776e-22	9.12017e-21			cyan	260	42	1.41103	0.0132432	0.0626041	0.991742	1
	yellowgreen	67	9	0.872976	0.722012	1	0.406066	0.570687			midnightblue	249	41	1.43829	0.0104631	0.0563801	0.993621	1
	black	566	98	1.12524	0.108991	0.629727	0.91105	1			pink	552	81	1.28176	0.0108423	0.0563801	0.992308	1
	paleturquoise	81	22	1.76511	0.00449973	0.0292482	0.997999	1			orangered4	60	14	2.03816	0.00678886	0.0441276	0.997442	1
	turquoise	2424	420	1.12603	0.00217648	0.0161682	0.998203	1			plum2	45	13	2.52344	0.00118608	0.00881088	0.999664	1
	bisque4	42	15	2.32101	0.000969129	0.00839912	0.999715	1			salmon	276	50	1.58242	0.000647155	0.00560868	0.999644	1
	steelblue	102	36	2.2937	5.52604e-07	5.74708e-06	1	1			purple	347	65	1.63624	3.86139e-05	0.000401585	0.999979	1
	thistle2	43	29	4.38293	1.93179e-14	2.51132e-13	1	1			greenyellow	297	60	1.76464	7.27382e-06	9.45596e-05	0.999996	1
	brown	846	454	3.48755	0	0	1	1			tan	277	57	1.79745	6.85963e-06	9.45596e-05	0.999997	1
	lightyellow	179	109	3.95738	0	0	1	1			brown4	51	19	3.25421	1.52948e-06	3.97665e-05	1	1
	magenta	468	233	3.23553	0	0	1	1			blue	1192	209	1.53155	4.67659e-11	2.43183e-09	1	1
	Note: P value < 1E-16 is shown as 0
