# Supplementary material for: Insights into beta cell regeneration for diabetes via integration of molecular landscapes in human insulinomas
Source: Nat Commun. 2017 Oct 3;8:767. doi: 10.1038/s41467-017-00992-9 (PMC5626682; doi:10.1038/s41467-017-00992-9)
Supplement: Supplementary file 16 — Supplementary Data 13 [file 41467_2017_992_MOESM16_ESM.xlsx]

## Sheet: Supplementary Data 15
Supplementary Data 13. Top 20 terms (based on FDR) for both GO and KEGG enriched terms are listed for each insulinoma WGCNA module, with only GO terms with gene number > 10 (overlapped with entire insulinoma WGCNA network)and KEGG terms with gene number > 5 (overlapped with entire insulinoma WGCNA network) tested
module	GO enrichment							KEGG enrichment
	GOenrich_category	GO_term	GOenrich_over_represented_pvalue	GOenrich_FDR	GOenrich_numModGenesInCat	GOenrich_numGenesInCat	GOenrich_ontology	KEGGenrich_category	KEGG_term	KEGGenrich_over_represented_pvalue	KEGGenrich_FDR	KEGGenrich_numModGenesInCat	KEGGenrich_numGenesInCat
white	GO:0045324	late endosome to vacuole transport	0.000233339	1	3	14	BP	hsa04950	Maturity onset diabetes of the young	0.000972622	0.213977	3	22
white	GO:0005811	lipid particle	0.00134156	1	4	54	CC	hsa00030	Pentose phosphate pathway	0.0168412	1	2	22
white	GO:0031967	organelle envelope	0.00197826	1	18	957	CC	hsa04540	Gap junction	0.0305346	1	3	75
white	GO:0031975	envelope	0.00204746	1	18	960	CC	hsa04916	Melanogenesis	0.0315913	1	3	76
white	GO:0031090	organelle membrane	0.00272735	1	36	2579	CC	hsa00620	Pyruvate metabolism	0.0361395	1	2	33
white	GO:0044331	cell-cell adhesion mediated by cadherin	0.00337706	1	2	10	BP	hsa00480	Glutathione metabolism	0.0559836	1	2	42
white	GO:0003924	GTPase activity	0.00352093	1	7	220	MF	hsa01100	Metabolic pathways	0.070068	1	13	938
white	GO:0043231	intracellular membrane-bounded organelle	0.00372103	1	92	8739	CC	hsa00790	Folate biosynthesis	0.0795676	1	1	9
white	GO:0019321	pentose metabolic process	0.00410355	1	2	11	BP	hsa04730	Long-term depression	0.0814668	1	2	52
white	GO:0034315	regulation of Arp2/3 complex-mediated actin nucleation	0.00489568	1	2	12	BP	hsa04722	Neurotrophin signaling pathway	0.0870854	1	3	115
white	GO:0048665	neuron fate specification	0.00489568	1	2	12	BP	hsa05214	Glioma	0.0981778	1	2	58
white	GO:0005159	insulin-like growth factor receptor binding	0.00575226	1	2	13	MF	hsa04062	Chemokine signaling pathway	0.105381	1	3	125
white	GO:0006098	pentose-phosphate shunt	0.00575226	1	2	13	BP	hsa04910	Insulin signaling pathway	0.105381	1	3	125
white	GO:0031965	nuclear membrane	0.00658014	1	7	247	CC	hsa00900	Terpenoid backbone biosynthesis	0.112917	1	1	13
white	GO:0042772	DNA damage response, signal transduction resulting in transcription	0.00667208	1	2	14	BP	hsa05100	Bacterial invasion of epithelial cells	0.127917	1	2	68
white	GO:0016616	oxidoreductase activity, acting on the CH-OH group of donors, NAD or NADP as acceptor	0.00754407	1	4	87	MF	hsa05220	Chronic myeloid leukemia	0.134103	1	2	70
white	GO:0010884	positive regulation of lipid storage	0.00765397	1	2	15	BP	hsa00630	Glyoxylate and dicarboxylate metabolism	0.137153	1	1	16
white	GO:0005525	GTP binding	0.0076816	1	8	319	MF	hsa04650	Natural killer cell mediated cytotoxicity	0.156265	1	2	77
white	GO:0005080	protein kinase C binding	0.00791175	1	3	46	MF	hsa04914	Progesterone-mediated oocyte maturation	0.162725	1	2	79
white	GO:0019682	glyceraldehyde-3-phosphate metabolic process	0.00869677	1	2	16	BP	hsa04012	ErbB signaling pathway	0.172508	1	2	82
turquoise	GO:0050321	tau-protein kinase activity	1.87353e-05	0.131971	9	12	MF	hsa03410	Base excision repair	0.000667336	0.0955495	13	32
turquoise	GO:0004674	protein serine/threonine kinase activity	6.03778e-05	0.212651	97	386	MF	hsa05221	Acute myeloid leukemia	0.000868632	0.0955495	18	53
turquoise	GO:0015297	antiporter activity	0.000102412	0.222073	25	68	MF	hsa04720	Long-term potentiation	0.00341063	0.239113	18	59
turquoise	GO:0016773	phosphotransferase activity, alcohol group as acceptor	0.000126106	0.222073	140	605	MF	hsa02010	ABC transporters	0.00434752	0.239113	12	34
turquoise	GO:0000166	nucleotide binding	0.00031142	0.269725	402	2000	MF	hsa04620	Toll-like receptor signaling pathway	0.0192502	0.605692	18	69
turquoise	GO:0016301	kinase activity	0.000323761	0.269725	150	668	MF	hsa04722	Neurotrophin signaling pathway	0.0200761	0.605692	27	115
turquoise	GO:1901265	nucleoside phosphate binding	0.000324771	0.269725	402	2001	MF	hsa05160	Hepatitis C	0.0233976	0.605692	25	106
turquoise	GO:0003677	DNA binding	0.000325923	0.269725	380	1882	MF	hsa04012	ErbB signaling pathway	0.028649	0.605692	20	82
turquoise	GO:0097458	neuron part	0.000359137	0.269725	205	953	CC	hsa05214	Glioma	0.0333929	0.605692	15	58
turquoise	GO:0030554	adenyl nucleotide binding	0.000382914	0.269725	273	1312	MF	hsa04340	Hedgehog signaling pathway	0.033608	0.605692	10	34
turquoise	GO:0017076	purine nucleotide binding	0.000520177	0.29957	327	1607	MF	hsa04914	Progesterone-mediated oocyte maturation	0.0370385	0.605692	19	79
turquoise	GO:0032559	adenyl ribonucleotide binding	0.000567578	0.29957	270	1304	MF	hsa00532	Glycosaminoglycan biosynthesis - chondroitin sulfate	0.037562	0.605692	7	21
turquoise	GO:0000790	nuclear chromatin	0.000647695	0.29957	59	227	CC	hsa05210	Colorectal cancer	0.0384691	0.605692	15	59
turquoise	GO:0004672	protein kinase activity	0.000675063	0.29957	117	511	MF	hsa03030	DNA replication	0.0406087	0.605692	10	35
turquoise	GO:0032555	purine ribonucleotide binding	0.000682334	0.29957	324	1597	MF	hsa05213	Endometrial cancer	0.0440341	0.605692	13	50
turquoise	GO:0032553	ribonucleotide binding	0.00068937	0.29957	326	1608	MF	hsa04740	Olfactory transduction	0.0478067	0.605692	7	22
turquoise	GO:0032549	ribonucleoside binding	0.000774909	0.29957	319	1573	MF	hsa04810	Regulation of actin cytoskeleton	0.0490119	0.605692	37	179
turquoise	GO:0001882	nucleoside binding	0.000796043	0.29957	320	1579	MF	hsa05212	Pancreatic cancer	0.0495567	0.605692	16	66
turquoise	GO:0032550	purine ribonucleoside binding	0.000859558	0.29957	318	1570	MF	hsa05217	Basal cell carcinoma	0.0574609	0.665337	10	37
turquoise	GO:0005524	ATP binding	0.000945889	0.29957	262	1272	MF	hsa04020	Calcium signaling pathway	0.0832164	0.764222	26	125
brown	GO:0031012	extracellular matrix	1.09936e-50	7.74392e-47	108	305	CC	hsa04512	ECM-receptor interaction	6.49169e-14	1.42817e-11	28	76
brown	GO:0005578	proteinaceous extracellular matrix	1.20952e-48	4.25992e-45	98	261	CC	hsa04510	Focal adhesion	4.17321e-10	4.59053e-08	39	186
brown	GO:0030198	extracellular matrix organization	3.89232e-38	9.13917e-35	96	319	BP	hsa04974	Protein digestion and absorption	2.80101e-07	2.05408e-05	18	64
brown	GO:0043062	extracellular structure organization	5.22356e-38	9.1987e-35	96	320	BP	hsa05414	Dilated cardiomyopathy	1.34703e-05	0.000740868	16	67
brown	GO:0005576	extracellular region	9.17458e-35	1.29252e-31	370	3134	CC	hsa04610	Complement and coagulation cascades	3.34694e-05	0.00147265	13	50
brown	GO:0044707	single-multicellular organism process	1.52968e-32	1.79585e-29	479	4640	BP	hsa05410	Hypertrophic cardiomyopathy (HCM)	9.10162e-05	0.00333726	14	62
brown	GO:0007155	cell adhesion	9.63393e-32	9.69449e-29	177	1065	BP	hsa05144	Malaria	0.000116355	0.00365687	10	35
brown	GO:0022610	biological adhesion	1.56637e-31	1.37919e-28	177	1069	BP	hsa05146	Amoebiasis	0.000159153	0.00437672	16	81
brown	GO:0032501	multicellular organismal process	7.69738e-31	6.02449e-28	484	4776	BP	hsa05150	Staphylococcus aureus infection	0.00115889	0.0283284	9	38
brown	GO:0009888	tissue development	3.48601e-28	2.45555e-25	193	1298	BP	hsa04380	Osteoclast differentiation	0.00224398	0.0448795	16	102
brown	GO:0044421	extracellular region part	1.07206e-26	6.58352e-24	323	2821	CC	hsa04514	Cell adhesion molecules (CAMs)	0.00224398	0.0448795	16	102
brown	GO:0009653	anatomical structure morphogenesis	1.12155e-26	6.58352e-24	267	2151	BP	hsa05200	Pathways in cancer	0.00276075	0.0506138	33	280
brown	GO:0005615	extracellular space	2.58126e-26	1.39864e-23	137	788	CC	hsa04060	Cytokine-cytokine receptor interaction	0.00454135	0.0768536	17	119
brown	GO:0048856	anatomical structure development	4.75118e-26	2.39052e-23	401	3843	BP	hsa04020	Calcium signaling pathway	0.00749867	0.117836	17	125
brown	GO:0044767	single-organism developmental process	7.84325e-26	3.68319e-23	431	4254	BP	hsa00532	Glycosaminoglycan biosynthesis - chondroitin sulfate	0.0145401	0.199926	5	21
brown	GO:0048731	system development	1.1789e-25	5.1901e-23	353	3235	BP	hsa05143	African trypanosomiasis	0.0145401	0.199926	5	21
brown	GO:0007275	multicellular organismal development	1.46755e-25	6.08083e-23	384	3639	BP	hsa04650	Natural killer cell mediated cytotoxicity	0.0206202	0.26685	11	77
brown	GO:0048513	organ development	2.90811e-25	1.13804e-22	268	2207	BP	hsa00590	Arachidonic acid metabolism	0.0242868	0.271304	6	32
brown	GO:0032502	developmental process	4.84943e-25	1.79786e-22	433	4315	BP	hsa04350	TGF-beta signaling pathway	0.0243557	0.271304	10	69
brown	GO:0044420	extracellular matrix component	1.19536e-24	4.21007e-22	46	115	CC	hsa05416	Viral myocarditis	0.024664	0.271304	8	50
lightsteelblue1	GO:0060337	type I interferon signaling pathway	1.15321e-08	3.01885e-05	7	65	BP	hsa05160	Hepatitis C	8.89957e-05	0.0195791	5	106
lightsteelblue1	GO:0071357	cellular response to type I interferon	1.15321e-08	3.01885e-05	7	65	BP	hsa04622	RIG-I-like receptor signaling pathway	0.00132447	0.145692	3	49
lightsteelblue1	GO:0034340	response to type I interferon	1.28571e-08	3.01885e-05	7	66	BP	hsa05222	Small cell lung cancer	0.00558581	0.409626	3	81
lightsteelblue1	GO:0051607	defense response to virus	9.40621e-06	0.0165643	8	243	BP	hsa04623	Cytosolic DNA-sensing pathway	0.00910781	0.500929	2	32
lightsteelblue1	GO:0019079	viral genome replication	2.28816e-05	0.0322356	5	79	BP	hsa04974	Protein digestion and absorption	0.0339214	0.975558	2	64
lightsteelblue1	GO:0009615	response to virus	4.49211e-05	0.0527373	8	302	BP	hsa05200	Pathways in cancer	0.0354728	0.975558	4	280
lightsteelblue1	GO:0098542	defense response to other organism	9.11043e-05	0.091677	8	334	BP	hsa04620	Toll-like receptor signaling pathway	0.0389406	0.975558	2	69
lightsteelblue1	GO:0045069	regulation of viral genome replication	0.000130361	0.114783	4	60	BP	hsa04512	ECM-receptor interaction	0.0464151	0.975558	2	76
lightsteelblue1	GO:0048525	negative regulation of viral process	0.000200325	0.156788	4	67	BP	hsa04144	Endocytosis	0.0468881	0.975558	3	180
lightsteelblue1	GO:0060333	interferon-gamma-mediated signaling pathway	0.000294007	0.207099	4	74	BP	hsa04510	Focal adhesion	0.0508676	0.975558	3	186
lightsteelblue1	GO:0045087	innate immune response	0.00048729	0.2947	11	785	BP	hsa05146	Amoebiasis	0.0520554	0.975558	2	81
lightsteelblue1	GO:0002252	immune effector process	0.000533882	0.2947	9	546	BP	hsa05215	Prostate cancer	0.0532122	0.975558	2	82
lightsteelblue1	GO:0045071	negative regulation of viral genome replication	0.000543881	0.2947	3	37	BP	hsa04630	Jak-STAT signaling pathway	0.0652794	1	2	92
lightsteelblue1	GO:0071346	cellular response to interferon-gamma	0.000673709	0.338972	4	92	BP	hsa04380	Osteoclast differentiation	0.0781858	1	2	102
lightsteelblue1	GO:0050792	regulation of viral process	0.000752856	0.353541	5	166	BP	hsa05145	Toxoplasmosis	0.0781858	1	2	102
lightsteelblue1	GO:0034097	response to cytokine	0.00102203	0.432248	9	598	BP	hsa00830	Retinol metabolism	0.096297	1	1	22
lightsteelblue1	GO:0043903	regulation of symbiosis, encompassing mutualism through parasitism	0.00108284	0.432248	5	180	BP	hsa03020	RNA polymerase	0.12099	1	1	28
lightsteelblue1	GO:0043901	negative regulation of multi-organism process	0.00118563	0.432248	4	107	BP	hsa00270	Cysteine and methionine metabolism	0.129077	1	1	30
lightsteelblue1	GO:0032727	positive regulation of interferon-alpha production	0.00118942	0.432248	2	12	BP	hsa05014	Amyotrophic lateral sclerosis (ALS)	0.191279	1	1	46
lightsteelblue1	GO:0034341	response to interferon-gamma	0.00122728	0.432248	4	108	BP	hsa00562	Inositol phosphate metabolism	0.220775	1	1	54
magenta	GO:0001944	vasculature development	3.19176e-26	2.24827e-22	71	476	BP	hsa04060	Cytokine-cytokine receptor interaction	2.6607e-05	0.00585353	16	119
magenta	GO:0001568	blood vessel development	3.59997e-25	1.26791e-21	68	455	BP	hsa05146	Amoebiasis	0.000108801	0.00831002	12	81
magenta	GO:0048514	blood vessel morphogenesis	6.67875e-24	1.55465e-20	62	399	BP	hsa04670	Leukocyte transendothelial migration	0.000144544	0.00831002	13	96
magenta	GO:0007165	signal transduction	8.82822e-24	1.55465e-20	241	4006	BP	hsa05130	Pathogenic Escherichia coli infection	0.000151091	0.00831002	9	49
magenta	GO:0044707	single-multicellular organism process	1.33584e-23	1.88192e-20	265	4640	BP	hsa04510	Focal adhesion	0.0002203	0.00969319	19	186
magenta	GO:0007275	multicellular organismal development	3.09802e-23	3.63708e-20	225	3639	BP	hsa04360	Axon guidance	0.000306178	0.0112265	14	117
magenta	GO:0072358	cardiovascular system development	7.87166e-23	6.931e-20	83	721	BP	hsa04512	ECM-receptor interaction	0.00107663	0.0338368	10	76
magenta	GO:0072359	circulatory system development	7.87166e-23	6.931e-20	83	721	BP	hsa05416	Viral myocarditis	0.00425791	0.117093	7	50
magenta	GO:0032501	multicellular organismal process	2.40962e-22	1.88593e-19	267	4776	BP	hsa05222	Small cell lung cancer	0.00608479	0.148739	9	81
magenta	GO:0048731	system development	2.90199e-22	2.04416e-19	206	3235	BP	hsa04520	Adherens junction	0.0080673	0.177481	8	70
magenta	GO:0009653	anatomical structure morphogenesis	3.2132e-22	2.05761e-19	158	2151	BP	hsa04320	Dorso-ventral axis formation	0.0100161	0.200321	4	21
magenta	GO:0032502	developmental process	3.96485e-22	2.32737e-19	249	4315	BP	hsa05412	Arrhythmogenic right ventricular cardiomyopathy (ARVC)	0.0126668	0.220785	7	61
magenta	GO:0044767	single-organism developmental process	7.1825e-22	3.89181e-19	246	4254	BP	hsa04630	Jak-STAT signaling pathway	0.0136968	0.220785	9	92
magenta	GO:0023052	signaling	7.73751e-22	3.89307e-19	250	4360	BP	hsa04650	Natural killer cell mediated cytotoxicity	0.01405	0.220785	8	77
magenta	GO:0044700	single organism signaling	1.6715e-21	7.84936e-19	249	4356	BP	hsa04974	Protein digestion and absorption	0.0162507	0.223956	7	64
magenta	GO:0001525	angiogenesis	2.39688e-21	1.05523e-18	54	340	BP	hsa04810	Regulation of actin cytoskeleton	0.0162877	0.223956	14	179
magenta	GO:0007154	cell communication	3.50508e-21	1.45234e-18	255	4535	BP	hsa05200	Pathways in cancer	0.0227778	0.28021	19	280
magenta	GO:0050896	response to stimulus	5.56775e-21	2.17885e-18	306	5961	BP	hsa04971	Gastric acid secretion	0.0236882	0.28021	6	54
magenta	GO:0007166	cell surface receptor signaling pathway	1.03957e-20	3.85407e-18	152	2095	BP	hsa04514	Cell adhesion molecules (CAMs)	0.0253371	0.28021	9	102
magenta	GO:0048856	anatomical structure development	2.41766e-20	8.51499e-18	226	3843	BP	hsa05220	Chronic myeloid leukemia	0.0254736	0.28021	7	70
yellow	GO:0044391	ribosomal subunit	3.84828e-61	2.71073e-57	83	150	CC	hsa03010	Ribosome	1.60175e-46	3.52385e-44	60	85
yellow	GO:0003735	structural constituent of ribosome	1.47434e-56	5.19264e-53	79	148	MF	hsa00190	Oxidative phosphorylation	4.02438e-25	4.42681e-23	51	118
yellow	GO:0006415	translational termination	5.71126e-56	1.341e-52	84	172	BP	hsa05010	Alzheimer's disease	3.84813e-21	2.82196e-19	53	150
yellow	GO:0006414	translational elongation	6.1568e-55	1.08421e-51	88	195	BP	hsa05012	Parkinson's disease	8.28207e-21	4.55514e-19	47	121
yellow	GO:0022626	cytosolic ribosome	3.63754e-53	5.12456e-50	63	96	CC	hsa05016	Huntington's disease	4.09088e-20	1.79999e-18	55	168
yellow	GO:0005840	ribosome	1.87011e-52	2.1955e-49	88	206	CC	hsa01100	Metabolic pathways	6.93149e-09	2.54155e-07	125	938
yellow	GO:0044445	cytosolic part	1.22009e-48	1.22776e-45	80	183	CC	hsa04260	Cardiac muscle contraction	0.000107643	0.00338307	14	54
yellow	GO:0006413	translational initiation	2.68454e-47	2.36374e-44	91	249	BP	hsa03020	RNA polymerase	0.00168528	0.0463451	8	28
yellow	GO:0006614	SRP-dependent cotranslational protein targeting to membrane	3.98127e-45	3.116e-42	60	106	BP	hsa05322	Systemic lupus erythematosus	0.00439346	0.107396	12	61
yellow	GO:0006613	cotranslational protein targeting to membrane	1.816e-44	1.27919e-41	60	108	BP	hsa00230	Purine metabolism	0.0105725	0.232595	21	146
yellow	GO:0043624	cellular protein complex disassembly	2.17243e-43	1.39114e-40	88	255	BP	hsa04146	Peroxisome	0.0166299	0.311909	12	72
yellow	GO:0045047	protein targeting to ER	3.30346e-43	1.93913e-40	60	112	BP	hsa03050	Proteasome	0.0170132	0.311909	8	40
yellow	GO:0032984	macromolecular complex disassembly	1.98966e-42	1.07809e-39	92	286	BP	hsa00860	Porphyrin and chlorophyll metabolism	0.0335685	0.568083	5	22
yellow	GO:0043241	protein complex disassembly	3.34395e-42	1.68249e-39	90	275	BP	hsa03008	Ribosome biogenesis in eukaryotes	0.0742741	1	10	71
yellow	GO:0072599	establishment of protein localization to endoplasmic reticulum	5.10621e-42	2.39788e-39	60	116	BP	hsa00040	Pentose and glucuronate interconversions	0.0747376	1	3	12
yellow	GO:0000184	nuclear-transcribed mRNA catabolic process, nonsense-mediated decay	8.83825e-41	3.89104e-38	59	116	BP	hsa00240	Pyrimidine metabolism	0.086091	1	12	92
yellow	GO:0070972	protein localization to endoplasmic reticulum	1.67217e-38	6.9287e-36	61	134	BP	hsa05014	Amyotrophic lateral sclerosis (ALS)	0.0899469	1	7	46
yellow	GO:0005740	mitochondrial envelope	1.05839e-36	4.14184e-34	129	620	CC	hsa05110	Vibrio cholerae infection	0.0984222	1	7	47
yellow	GO:0044429	mitochondrial part	2.54034e-36	9.41797e-34	151	823	CC	hsa00510	N-Glycan biosynthesis	0.107321	1	7	48
yellow	GO:0005743	mitochondrial inner membrane	3.11037e-36	1.09547e-33	105	430	CC	hsa00511	Other glycan degradation	0.128313	1	3	15
green	GO:0007214	gamma-aminobutyric acid signaling pathway	0.00118372	1	4	11	BP	hsa03013	RNA transport	0.00963589	0.716162	13	141
green	GO:0051219	phosphoprotein binding	0.00153464	1	8	48	MF	hsa04120	Ubiquitin mediated proteolysis	0.01257	0.716162	12	130
green	GO:0006607	NLS-bearing protein import into nucleus	0.00321093	1	4	14	BP	hsa03430	Mismatch repair	0.012698	0.716162	4	21
green	GO:0016763	transferase activity, transferring pentosyl groups	0.00343499	1	7	43	MF	hsa03008	Ribosome biogenesis in eukaryotes	0.0130211	0.716162	8	71
green	GO:0090305	nucleic acid phosphodiester bond hydrolysis	0.00375718	1	18	192	BP	hsa05412	Arrhythmogenic right ventricular cardiomyopathy (ARVC)	0.017968	0.790593	7	61
green	GO:0016877	ligase activity, forming carbon-sulfur bonds	0.00376533	1	6	33	MF	hsa05213	Endometrial cancer	0.0227099	0.832696	6	50
green	GO:0008135	translation factor activity, RNA binding	0.00507786	1	10	83	MF	hsa05160	Hepatitis C	0.0459275	0.885351	9	106
green	GO:0086005	ventricular cardiac muscle cell action potential	0.00683102	1	4	17	BP	hsa05210	Colorectal cancer	0.0463937	0.885351	6	59
green	GO:0003743	translation initiation factor activity	0.00896234	1	7	51	MF	hsa04140	Regulation of autophagy	0.057144	0.885351	3	20
green	GO:0008641	small protein activating enzyme activity	0.00944136	1	3	10	MF	hsa04914	Progesterone-mediated oocyte maturation	0.061319	0.885351	7	79
green	GO:0004518	nuclease activity	0.0107358	1	15	166	MF	hsa03030	DNA replication	0.0686339	0.885351	4	35
green	GO:0033135	regulation of peptidyl-serine phosphorylation	0.0111662	1	10	93	BP	hsa04110	Cell cycle	0.0700762	0.885351	9	115
green	GO:0016327	apicolateral plasma membrane	0.012538	1	3	11	CC	hsa00601	Glycosphingolipid biosynthesis - lacto and neolacto series	0.0723773	0.885351	3	22
green	GO:0098909	regulation of cardiac muscle cell action potential involved in regulation of contraction	0.012538	1	3	11	BP	hsa03018	RNA degradation	0.0726542	0.885351	6	66
green	GO:0005657	replication fork	0.0161247	1	7	57	CC	hsa03320	PPAR signaling pathway	0.0754611	0.885351	5	51
green	GO:0015295	solute:proton symporter activity	0.0174669	1	4	22	MF	hsa04150	mTOR signaling pathway	0.0754611	0.885351	5	51
green	GO:0005080	protein kinase C binding	0.0191472	1	6	46	MF	hsa00563	Glycosylphosphatidylinositol(GPI)-anchor biosynthesis	0.080605	0.885351	3	23
green	GO:0044030	regulation of DNA methylation	0.0202771	1	3	13	BP	hsa00983	Drug metabolism - other enzymes	0.080605	0.885351	3	23
green	GO:0015298	solute:cation antiporter activity	0.0203843	1	4	23	MF	hsa05100	Bacterial invasion of epithelial cells	0.0814538	0.885351	6	68
green	GO:0007368	determination of left/right symmetry	0.0214034	1	8	74	BP	hsa04666	Fc gamma R-mediated phagocytosis	0.0838128	0.885351	7	85
darkred	GO:0005743	mitochondrial inner membrane	6.26585e-07	0.00441366	20	430	CC	hsa05016	Huntington's disease	1.64917e-06	0.000362818	12	168
darkred	GO:0019866	organelle inner membrane	2.73169e-06	0.0068293	20	473	CC	hsa05010	Alzheimer's disease	2.50901e-05	0.00275992	10	150
darkred	GO:0098800	inner mitochondrial membrane protein complex	4.45587e-06	0.0068293	9	98	CC	hsa00190	Oxidative phosphorylation	0.000157193	0.0103033	8	118
darkred	GO:0098798	mitochondrial protein complex	5.26142e-06	0.0068293	10	127	CC	hsa05012	Parkinson's disease	0.000187333	0.0103033	8	121
darkred	GO:0031966	mitochondrial membrane	5.80176e-06	0.0068293	22	586	CC	hsa00100	Steroid biosynthesis	0.023909	1	2	18
darkred	GO:0044429	mitochondrial part	5.81712e-06	0.0068293	27	823	CC	hsa05322	Systemic lupus erythematosus	0.0485545	1	3	61
darkred	GO:0005739	mitochondrion	6.95568e-06	0.0069994	39	1470	CC	hsa03020	RNA polymerase	0.0542158	1	2	28
darkred	GO:0070124	mitochondrial translational initiation	9.78939e-06	0.00766183	8	82	BP	hsa05150	Staphylococcus aureus infection	0.0926259	1	2	38
darkred	GO:0070125	mitochondrial translational elongation	9.78939e-06	0.00766183	8	82	BP	hsa03050	Proteasome	0.101052	1	2	40
darkred	GO:0070126	mitochondrial translational termination	1.17168e-05	0.00825329	8	84	BP	hsa00240	Pyrimidine metabolism	0.12702	1	3	92
darkred	GO:0005740	mitochondrial envelope	1.40912e-05	0.00902348	22	620	CC	hsa04122	Sulfur relay system	0.12733	1	1	10
darkred	GO:0032543	mitochondrial translation	1.65337e-05	0.00970529	9	115	BP	hsa05310	Asthma	0.13915	1	1	11
darkred	GO:0000313	organellar ribosome	2.76611e-05	0.0139175	7	69	CC	hsa04150	mTOR signaling pathway	0.150646	1	2	51
darkred	GO:0005761	mitochondrial ribosome	2.76611e-05	0.0139175	7	69	CC	hsa04744	Phototransduction	0.150813	1	1	12
darkred	GO:0044455	mitochondrial membrane part	3.20565e-05	0.0150537	10	156	CC	hsa04260	Cardiac muscle contraction	0.164915	1	2	54
darkred	GO:0005759	mitochondrial matrix	3.74556e-05	0.0164898	15	345	CC	hsa01100	Metabolic pathways	0.182046	1	16	938
darkred	GO:0006414	translational elongation	4.21098e-05	0.0174483	11	195	BP	hsa04977	Vitamin digestion and absorption	0.195929	1	1	16
darkred	GO:0006415	translational termination	7.34229e-05	0.0287328	10	172	BP	hsa05330	Allograft rejection	0.206835	1	1	17
darkred	GO:0006413	translational initiation	8.71265e-05	0.032301	12	249	BP	hsa05332	Graft-versus-host disease	0.206835	1	1	17
darkred	GO:0022904	respiratory electron transport chain	0.000144242	0.04895	8	119	BP	hsa03040	Spliceosome	0.227267	1	3	122
blue	GO:0070647	protein modification by small protein conjugation or removal	2.08861e-07	0.00147122	114	834	BP	hsa03022	Basal transcription factors	0.000470172	0.0633686	9	29
blue	GO:0043231	intracellular membrane-bounded organelle	5.99815e-06	0.0211255	814	8739	CC	hsa00280	Valine, leucine and isoleucine degradation	0.000576078	0.0633686	11	42
blue	GO:0043227	membrane-bounded organelle	9.1054e-06	0.0213795	882	9594	CC	hsa00640	Propanoate metabolism	0.00177573	0.13022	8	28
blue	GO:0006396	RNA processing	2.18691e-05	0.0322625	94	724	BP	hsa00410	beta-Alanine metabolism	0.00387595	0.213177	6	19
blue	GO:0032446	protein modification by small protein conjugation	2.29007e-05	0.0322625	96	744	BP	hsa03040	Spliceosome	0.0145749	0.559239	18	122
blue	GO:0044446	intracellular organelle part	4.29209e-05	0.0400467	635	6684	CC	hsa00062	Fatty acid elongation in mitochondria	0.0166862	0.559239	3	7
blue	GO:0045814	negative regulation of gene expression, epigenetic	4.4626e-05	0.0400467	23	110	BP	hsa03050	Proteasome	0.017794	0.559239	8	40
blue	GO:0043229	intracellular organelle	5.0454e-05	0.0400467	867	9479	CC	hsa00970	Aminoacyl-tRNA biosynthesis	0.020517	0.564219	8	41
blue	GO:0044428	nuclear part	5.22237e-05	0.0400467	350	3440	CC	hsa00020	Citrate cycle (TCA cycle)	0.0328181	0.80222	6	29
blue	GO:0043226	organelle	5.68521e-05	0.0400467	926	10218	CC	hsa00630	Glyoxylate and dicarboxylate metabolism	0.0418031	0.886945	4	16
blue	GO:1990234	transferase complex	7.96564e-05	0.0510091	82	633	CC	hsa04962	Vasopressin-regulated water reabsorption	0.0443472	0.886945	7	39
blue	GO:1902494	catalytic complex	8.82154e-05	0.0517825	113	938	CC	hsa04130	SNARE interactions in vesicular transport	0.0730643	1	6	35
blue	GO:0044422	organelle part	0.000126078	0.0683149	643	6829	CC	hsa00071	Fatty acid metabolism	0.0816835	1	6	36
blue	GO:0016740	transferase activity	0.000152496	0.0718846	200	1851	MF	hsa04662	B cell receptor signaling pathway	0.0918359	1	9	64
blue	GO:0019783	ubiquitin-like protein-specific protease activity	0.000153076	0.0718846	18	82	MF	hsa00900	Terpenoid backbone biosynthesis	0.0930364	1	3	13
blue	GO:0043632	modification-dependent macromolecule catabolic process	0.000182491	0.0803417	66	496	BP	hsa00330	Arginine and proline metabolism	0.101693	1	7	47
blue	GO:0019941	modification-dependent protein catabolic process	0.000198087	0.082078	65	488	BP	hsa00270	Cysteine and methionine metabolism	0.107575	1	5	30
blue	GO:0016567	protein ubiquitination	0.000225724	0.0868918	82	653	BP	hsa04141	Protein processing in endoplasmic reticulum	0.109357	1	18	155
blue	GO:0006511	ubiquitin-dependent protein catabolic process	0.000241662	0.0868918	64	482	BP	hsa04720	Long-term potentiation	0.126721	1	8	59
blue	GO:0003723	RNA binding	0.000257389	0.0868918	159	1436	MF	hsa00563	Glycosylphosphatidylinositol(GPI)-anchor biosynthesis	0.127602	1	4	23
cyan	GO:0005929	cilium	6.85668e-27	4.82984e-23	45	357	CC	hsa00860	Porphyrin and chlorophyll metabolism	0.0130433	1	2	22
cyan	GO:0060271	cilium morphogenesis	5.71278e-26	2.01204e-22	35	199	BP	hsa04130	SNARE interactions in vesicular transport	0.0314857	1	2	35
cyan	GO:0042384	cilium assembly	3.46177e-25	8.12824e-22	32	165	BP	hsa05412	Arrhythmogenic right ventricular cardiomyopathy (ARVC)	0.0851622	1	2	61
cyan	GO:0044782	cilium organization	6.98071e-25	1.2293e-21	33	183	BP	hsa04010	MAPK signaling pathway	0.0874088	1	4	212
cyan	GO:0044441	ciliary part	1.41017e-22	1.98664e-19	35	249	CC	hsa00030	Pentose phosphate pathway	0.162641	1	1	22
cyan	GO:0010927	cellular component assembly involved in morphogenesis	1.13773e-21	1.3357e-18	33	229	BP	hsa00563	Glycosylphosphatidylinositol(GPI)-anchor biosynthesis	0.169388	1	1	23
cyan	GO:0030031	cell projection assembly	1.65478e-20	1.66519e-17	37	327	BP	hsa05200	Pathways in cancer	0.183652	1	4	280
cyan	GO:0005930	axoneme	3.51187e-18	2.74862e-15	19	71	CC	hsa03440	Homologous recombination	0.19585	1	1	27
cyan	GO:0097014	ciliary cytoplasm	3.51187e-18	2.74862e-15	19	71	CC	hsa04514	Cell adhesion molecules (CAMs)	0.19647	1	2	102
cyan	GO:0032838	cell projection cytoplasm	4.39477e-16	3.09568e-13	19	90	CC	hsa04742	Taste transduction	0.215158	1	1	30
cyan	GO:0042995	cell projection	1.10292e-14	7.06271e-12	66	1445	CC	hsa04530	Tight junction	0.220078	1	2	110
cyan	GO:0030030	cell projection organization	1.76542e-13	1.0363e-10	58	1227	BP	hsa00051	Fructose and mannose metabolism	0.234015	1	1	33
cyan	GO:0035082	axoneme assembly	3.2698e-13	1.77173e-10	12	36	BP	hsa04340	Hedgehog signaling pathway	0.240202	1	1	34
cyan	GO:0070925	organelle assembly	4.99604e-13	2.51372e-10	34	470	BP	hsa05217	Basal cell carcinoma	0.258474	1	1	37
cyan	GO:0044463	cell projection part	1.42995e-11	6.71504e-09	41	749	CC	hsa04020	Calcium signaling pathway	0.264943	1	2	125
cyan	GO:0003341	cilium movement	1.88357e-11	8.29242e-09	11	38	BP	hsa04080	Neuroactive ligand-receptor interaction	0.276961	1	2	129
cyan	GO:0001578	microtubule bundle formation	1.35458e-10	5.61276e-08	12	57	BP	hsa04930	Type II diabetes mellitus	0.287983	1	1	42
cyan	GO:0032990	cell part morphogenesis	1.72807e-10	6.76251e-08	44	917	BP	hsa03013	RNA transport	0.312961	1	2	141
cyan	GO:0048858	cell projection morphogenesis	2.98893e-10	1.10811e-07	43	897	BP	hsa00010	Glycolysis / Gluconeogenesis	0.32189	1	1	48
cyan	GO:0005856	cytoskeleton	1.73502e-09	6.11075e-07	59	1582	CC	hsa00230	Purine metabolism	0.327885	1	2	146
greenyellow	GO:0005886	plasma membrane	1.34145e-06	0.00847686	104	3217	CC	hsa04976	Bile secretion	0.000280331	0.0616729	6	50
greenyellow	GO:0071944	cell periphery	2.40683e-06	0.00847686	105	3297	CC	hsa04080	Neuroactive ligand-receptor interaction	0.00245558	0.270114	8	129
greenyellow	GO:0044459	plasma membrane part	6.28036e-06	0.013918	64	1741	CC	hsa00053	Ascorbate and aldarate metabolism	0.00672098	0.404106	2	7
greenyellow	GO:0034765	regulation of ion transmembrane transport	7.90347e-06	0.013918	19	278	BP	hsa04950	Maturity onset diabetes of the young	0.00734738	0.404106	3	22
greenyellow	GO:0034762	regulation of transmembrane transport	1.51177e-05	0.0178265	19	291	BP	hsa00600	Sphingolipid metabolism	0.0283043	1	3	36
greenyellow	GO:0032409	regulation of transporter activity	1.51844e-05	0.0178265	13	147	BP	hsa04964	Proximal tubule bicarbonate reclamation	0.0520554	1	2	20
greenyellow	GO:0032412	regulation of ion transmembrane transporter activity	2.45245e-05	0.0246787	12	132	BP	hsa00830	Retinol metabolism	0.0618091	1	2	22
greenyellow	GO:0022898	regulation of transmembrane transporter activity	3.07094e-05	0.0264394	12	135	BP	hsa03320	PPAR signaling pathway	0.0678595	1	3	51
greenyellow	GO:0055085	transmembrane transport	3.37811e-05	0.0264394	41	997	BP	hsa05200	Pathways in cancer	0.0728844	1	9	280
greenyellow	GO:0034220	ion transmembrane transport	4.60284e-05	0.0324224	32	708	BP	hsa00500	Starch and sucrose metabolism	0.0942543	1	2	28
greenyellow	GO:0016247	channel regulator activity	5.18795e-05	0.0332218	10	100	MF	hsa04920	Adipocytokine signaling pathway	0.0955225	1	3	59
greenyellow	GO:2000649	regulation of sodium ion transmembrane transporter activity	8.48233e-05	0.0480486	6	35	BP	hsa04115	p53 signaling pathway	0.110836	1	3	63
greenyellow	GO:0043269	regulation of ion transport	8.86757e-05	0.0480486	22	418	BP	hsa04144	Endocytosis	0.115637	1	6	180
greenyellow	GO:0044425	membrane part	0.000116183	0.0551292	125	4460	CC	hsa04960	Aldosterone-regulated sodium reabsorption	0.118039	1	2	32
greenyellow	GO:0016021	integral component of membrane	0.000118606	0.0551292	102	3465	CC	hsa04973	Carbohydrate digestion and absorption	0.118039	1	2	32
greenyellow	GO:0003008	system process	0.000125222	0.0551292	40	1022	BP	hsa05145	Toxoplasmosis	0.119936	1	4	102
greenyellow	GO:0005887	integral component of plasma membrane	0.0001584	0.0628803	39	998	CC	hsa02010	ABC transporters	0.130444	1	2	34
greenyellow	GO:0022857	transmembrane transporter activity	0.000164136	0.0628803	30	691	MF	hsa00592	alpha-Linolenic acid metabolism	0.155235	1	1	9
greenyellow	GO:0005089	Rho guanyl-nucleotide exchange factor activity	0.000169609	0.0628803	8	74	MF	hsa04972	Pancreatic secretion	0.16625	1	3	76
greenyellow	GO:0017080	sodium channel regulator activity	0.000191558	0.0674667	5	26	MF	hsa04650	Natural killer cell mediated cytotoxicity	0.170815	1	3	77
tan	GO:0090398	cellular senescence	0.000187548	0.691969	6	43	BP	hsa01040	Biosynthesis of unsaturated fatty acids	0.000367575	0.0808665	4	20
tan	GO:0003682	chromatin binding	0.000243578	0.691969	19	385	MF	hsa05212	Pancreatic cancer	0.00103806	0.114187	6	66
tan	GO:0010558	negative regulation of macromolecule biosynthetic process	0.000535052	0.691969	38	1102	BP	hsa04370	VEGF signaling pathway	0.0240565	1	4	62
tan	GO:2000772	regulation of cellular senescence	0.000689025	0.691969	4	21	BP	hsa05200	Pathways in cancer	0.0260489	1	10	280
tan	GO:0051172	negative regulation of nitrogen compound metabolic process	0.000822989	0.691969	39	1167	BP	hsa00100	Steroid biosynthesis	0.0400745	1	2	18
tan	GO:0051145	smooth muscle cell differentiation	0.000861305	0.691969	5	38	BP	hsa04144	Endocytosis	0.0405131	1	7	180
tan	GO:0031327	negative regulation of cellular biosynthetic process	0.00107903	0.691969	38	1144	BP	hsa04510	Focal adhesion	0.0470167	1	7	186
tan	GO:0048872	homeostasis of number of cells	0.00110189	0.691969	11	184	BP	hsa00760	Nicotinate and nicotinamide metabolism	0.0578067	1	2	22
tan	GO:0051253	negative regulation of RNA metabolic process	0.00114744	0.691969	34	990	BP	hsa04950	Maturity onset diabetes of the young	0.0578067	1	2	22
tan	GO:0003309	type B pancreatic cell differentiation	0.00116756	0.691969	4	24	BP	hsa00240	Pyrimidine metabolism	0.0810961	1	4	92
tan	GO:0019239	deaminase activity	0.00116756	0.691969	4	24	MF	hsa04670	Leukocyte transendothelial migration	0.0915053	1	4	96
tan	GO:2000113	negative regulation of cellular macromolecule biosynthetic process	0.0013304	0.691969	35	1038	BP	hsa04623	Cytosolic DNA-sensing pathway	0.110871	1	2	32
tan	GO:0009890	negative regulation of biosynthetic process	0.00143327	0.691969	38	1162	BP	hsa05414	Dilated cardiomyopathy	0.116896	1	3	67
tan	GO:0008266	poly(U) RNA binding	0.00147827	0.691969	3	12	MF	hsa00230	Purine metabolism	0.11854	1	5	146
tan	GO:0035883	enteroendocrine cell differentiation	0.00159245	0.691969	4	26	BP	hsa04350	TGF-beta signaling pathway	0.124741	1	3	69
tan	GO:0090342	regulation of cell aging	0.00159245	0.691969	4	26	BP	hsa05211	Renal cell carcinoma	0.124741	1	3	69
tan	GO:0010629	negative regulation of gene expression	0.00169675	0.691969	38	1173	BP	hsa04520	Adherens junction	0.128734	1	3	70
tan	GO:0003705	transcription factor activity, RNA polymerase II distal enhancer sequence-specific binding	0.00176823	0.691969	6	65	MF	hsa03008	Ribosome biogenesis in eukaryotes	0.132773	1	3	71
tan	GO:0002244	hematopoietic progenitor cell differentiation	0.00202585	0.705922	8	115	BP	hsa05217	Basal cell carcinoma	0.140789	1	2	37
tan	GO:0003006	developmental process involved in reproduction	0.00220055	0.705922	18	428	BP	hsa04916	Melanogenesis	0.153613	1	3	76
skyblue3	GO:0043268	positive regulation of potassium ion transport	0.000239766	0.946827	3	26	BP	hsa04520	Adherens junction	0.0476209	1	2	70
skyblue3	GO:1901016	regulation of potassium ion transmembrane transporter activity	0.000268832	0.946827	3	27	BP	hsa04964	Proximal tubule bicarbonate reclamation	0.096297	1	1	20
skyblue3	GO:0032409	regulation of transporter activity	0.000631591	1	5	147	BP	hsa00030	Pentose phosphate pathway	0.105424	1	1	22
skyblue3	GO:1901379	regulation of potassium ion transmembrane transport	0.000934781	1	3	41	BP	hsa00860	Porphyrin and chlorophyll metabolism	0.105424	1	1	22
skyblue3	GO:0086011	membrane repolarization during action potential	0.000958996	1	2	10	BP	hsa04740	Olfactory transduction	0.105424	1	1	22
skyblue3	GO:1901018	positive regulation of potassium ion transmembrane transporter activity	0.000958996	1	2	10	BP	hsa04142	Lysosome	0.108076	1	2	112
skyblue3	GO:1901017	negative regulation of potassium ion transmembrane transporter activity	0.00116855	1	2	11	BP	hsa00983	Drug metabolism - other enzymes	0.109955	1	1	23
skyblue3	GO:0032410	negative regulation of transporter activity	0.00130903	1	3	46	BP	hsa05216	Thyroid cancer	0.132281	1	1	28
skyblue3	GO:1901380	negative regulation of potassium ion transmembrane transport	0.00164718	1	2	13	BP	hsa04080	Neuroactive ligand-receptor interaction	0.136471	1	2	129
skyblue3	GO:0005234	extracellular-glutamate-gated ion channel activity	0.00191588	1	2	14	MF	hsa04960	Aldosterone-regulated sodium reabsorption	0.149756	1	1	32
skyblue3	GO:0004970	ionotropic glutamate receptor activity	0.00220394	1	2	15	MF	hsa04973	Carbohydrate digestion and absorption	0.149756	1	1	32
skyblue3	GO:0031290	retinal ganglion cell axon guidance	0.00220394	1	2	15	BP	hsa05217	Basal cell carcinoma	0.171127	1	1	37
skyblue3	GO:0032411	positive regulation of transporter activity	0.00231176	1	3	56	BP	hsa05219	Bladder cancer	0.183703	1	1	40
skyblue3	GO:0043266	regulation of potassium ion transport	0.00231176	1	3	56	BP	hsa00970	Aminoacyl-tRNA biosynthesis	0.187855	1	1	41
skyblue3	GO:0032839	dendrite cytoplasm	0.00251116	1	2	16	CC	hsa00520	Amino sugar and nucleotide sugar metabolism	0.204259	1	1	45
skyblue3	GO:0034763	negative regulation of transmembrane transport	0.00281595	1	3	60	BP	hsa05014	Amyotrophic lateral sclerosis (ALS)	0.208311	1	1	46
skyblue3	GO:1901381	positive regulation of potassium ion transmembrane transport	0.00283736	1	2	17	BP	hsa04976	Bile secretion	0.22432	1	1	50
skyblue3	GO:0071804	cellular potassium ion transport	0.00326179	1	4	130	BP	hsa05213	Endometrial cancer	0.22432	1	1	50
skyblue3	GO:0071805	potassium ion transmembrane transport	0.00326179	1	4	130	BP	hsa04150	mTOR signaling pathway	0.228274	1	1	51
skyblue3	GO:1904062	regulation of cation transmembrane transport	0.00326179	1	4	130	BP	hsa04730	Long-term depression	0.232209	1	1	52
saddlebrown	GO:0004842	ubiquitin-protein transferase activity	0.000114892	0.604204	10	318	MF	hsa00520	Amino sugar and nucleotide sugar metabolism	0.0309688	1	2	45
saddlebrown	GO:0019787	ubiquitin-like protein transferase activity	0.000171551	0.604204	10	334	MF	hsa00130	Ubiquinone and other terpenoid-quinone biosynthesis	0.0365566	1	1	6
saddlebrown	GO:0070647	protein modification by small protein conjugation or removal	0.00110267	1	15	834	BP	hsa00603	Glycosphingolipid biosynthesis - globo series	0.0833017	1	1	14
saddlebrown	GO:0016874	ligase activity	0.00221696	1	9	388	MF	hsa00604	Glycosphingolipid biosynthesis - ganglio series	0.0833017	1	1	14
saddlebrown	GO:0060442	branching involved in prostate gland morphogenesis	0.00232162	1	2	10	BP	hsa00511	Other glycan degradation	0.088989	1	1	15
saddlebrown	GO:0045722	positive regulation of gluconeogenesis	0.00282395	1	2	11	BP	hsa00531	Glycosaminoglycan degradation	0.0946422	1	1	16
saddlebrown	GO:0061630	ubiquitin protein ligase activity	0.00284802	1	6	191	MF	hsa00910	Nitrogen metabolism	0.105848	1	1	18
saddlebrown	GO:0016567	protein ubiquitination	0.00299604	1	12	653	BP	hsa04630	Jak-STAT signaling pathway	0.109823	1	2	92
saddlebrown	GO:0061659	ubiquitin-like protein ligase activity	0.00307646	1	6	194	MF	hsa00512	Mucin type O-Glycan biosynthesis	0.127859	1	1	22
saddlebrown	GO:0006012	galactose metabolic process	0.00337252	1	2	12	BP	hsa00563	Glycosylphosphatidylinositol(GPI)-anchor biosynthesis	0.13328	1	1	23
saddlebrown	GO:0000338	protein deneddylation	0.00396665	1	2	13	BP	hsa00052	Galactose metabolism	0.138668	1	1	24
saddlebrown	GO:0021756	striatum development	0.00396665	1	2	13	BP	hsa04142	Lysosome	0.151462	1	2	112
saddlebrown	GO:0051297	centrosome organization	0.00507635	1	4	94	BP	hsa03022	Basal transcription factors	0.165129	1	1	29
saddlebrown	GO:0021544	subpallium development	0.00528881	1	2	15	BP	hsa04910	Insulin signaling pathway	0.180038	1	2	125
saddlebrown	GO:0031023	microtubule organizing center organization	0.00723989	1	4	104	BP	hsa03410	Base excision repair	0.180628	1	1	32
saddlebrown	GO:0008209	androgen metabolic process	0.00759677	1	2	18	BP	hsa04120	Ubiquitin mediated proteolysis	0.191259	1	2	130
saddlebrown	GO:0035327	transcriptionally active chromatin	0.00759677	1	2	18	CC	hsa03030	DNA replication	0.19585	1	1	35
saddlebrown	GO:0032446	protein modification by small protein conjugation	0.00835416	1	12	744	BP	hsa00970	Aminoacyl-tRNA biosynthesis	0.225481	1	1	41
saddlebrown	GO:0060740	prostate gland epithelium morphogenesis	0.00934422	1	2	20	BP	hsa05223	Non-small cell lung cancer	0.267965	1	1	50
saddlebrown	GO:0016922	ligand-dependent nuclear receptor binding	0.0102787	1	2	21	MF	hsa00562	Inositol phosphate metabolism	0.286118	1	1	54
grey	GO:0045986	negative regulation of smooth muscle contraction	0.000101396	0.321252	4	14	BP	hsa05140	Leishmaniasis	0.00335097	0.204419	5	54
grey	GO:0044459	plasma membrane part	0.000176757	0.321252	53	1741	CC	hsa00670	One carbon pool by folate	0.00371671	0.204419	3	17
grey	GO:0005887	integral component of plasma membrane	0.000208752	0.321252	35	998	CC	hsa05330	Allograft rejection	0.00371671	0.204419	3	17
grey	GO:0031226	intrinsic component of plasma membrane	0.000224978	0.321252	36	1042	CC	hsa05332	Graft-versus-host disease	0.00371671	0.204419	3	17
grey	GO:0051047	positive regulation of secretion	0.000240222	0.321252	14	249	BP	hsa05320	Autoimmune thyroid disease	0.00515325	0.226743	3	19
grey	GO:1903532	positive regulation of secretion by cell	0.000334615	0.321252	13	227	BP	hsa04145	Phagosome	0.00670224	0.245749	7	118
grey	GO:0007267	cell-cell signaling	0.00035649	0.321252	30	828	BP	hsa00030	Pentose phosphate pathway	0.00786098	0.245755	3	22
grey	GO:0045932	negative regulation of muscle contraction	0.000364852	0.321252	4	19	BP	hsa04612	Antigen processing and presentation	0.0100094	0.245755	4	45
grey	GO:0007268	synaptic transmission	0.000557986	0.426327	21	509	BP	hsa04940	Type I diabetes mellitus	0.0100536	0.245755	3	24
grey	GO:0007141	male meiosis I	0.000694662	0.426327	3	10	BP	hsa00010	Glycolysis / Gluconeogenesis	0.0125228	0.251358	4	48
grey	GO:0007127	meiosis I	0.000706561	0.426327	6	58	BP	hsa00260	Glycine, serine and threonine metabolism	0.0125679	0.251358	3	26
grey	GO:0006940	regulation of smooth muscle contraction	0.00083079	0.426327	5	40	BP	hsa05310	Asthma	0.0175709	0.322134	2	11
grey	GO:0017158	regulation of calcium ion-dependent exocytosis	0.00083079	0.426327	5	40	BP	hsa05322	Systemic lupus erythematosus	0.0279104	0.47233	4	61
grey	GO:0017156	calcium ion-dependent exocytosis	0.000847327	0.426327	6	60	BP	hsa05150	Staphylococcus aureus infection	0.0346667	0.544763	3	38
grey	GO:0006544	glycine metabolic process	0.00094206	0.42834	3	11	BP	hsa04514	Cell adhesion molecules (CAMs)	0.0436159	0.616914	5	102
grey	GO:0006937	regulation of muscle contraction	0.000972946	0.42834	8	109	BP	hsa00910	Nitrogen metabolism	0.0448665	0.616914	2	18
grey	GO:0051050	positive regulation of transport	0.00105673	0.43786	25	687	BP	hsa04540	Gap junction	0.0533425	0.684873	4	75
grey	GO:0045202	synapse	0.00123854	0.469604	21	542	CC	hsa04640	Hematopoietic cell lineage	0.0560351	0.684873	3	46
grey	GO:0044456	synapse part	0.00126668	0.469604	18	433	CC	hsa04950	Maturity onset diabetes of the young	0.0645298	0.698262	2	22
grey	GO:0010002	cardioblast differentiation	0.00158848	0.559462	3	13	BP	hsa04621	NOD-like receptor signaling pathway	0.0653418	0.698262	3	49
pink	GO:0044428	nuclear part	1.15083e-06	0.00757766	181	3440	CC	hsa05120	Epithelial cell signaling in Helicobacter pylori infection	0.00158517	0.270114	7	59
pink	GO:0005634	nucleus	2.15152e-06	0.00757766	267	5573	CC	hsa05222	Small cell lung cancer	0.00245558	0.270114	8	81
pink	GO:0098687	chromosomal region	2.11278e-05	0.049608	24	241	CC	hsa04010	MAPK signaling pathway	0.00917648	0.41092	13	212
pink	GO:0006996	organelle organization	3.17585e-05	0.0559267	156	3027	BP	hsa05110	Vibrio cholerae infection	0.0118273	0.41092	5	47
pink	GO:0031981	nuclear lumen	4.66556e-05	0.0568425	159	3119	CC	hsa00450	Selenocompound metabolism	0.0126527	0.41092	3	17
pink	GO:0051276	chromosome organization	4.84178e-05	0.0568425	56	844	BP	hsa04621	NOD-like receptor signaling pathway	0.0140313	0.41092	5	49
pink	GO:0006302	double-strand break repair	6.80697e-05	0.0684976	17	150	BP	hsa04966	Collecting duct acid secretion	0.0148606	0.41092	3	18
pink	GO:0006259	DNA metabolic process	9.19024e-05	0.0809201	51	764	BP	hsa05200	Pathways in cancer	0.0170898	0.41092	15	280
pink	GO:1902589	single-organism organelle organization	0.000194504	0.152232	114	2155	BP	hsa04722	Neurotrophin signaling pathway	0.0195957	0.41092	8	115
pink	GO:0090304	nucleic acid metabolic process	0.00032649	0.225665	193	4060	BP	hsa03015	mRNA surveillance pathway	0.0212614	0.41092	6	74
pink	GO:0006281	DNA repair	0.000352401	0.225665	31	415	BP	hsa04114	Oocyte meiosis	0.0225334	0.41092	7	96
pink	GO:0005654	nucleoplasm	0.000426186	0.248249	132	2616	CC	hsa04210	Apoptosis	0.0239268	0.41092	6	76
pink	GO:2000114	regulation of establishment of cell polarity	0.000476136	0.248249	5	18	BP	hsa05131	Shigellosis	0.0273424	0.41092	5	58
pink	GO:0000781	chromosome, telomeric region	0.000505715	0.248249	11	87	CC	hsa05145	Toxoplasmosis	0.0302131	0.41092	7	102
pink	GO:0000723	telomere maintenance	0.000528639	0.248249	10	74	BP	hsa04660	T cell receptor signaling pathway	0.0349956	0.41092	6	83
pink	GO:0090344	negative regulation of cell aging	0.000585131	0.257604	4	11	BP	hsa05142	Chagas disease (American trypanosomiasis)	0.0349956	0.41092	6	83
pink	GO:0032200	telomere organization	0.000655655	0.271673	10	76	BP	hsa05160	Hepatitis C	0.0362161	0.41092	7	106
pink	GO:0070013	intracellular organelle lumen	0.00116152	0.454543	173	3665	CC	hsa00310	Lysine degradation	0.0369208	0.41092	4	43
pink	GO:0032878	regulation of establishment or maintenance of cell polarity	0.0012877	0.477398	5	22	BP	hsa04120	Ubiquitin mediated proteolysis	0.0373389	0.41092	8	130
pink	GO:0005694	chromosome	0.00148949	0.498683	43	694	CC	hsa04115	p53 signaling pathway	0.0373564	0.41092	5	63
lightcyan	GO:0070647	protein modification by small protein conjugation or removal	2.50239e-05	0.176269	31	834	BP	hsa04120	Ubiquitin mediated proteolysis	0.00347033	0.653017	7	130
lightcyan	GO:0030163	protein catabolic process	0.000170987	0.602216	25	675	BP	hsa00510	N-Glycan biosynthesis	0.00593651	0.653017	4	48
lightcyan	GO:0032446	protein modification by small protein conjugation	0.000314026	0.737334	26	744	BP	hsa00563	Glycosylphosphatidylinositol(GPI)-anchor biosynthesis	0.0477164	1	2	23
lightcyan	GO:0048488	synaptic vesicle endocytosis	0.000531879	0.754714	4	23	BP	hsa00562	Inositol phosphate metabolism	0.0491776	1	3	54
lightcyan	GO:0006508	proteolysis	0.000535714	0.754714	36	1214	BP	hsa04530	Tight junction	0.0873884	1	4	110
lightcyan	GO:0044424	intracellular part	0.000747644	0.877734	200	10804	CC	hsa04141	Protein processing in endoplasmic reticulum	0.087993	1	5	155
lightcyan	GO:0036465	synaptic vesicle recycling	0.00115167	1	4	28	BP	hsa04070	Phosphatidylinositol signaling system	0.094555	1	3	71
lightcyan	GO:0044257	cellular protein catabolic process	0.0012671	1	20	562	BP	hsa04110	Cell cycle	0.0989832	1	4	115
lightcyan	GO:0005622	intracellular	0.00137108	1	202	11015	CC	hsa00053	Ascorbate and aldarate metabolism	0.102667	1	1	7
lightcyan	GO:0016567	protein ubiquitination	0.00147502	1	22	653	BP	hsa00790	Folate biosynthesis	0.130043	1	1	9
lightcyan	GO:0043632	modification-dependent macromolecule catabolic process	0.00178202	1	18	496	BP	hsa04144	Endocytosis	0.140924	1	5	180
lightcyan	GO:0005737	cytoplasm	0.00178948	1	166	8636	CC	hsa04122	Sulfur relay system	0.143421	1	1	10
lightcyan	GO:0000209	protein polyubiquitination	0.00211252	1	10	201	BP	hsa00520	Amino sugar and nucleotide sugar metabolism	0.1511	1	2	45
lightcyan	GO:2000178	negative regulation of neural precursor cell proliferation	0.00266386	1	3	17	BP	hsa00040	Pentose and glucuronate interconversions	0.169572	1	1	12
lightcyan	GO:0004842	ubiquitin-protein transferase activity	0.00280447	1	13	318	MF	hsa05130	Pathogenic Escherichia coli infection	0.172821	1	2	49
lightcyan	GO:0017137	Rab GTPase binding	0.00303252	1	6	85	MF	hsa04670	Leukocyte transendothelial migration	0.181908	1	3	96
lightcyan	GO:0006511	ubiquitin-dependent protein catabolic process	0.00318662	1	17	482	BP	hsa00604	Glycosphingolipid biosynthesis - ganglio series	0.194936	1	1	14
lightcyan	GO:0019941	modification-dependent protein catabolic process	0.00361164	1	17	488	BP	hsa00531	Glycosaminoglycan degradation	0.219536	1	1	16
lightcyan	GO:0051603	proteolysis involved in cellular protein catabolic process	0.00407629	1	18	536	BP	hsa04142	Lysosome	0.246096	1	3	112
lightcyan	GO:0019787	ubiquitin-like protein transferase activity	0.00425181	1	13	334	MF	hsa00410	beta-Alanine metabolism	0.255054	1	1	19
black	GO:0005886	plasma membrane	7.69925e-15	4.94777e-11	213	3217	CC	hsa04080	Neuroactive ligand-receptor interaction	0.000166114	0.0365452	16	129
black	GO:0071944	cell periphery	1.40482e-14	4.94777e-11	216	3297	CC	hsa00020	Citrate cycle (TCA cycle)	0.00835179	0.585404	5	29
black	GO:0044459	plasma membrane part	1.34592e-09	3.16023e-06	122	1741	CC	hsa04020	Calcium signaling pathway	0.00933522	0.585404	12	125
black	GO:0005887	integral component of plasma membrane	2.40112e-09	4.22836e-06	81	998	CC	hsa04964	Proximal tubule bicarbonate reclamation	0.0106437	0.585404	4	20
black	GO:0031226	intrinsic component of plasma membrane	3.5824e-09	5.04688e-06	83	1042	CC	hsa00750	Vitamin B6 metabolism	0.0264338	1	2	6
black	GO:0097458	neuron part	7.71287e-09	9.05491e-06	77	953	CC	hsa00630	Glyoxylate and dicarboxylate metabolism	0.0319629	1	3	16
black	GO:0045202	synapse	1.14267e-08	1.14986e-05	52	542	CC	hsa00910	Nitrogen metabolism	0.0436397	1	3	18
black	GO:0044425	membrane part	2.82282e-08	2.3892e-05	245	4460	CC	hsa04960	Aldosterone-regulated sodium reabsorption	0.0522086	1	4	32
black	GO:0044456	synapse part	3.05264e-08	2.3892e-05	44	433	CC	hsa00010	Glycolysis / Gluconeogenesis	0.0611266	1	5	48
black	GO:0038023	signaling receptor activity	3.78052e-08	2.663e-05	53	578	MF	hsa00380	Tryptophan metabolism	0.0628926	1	4	34
black	GO:0031224	intrinsic component of membrane	1.05694e-07	6.76828e-05	201	3537	CC	hsa04974	Protein digestion and absorption	0.0644303	1	6	64
black	GO:0004888	transmembrane signaling receptor activity	2.54724e-07	0.000149523	46	498	MF	hsa05213	Endometrial cancer	0.0704957	1	5	50
black	GO:0043005	neuron projection	7.39466e-07	0.000400677	59	738	CC	hsa05223	Non-small cell lung cancer	0.0704957	1	5	50
black	GO:0016021	integral component of membrane	1.01856e-06	0.000512483	193	3465	CC	hsa04710	Circadian rhythm - mammal	0.0723773	1	3	22
black	GO:0098794	postsynapse	1.16613e-06	0.000547613	30	275	CC	hsa05100	Bacterial invasion of epithelial cells	0.0814538	1	6	68
black	GO:0042063	gliogenesis	1.29703e-06	0.000547665	22	166	BP	hsa00360	Phenylalanine metabolism	0.0976188	1	2	12
black	GO:0004872	receptor activity	1.32174e-06	0.000547665	57	716	MF	hsa00260	Glycine, serine and threonine metabolism	0.107528	1	3	26
black	GO:0016020	membrane	2.14465e-06	0.000839274	322	6498	CC	hsa04630	Jak-STAT signaling pathway	0.115304	1	7	92
black	GO:0004871	signal transducer activity	2.90317e-06	0.00107631	62	824	MF	hsa04920	Adipocytokine signaling pathway	0.121661	1	5	59
black	GO:0007399	nervous system development	1.18922e-05	0.00418844	111	1825	BP	hsa04972	Pancreatic secretion	0.122256	1	6	76
yellowgreen	GO:0043236	laminin binding	0.000196772	1	3	24	MF	hsa04916	Melanogenesis	0.00241177	0.53059	3	76
yellowgreen	GO:0050840	extracellular matrix binding	0.000977968	1	3	41	MF	hsa05217	Basal cell carcinoma	0.00778267	0.765801	2	37
yellowgreen	GO:0010171	body morphogenesis	0.00136913	1	3	46	BP	hsa00510	N-Glycan biosynthesis	0.0128759	0.765801	2	48
yellowgreen	GO:0035116	embryonic hindlimb morphogenesis	0.00292528	1	2	17	BP	hsa05416	Viral myocarditis	0.0139237	0.765801	2	50
yellowgreen	GO:0005109	frizzled binding	0.00404921	1	2	20	MF	hsa05414	Dilated cardiomyopathy	0.0242377	1	2	67
yellowgreen	GO:0035137	hindlimb morphogenesis	0.00446169	1	2	21	BP	hsa05146	Amoebiasis	0.0344769	1	2	81
yellowgreen	GO:0044267	cellular protein metabolic process	0.00578788	1	29	3966	BP	hsa00290	Valine, leucine and isoleucine biosynthesis	0.0360849	1	1	10
yellowgreen	GO:0003091	renal water homeostasis	0.00629594	1	2	25	BP	hsa04310	Wnt signaling pathway	0.0740864	1	2	124
yellowgreen	GO:0044431	Golgi apparatus part	0.00674493	1	9	716	CC	hsa00340	Histidine metabolism	0.0743667	1	1	21
yellowgreen	GO:0006833	water transport	0.00732114	1	2	27	BP	hsa00860	Porphyrin and chlorophyll metabolism	0.0777753	1	1	22
yellowgreen	GO:0060071	Wnt signaling pathway, planar cell polarity pathway	0.00732114	1	2	27	BP	hsa00260	Glycine, serine and threonine metabolism	0.0912921	1	1	26
yellowgreen	GO:0030659	cytoplasmic vesicle membrane	0.00775138	1	6	364	CC	hsa03013	RNA transport	0.0925097	1	2	141
yellowgreen	GO:0008180	COP9 signalosome	0.00786014	1	2	28	CC	hsa00350	Tyrosine metabolism	0.0979807	1	1	28
yellowgreen	GO:0090175	regulation of establishment of planar polarity	0.00786014	1	2	28	BP	hsa04742	Taste transduction	0.104623	1	1	30
yellowgreen	GO:0006486	protein glycosylation	0.00813876	1	5	261	BP	hsa04340	Hedgehog signaling pathway	0.117771	1	1	34
yellowgreen	GO:0043413	macromolecule glycosylation	0.00813876	1	5	261	BP	hsa04962	Vasopressin-regulated water reabsorption	0.13395	1	1	39
yellowgreen	GO:0007034	vacuolar transport	0.00858408	1	3	88	BP	hsa04144	Endocytosis	0.139117	1	2	180
yellowgreen	GO:0070085	glycosylation	0.0090662	1	5	268	BP	hsa00970	Aminoacyl-tRNA biosynthesis	0.140344	1	1	41
yellowgreen	GO:0012506	vesicle membrane	0.00935997	1	6	379	CC	hsa03420	Nucleotide excision repair	0.143524	1	1	42
yellowgreen	GO:0030212	hyaluronan metabolic process	0.00958063	1	2	31	BP	hsa04330	Notch signaling pathway	0.146694	1	1	43
midnightblue	GO:0022624	proteasome accessory complex	0.000625159	1	4	23	CC	hsa04910	Insulin signaling pathway	0.0184849	1	6	125
midnightblue	GO:0017136	NAD-dependent histone deacetylase activity	0.0025096	1	3	16	MF	hsa00511	Other glycan degradation	0.0258046	1	2	15
midnightblue	GO:0034979	NAD-dependent protein deacetylase activity	0.0025096	1	3	16	MF	hsa03050	Proteasome	0.0294971	1	3	40
midnightblue	GO:0071158	positive regulation of cell cycle arrest	0.00276559	1	6	80	BP	hsa04640	Hematopoietic cell lineage	0.0421875	1	3	46
midnightblue	GO:0000209	protein polyubiquitination	0.00288348	1	10	201	BP	hsa05410	Hypertrophic cardiomyopathy (HCM)	0.0869774	1	3	62
midnightblue	GO:0006995	cellular response to nitrogen starvation	0.00300827	1	3	17	BP	hsa00750	Vitamin B6 metabolism	0.0975355	1	1	6
midnightblue	GO:0043562	cellular response to nitrogen levels	0.00300827	1	3	17	BP	hsa03410	Base excision repair	0.10151	1	2	32
midnightblue	GO:0010823	negative regulation of mitochondrion organization	0.00348088	1	4	36	BP	hsa04142	Lysosome	0.120889	1	4	112
midnightblue	GO:0016575	histone deacetylation	0.00394313	1	5	60	BP	hsa05217	Basal cell carcinoma	0.129264	1	2	37
midnightblue	GO:0072331	signal transduction by p53 class mediator	0.00435723	1	8	147	BP	hsa05222	Small cell lung cancer	0.157236	1	3	81
midnightblue	GO:0006977	DNA damage response, signal transduction by p53 class mediator resulting in cell cycle arrest	0.00454221	1	5	62	BP	hsa04330	Notch signaling pathway	0.164541	1	2	43
midnightblue	GO:0005838	proteasome regulatory particle	0.00485194	1	3	20	CC	hsa05014	Amyotrophic lateral sclerosis (ALS)	0.182771	1	2	46
midnightblue	GO:0072431	signal transduction involved in mitotic G1 DNA damage checkpoint	0.00486483	1	5	63	BP	hsa04614	Renin-angiotensin system	0.185674	1	1	12
midnightblue	GO:1902400	intracellular signal transduction involved in G1 DNA damage checkpoint	0.00486483	1	5	63	BP	hsa04622	RIG-I-like receptor signaling pathway	0.201288	1	2	49
midnightblue	GO:0002474	antigen processing and presentation of peptide antigen via MHC class I	0.00523513	1	6	91	BP	hsa00240	Pyrimidine metabolism	0.203939	1	3	92
midnightblue	GO:0031981	nuclear lumen	0.00529948	1	72	3119	CC	hsa00770	Pantothenate and CoA biosynthesis	0.213122	1	1	14
midnightblue	GO:0072413	signal transduction involved in mitotic cell cycle checkpoint	0.00555828	1	5	65	BP	hsa00562	Inositol phosphate metabolism	0.232588	1	2	54
midnightblue	GO:1902402	signal transduction involved in mitotic DNA damage checkpoint	0.00555828	1	5	65	BP	hsa00230	Purine metabolism	0.234025	1	4	146
midnightblue	GO:1902403	signal transduction involved in mitotic DNA integrity checkpoint	0.00555828	1	5	65	BP	hsa00531	Glycosaminoglycan degradation	0.239657	1	1	16
midnightblue	GO:0070932	histone H3 deacetylation	0.00558821	1	3	21	BP	hsa00630	Glyoxylate and dicarboxylate metabolism	0.239657	1	1	16
grey60	GO:0000151	ubiquitin ligase complex	0.00103312	1	10	218	CC	hsa00510	N-Glycan biosynthesis	0.0241015	1	3	48
grey60	GO:0046527	glucosyltransferase activity	0.00109804	1	3	15	MF	hsa00640	Propanoate metabolism	0.0509682	1	2	28
grey60	GO:0044260	cellular macromolecule metabolic process	0.00130099	1	115	6680	BP	hsa03018	RNA degradation	0.0541505	1	3	66
grey60	GO:0000930	gamma-tubulin complex	0.00133752	1	3	16	CC	hsa03410	Base excision repair	0.0647149	1	2	32
grey60	GO:0043170	macromolecule metabolic process	0.00220651	1	120	7122	BP	hsa00051	Fructose and mannose metabolism	0.0683273	1	2	33
grey60	GO:1902850	microtubule cytoskeleton organization involved in mitosis	0.00255117	1	4	41	BP	hsa03420	Nucleotide excision repair	0.103529	1	2	42
grey60	GO:0005654	nucleoplasm	0.00260179	1	53	2616	CC	hsa04612	Antigen processing and presentation	0.116179	1	2	45
grey60	GO:0000217	DNA secondary structure binding	0.0030167	1	3	21	MF	hsa03450	Non-homologous end-joining	0.134737	1	1	11
grey60	GO:0035145	exon-exon junction complex	0.0030167	1	3	21	CC	hsa04614	Renin-angiotensin system	0.146062	1	1	12
grey60	GO:0005876	spindle microtubule	0.0038931	1	4	46	CC	hsa00533	Glycosaminoglycan biosynthesis - keratan sulfate	0.168277	1	1	14
grey60	GO:0070085	glycosylation	0.00464832	1	10	268	BP	hsa04110	Cell cycle	0.188917	1	3	115
grey60	GO:0070013	intracellular organelle lumen	0.00517243	1	68	3665	CC	hsa00630	Glyoxylate and dicarboxylate metabolism	0.189924	1	1	16
grey60	GO:0031974	membrane-enclosed lumen	0.00601758	1	69	3753	CC	hsa05340	Primary immunodeficiency	0.200538	1	1	17
grey60	GO:0044428	nuclear part	0.00662521	1	64	3440	CC	hsa04350	TGF-beta signaling pathway	0.227235	1	2	69
grey60	GO:0044450	microtubule organizing center part	0.0066659	1	6	119	CC	hsa04120	Ubiquitin mediated proteolysis	0.24021	1	3	130
grey60	GO:0031981	nuclear lumen	0.00674854	1	59	3119	CC	hsa03015	mRNA surveillance pathway	0.251527	1	2	74
grey60	GO:0043233	organelle lumen	0.00690761	1	68	3708	CC	hsa00601	Glycosphingolipid biosynthesis - lacto and neolacto series	0.251596	1	1	22
grey60	GO:1901976	regulation of cell cycle checkpoint	0.00691433	1	3	28	BP	hsa04710	Circadian rhythm - mammal	0.251596	1	1	22
grey60	GO:1990234	transferase complex	0.00796656	1	17	633	CC	hsa03013	RNA transport	0.279249	1	3	141
grey60	GO:0009225	nucleotide-sugar metabolic process	0.00919982	1	3	31	BP	hsa00514	Other types of O-glycan biosynthesis	0.280679	1	1	25
brown4	GO:0000377	RNA splicing, via transesterification reactions with bulged adenosine as nucleophile	3.77817e-07	0.000883898	9	260	BP	hsa04520	Adherens junction	0.00228485	0.502667	3	70
brown4	GO:0000398	mRNA splicing, via spliceosome	3.77817e-07	0.000883898	9	260	BP	hsa05131	Shigellosis	0.0207571	1	2	58
brown4	GO:0000375	RNA splicing, via transesterification reactions	4.16146e-07	0.000883898	9	263	BP	hsa00920	Sulfur metabolism	0.0269581	1	1	7
brown4	GO:0008380	RNA splicing	5.0193e-07	0.000883898	10	353	BP	hsa05100	Bacterial invasion of epithelial cells	0.0279614	1	2	68
brown4	GO:0006397	mRNA processing	2.22738e-06	0.00313793	10	416	BP	hsa03015	mRNA surveillance pathway	0.0327042	1	2	74
brown4	GO:0016071	mRNA metabolic process	6.59264e-06	0.00773976	11	582	BP	hsa04666	Fc gamma R-mediated phagocytosis	0.0421594	1	2	85
brown4	GO:0006396	RNA processing	0.000255441	0.257047	10	724	BP	hsa00450	Selenocompound metabolism	0.0642852	1	1	17
brown4	GO:0005681	spliceosomal complex	0.000338474	0.298026	5	165	CC	hsa03040	Spliceosome	0.0801617	1	2	122
brown4	GO:0016604	nuclear body	0.00115199	0.901625	6	324	CC	hsa00760	Nicotinate and nicotinamide metabolism	0.0824394	1	1	22
brown4	GO:0072673	lamellipodium morphogenesis	0.0013512	0.951784	2	15	BP	hsa00565	Ether lipid metabolism	0.0860302	1	1	23
brown4	GO:0003723	RNA binding	0.00163333	0.999822	13	1436	MF	hsa03060	Protein export	0.0860302	1	1	23
brown4	GO:0034719	SMN-Sm protein complex	0.00174192	0.999822	2	17	CC	hsa04080	Neuroactive ligand-receptor interaction	0.0882598	1	2	129
brown4	GO:1901363	heterocyclic compound binding	0.00185493	0.999822	28	4753	MF	hsa03013	RNA transport	0.1027	1	2	141
brown4	GO:0044822	poly(A) RNA binding	0.00198715	0.999822	11	1111	MF	hsa00230	Purine metabolism	0.108908	1	2	146
brown4	GO:0097159	organic cyclic compound binding	0.00219424	1	28	4800	MF	hsa00620	Pyruvate metabolism	0.121218	1	1	33
brown4	GO:0044451	nucleoplasm part	0.00242066	1	8	652	CC	hsa04810	Regulation of actin cytoskeleton	0.15222	1	2	179
brown4	GO:0003676	nucleic acid binding	0.0028734	1	21	3197	MF	hsa04144	Endocytosis	0.153587	1	2	180
brown4	GO:0070566	adenylyltransferase activity	0.00292416	1	2	22	MF	hsa00564	Glycerophospholipid metabolism	0.234596	1	1	68
brown4	GO:0071013	catalytic step 2 spliceosome	0.00374534	1	3	85	CC	hsa04530	Tight junction	0.352479	1	1	110
brown4	GO:0031492	nucleosomal DNA binding	0.0043914	1	2	27	MF	hsa04062	Chemokine signaling pathway	0.39027	1	1	125
darkorange	GO:0070273	phosphatidylinositol-4-phosphate binding	0.00076366	1	3	18	MF	hsa03018	RNA degradation	0.00037396	0.0822712	5	66
darkorange	GO:0051965	positive regulation of synapse assembly	0.00112836	1	4	45	BP	hsa03430	Mismatch repair	0.0168999	1	2	21
darkorange	GO:0032266	phosphatidylinositol-3-phosphate binding	0.00255938	1	3	27	MF	hsa00512	Mucin type O-Glycan biosynthesis	0.0184776	1	2	22
darkorange	GO:0007416	synapse assembly	0.00289017	1	5	95	BP	hsa03050	Proteasome	0.0559836	1	2	40
darkorange	GO:1901981	phosphatidylinositol phosphate binding	0.00302435	1	5	96	MF	hsa00280	Valine, leucine and isoleucine degradation	0.0610624	1	2	42
darkorange	GO:0051963	regulation of synapse assembly	0.00308706	1	4	59	BP	hsa04730	Long-term depression	0.0886019	1	2	52
darkorange	GO:0010314	phosphatidylinositol-5-phosphate binding	0.00442991	1	2	10	MF	hsa00591	Linoleic acid metabolism	0.0922296	1	1	10
darkorange	GO:1900034	regulation of cellular response to heat	0.00514738	1	4	68	BP	hsa04110	Cell cycle	0.0975089	1	3	115
darkorange	GO:0042407	cristae formation	0.00641073	1	2	12	BP	hsa01100	Metabolic pathways	0.0979688	1	13	938
darkorange	GO:2000279	negative regulation of DNA biosynthetic process	0.00641073	1	2	12	BP	hsa03040	Spliceosome	0.111433	1	3	122
darkorange	GO:0000082	G1/S transition of mitotic cell cycle	0.00879206	1	7	227	BP	hsa04062	Chemokine signaling pathway	0.117627	1	3	125
darkorange	GO:0044843	cell cycle G1/S phase transition	0.0102866	1	7	234	BP	hsa00770	Pantothenate and CoA biosynthesis	0.126749	1	1	14
darkorange	GO:0050807	regulation of synapse organization	0.0103304	1	4	83	BP	hsa03013	RNA transport	0.152732	1	3	141
darkorange	GO:0000242	pericentriolar material	0.0113484	1	2	16	CC	hsa03015	mRNA surveillance pathway	0.158541	1	2	74
darkorange	GO:0048812	neuron projection morphogenesis	0.0114515	1	14	693	BP	hsa00410	beta-Alanine metabolism	0.168099	1	1	19
darkorange	GO:0044772	mitotic cell cycle phase transition	0.0119599	1	10	425	BP	hsa04914	Progesterone-mediated oocyte maturation	0.175648	1	2	79
darkorange	GO:0051865	protein autoubiquitination	0.0122317	1	3	47	BP	hsa00760	Nicotinate and nicotinamide metabolism	0.191986	1	1	22
darkorange	GO:0046540	U4/U6 x U5 tri-snRNP complex	0.0127761	1	2	17	CC	hsa00830	Retinol metabolism	0.191986	1	1	22
darkorange	GO:2000300	regulation of synaptic vesicle exocytosis	0.0127761	1	2	17	BP	hsa04710	Circadian rhythm - mammal	0.191986	1	1	22
darkorange	GO:0034702	ion channel complex	0.0137271	1	6	191	CC	hsa00565	Ether lipid metabolism	0.199798	1	1	23
sienna3	GO:0000782	telomere cap complex	0.00105052	1	2	10	CC	hsa04142	Lysosome	0.00210063	0.462138	4	112
sienna3	GO:0000783	nuclear telomere cap complex	0.00105052	1	2	10	CC	hsa00052	Galactose metabolism	0.00625623	0.620738	2	24
sienna3	GO:0032205	negative regulation of telomere maintenance	0.00105052	1	2	10	BP	hsa00500	Starch and sucrose metabolism	0.00846461	0.620738	2	28
sienna3	GO:0055114	oxidation-reduction process	0.0011987	1	12	888	BP	hsa00524	Butirosin and neomycin biosynthesis	0.0249534	1	1	5
sienna3	GO:0007076	mitotic chromosome condensation	0.00127988	1	2	11	BP	hsa01100	Metabolic pathways	0.0309083	1	9	938
sienna3	GO:0010667	negative regulation of cardiac muscle cell apoptotic process	0.00127988	1	2	11	BP	hsa04966	Collecting duct acid secretion	0.087081	1	1	18
sienna3	GO:1904356	regulation of telomere maintenance via telomere lengthening	0.00127988	1	2	11	BP	hsa00410	beta-Alanine metabolism	0.0917002	1	1	19
sienna3	GO:0032845	negative regulation of homeostatic process	0.00196893	1	4	108	BP	hsa00760	Nicotinate and nicotinamide metabolism	0.105424	1	1	22
sienna3	GO:0010664	negative regulation of striated muscle cell apoptotic process	0.0020975	1	2	14	BP	hsa00190	Oxidative phosphorylation	0.117896	1	2	118
sienna3	GO:0043065	positive regulation of apoptotic process	0.00233282	1	8	478	BP	hsa00260	Glycine, serine and threonine metabolism	0.123415	1	1	26
sienna3	GO:0010665	regulation of cardiac muscle cell apoptotic process	0.0024125	1	2	15	BP	hsa04910	Insulin signaling pathway	0.129636	1	2	125
sienna3	GO:0043068	positive regulation of programmed cell death	0.00248813	1	8	483	BP	hsa00640	Propanoate metabolism	0.132281	1	1	28
sienna3	GO:0048736	appendage development	0.00263516	1	4	117	BP	hsa03020	RNA polymerase	0.132281	1	1	28
sienna3	GO:0060173	limb development	0.00263516	1	4	117	BP	hsa04623	Cytosolic DNA-sensing pathway	0.149756	1	1	32
sienna3	GO:0000920	cell separation after cytokinesis	0.00274839	1	2	16	BP	hsa04960	Aldosterone-regulated sodium reabsorption	0.149756	1	1	32
sienna3	GO:0006085	acetyl-CoA biosynthetic process	0.00274839	1	2	16	BP	hsa04973	Carbohydrate digestion and absorption	0.149756	1	1	32
sienna3	GO:0010662	regulation of striated muscle cell apoptotic process	0.00310496	1	2	17	BP	hsa00051	Fructose and mannose metabolism	0.154072	1	1	33
sienna3	GO:0010942	positive regulation of cell death	0.00331045	1	8	506	BP	hsa04130	SNARE interactions in vesicular transport	0.162641	1	1	35
sienna3	GO:0010659	cardiac muscle cell apoptotic process	0.00348199	1	2	18	BP	hsa00230	Purine metabolism	0.166386	1	2	146
sienna3	GO:0098773	skin epidermis development	0.00352029	1	3	62	BP	hsa04962	Vasopressin-regulated water reabsorption	0.179532	1	1	39
lightgreen	GO:0004252	serine-type endopeptidase activity	1.23743e-13	7.83212e-10	15	77	MF	hsa04972	Pancreatic secretion	4.19632e-14	9.2319e-12	16	76
lightgreen	GO:0008236	serine-type peptidase activity	2.82482e-13	7.83212e-10	16	97	MF	hsa04974	Protein digestion and absorption	5.6236e-09	6.18596e-07	11	64
lightgreen	GO:0017171	serine hydrolase activity	3.33566e-13	7.83212e-10	16	98	MF	hsa04975	Fat digestion and absorption	4.03571e-05	0.00295952	5	24
lightgreen	GO:0005615	extracellular space	9.37125e-12	1.65028e-08	38	788	CC	hsa00500	Starch and sucrose metabolism	0.00114425	0.062934	4	28
lightgreen	GO:0005576	extracellular region	7.48105e-10	1.05393e-06	81	3134	CC	hsa00561	Glycerolipid metabolism	0.0056948	0.250571	4	43
lightgreen	GO:0007586	digestion	1.42259e-09	1.67012e-06	12	83	BP	hsa00330	Arginine and proline metabolism	0.00782257	0.286828	4	47
lightgreen	GO:0070011	peptidase activity, acting on L-amino acid peptides	2.81645e-09	2.83415e-06	24	414	MF	hsa00260	Glycine, serine and threonine metabolism	0.00918637	0.288715	3	26
lightgreen	GO:0044421	extracellular region part	3.59833e-09	3.16833e-06	74	2821	CC	hsa04614	Renin-angiotensin system	0.0167596	0.46089	2	12
lightgreen	GO:0008233	peptidase activity	5.93523e-09	4.64531e-06	24	430	MF	hsa05160	Hepatitis C	0.0329042	0.800692	5	106
lightgreen	GO:0004175	endopeptidase activity	1.10624e-07	7.79237e-05	18	290	MF	hsa00910	Nitrogen metabolism	0.0363951	0.800692	2	18
lightgreen	GO:0031988	membrane-bounded vesicle	4.71364e-06	0.00301844	66	2851	CC	hsa04640	Hematopoietic cell lineage	0.0421875	0.843751	3	46
lightgreen	GO:0031982	vesicle	1.57178e-05	0.00922634	66	2952	CC	hsa04010	MAPK signaling pathway	0.0661201	1	7	212
lightgreen	GO:0006508	proteolysis	5.32364e-05	0.0276654	34	1214	BP	hsa04080	Neuroactive ligand-receptor interaction	0.0664684	1	5	129
lightgreen	GO:0016787	hydrolase activity	5.49852e-05	0.0276654	47	1929	MF	hsa00250	Alanine, aspartate and glutamate metabolism	0.0807342	1	2	28
lightgreen	GO:0065010	extracellular membrane-bounded organelle	8.4088e-05	0.0369961	52	2254	CC	hsa00460	Cyanoamino acid metabolism	0.0819576	1	1	5
lightgreen	GO:0070062	extracellular exosome	8.4088e-05	0.0369961	52	2254	CC	hsa01100	Metabolic pathways	0.097108	1	21	938
lightgreen	GO:0043230	extracellular organelle	9.45385e-05	0.0369961	52	2264	CC	hsa00750	Vitamin B6 metabolism	0.0975355	1	1	6
lightgreen	GO:1903561	extracellular vesicle	9.45385e-05	0.0369961	52	2264	CC	hsa00590	Arachidonic acid metabolism	0.10151	1	2	32
lightgreen	GO:0009235	cobalamin metabolic process	0.000116879	0.0433315	4	19	BP	hsa04973	Carbohydrate digestion and absorption	0.10151	1	2	32
lightgreen	GO:0008235	metalloexopeptidase activity	0.000166509	0.0586444	5	38	MF	hsa00380	Tryptophan metabolism	0.112399	1	2	34
purple	GO:0033038	bitter taste receptor activity	2.22764e-06	0.0156915	5	10	MF	hsa04742	Taste transduction	1.24701e-07	2.74342e-05	8	30
purple	GO:0008527	taste receptor activity	6.71552e-06	0.0236521	5	12	MF	hsa02010	ABC transporters	6.60432e-05	0.00726475	6	34
purple	GO:0001580	detection of chemical stimulus involved in sensory perception of bitter taste	1.62835e-05	0.0382337	5	14	BP	hsa04146	Peroxisome	0.0662984	1	4	72
purple	GO:0050912	detection of chemical stimulus involved in sensory perception of taste	3.40815e-05	0.0600174	5	16	BP	hsa03060	Protein export	0.0850638	1	2	23
purple	GO:0050913	sensory perception of bitter taste	4.729e-05	0.0666221	5	17	BP	hsa00130	Ubiquinone and other terpenoid-quinone biosynthesis	0.121256	1	1	6
purple	GO:0050909	sensory perception of taste	5.73469e-05	0.0673253	6	28	BP	hsa00240	Pyrimidine metabolism	0.131669	1	4	92
purple	GO:0050907	detection of chemical stimulus involved in sensory perception	8.52523e-05	0.0857881	5	19	BP	hsa04630	Jak-STAT signaling pathway	0.131669	1	4	92
purple	GO:0043492	ATPase activity, coupled to movement of substances	0.00086301	0.759881	9	99	MF	hsa00920	Sulfur metabolism	0.14	1	1	7
purple	GO:0050906	detection of stimulus involved in sensory perception	0.00136551	1	6	49	BP	hsa00740	Riboflavin metabolism	0.176309	1	1	9
purple	GO:0007606	sensory perception of chemical stimulus	0.0018665	1	6	52	BP	hsa00600	Sphingolipid metabolism	0.178041	1	2	36
purple	GO:0032391	photoreceptor connecting cilium	0.00281187	1	4	24	CC	hsa03008	Ribosome biogenesis in eukaryotes	0.191853	1	3	71
purple	GO:0008519	ammonium transmembrane transporter activity	0.0029359	1	3	12	MF	hsa00480	Glutathione metabolism	0.224895	1	2	42
purple	GO:0008649	rRNA methyltransferase activity	0.0029359	1	3	12	MF	hsa03420	Nucleotide excision repair	0.224895	1	2	42
purple	GO:0009437	carnitine metabolic process	0.0029359	1	3	12	BP	hsa00360	Phenylalanine metabolism	0.227948	1	1	12
purple	GO:0016820	hydrolase activity, acting on acid anhydrides, catalyzing transmembrane movement of substances	0.00553735	1	7	85	MF	hsa04640	Hematopoietic cell lineage	0.256647	1	2	46
purple	GO:0042626	ATPase activity, coupled to transmembrane movement of substances	0.00553735	1	7	85	MF	hsa00770	Pantothenate and CoA biosynthesis	0.260581	1	1	14
purple	GO:0042073	intraciliary transport	0.00569446	1	4	29	BP	hsa03040	Spliceosome	0.261426	1	4	122
purple	GO:0006577	amino-acid betaine metabolic process	0.00574148	1	3	15	BP	hsa04020	Calcium signaling pathway	0.275695	1	4	125
purple	GO:0031167	rRNA methylation	0.00574148	1	3	15	BP	hsa00511	Other glycan degradation	0.276382	1	1	15
purple	GO:0033865	nucleoside bisphosphate metabolic process	0.00644247	1	4	30	BP	hsa00531	Glycosaminoglycan degradation	0.291849	1	1	16
orangered4	GO:0003677	DNA binding	0.000736959	1	18	1882	MF	hsa00140	Steroid hormone biosynthesis	0.0484263	1	1	18
orangered4	GO:0042474	middle ear morphogenesis	0.000993953	1	2	11	BP	hsa01040	Biosynthesis of unsaturated fatty acids	0.0536721	1	1	20
orangered4	GO:0035561	regulation of chromatin binding	0.00163082	1	2	14	BP	hsa00534	Glycosaminoglycan biosynthesis - heparan sulfate	0.0588915	1	1	22
orangered4	GO:0040029	regulation of gene expression, epigenetic	0.00256465	1	5	219	BP	hsa05016	Huntington's disease	0.0754295	1	2	168
orangered4	GO:0017053	transcriptional repressor complex	0.0030579	1	3	67	CC	hsa04330	Notch signaling pathway	0.112123	1	1	43
orangered4	GO:0051100	negative regulation of binding	0.00958746	1	3	101	BP	hsa03320	PPAR signaling pathway	0.131665	1	1	51
orangered4	GO:0046626	regulation of insulin receptor signaling pathway	0.0100579	1	2	35	BP	hsa05218	Melanoma	0.138891	1	1	54
orangered4	GO:0060688	regulation of morphogenesis of a branching structure	0.01062	1	2	36	BP	hsa05412	Arrhythmogenic right ventricular cardiomyopathy (ARVC)	0.155538	1	1	61
orangered4	GO:0043392	negative regulation of DNA binding	0.0111958	1	2	37	BP	hsa04520	Adherens junction	0.176508	1	1	70
orangered4	GO:0035065	regulation of histone acetylation	0.0149298	1	2	43	BP	hsa05220	Chronic myeloid leukemia	0.176508	1	1	70
orangered4	GO:0006357	regulation of transcription from RNA polymerase II promoter	0.0154033	1	12	1396	BP	hsa05200	Pathways in cancer	0.17723	1	2	280
orangered4	GO:0044212	transcription regulatory region DNA binding	0.016266	1	7	612	MF	hsa04650	Natural killer cell mediated cytotoxicity	0.192487	1	1	77
orangered4	GO:0035272	exocrine system development	0.0162779	1	2	45	BP	hsa05215	Prostate cancer	0.203725	1	1	82
orangered4	GO:0016458	gene silencing	0.0166357	1	3	124	BP	hsa04060	Cytokine-cytokine receptor interaction	0.282539	1	1	119
orangered4	GO:0000975	regulatory region DNA binding	0.0168022	1	7	616	MF	hsa04310	Wnt signaling pathway	0.292623	1	1	124
orangered4	GO:0001067	regulatory region nucleic acid binding	0.0168022	1	7	616	MF	hsa04080	Neuroactive ligand-receptor interaction	0.302577	1	1	129
orangered4	GO:0006351	transcription, DNA-templated	0.0168333	1	20	2891	BP	hsa04141	Protein processing in endoplasmic reticulum	0.352297	1	1	155
orangered4	GO:0051098	regulation of binding	0.0168612	1	4	227	BP	hsa04810	Regulation of actin cytoskeleton	0.395287	1	1	179
orangered4	GO:0045944	positive regulation of transcription from RNA polymerase II promoter	0.0171835	1	8	767	BP	hsa04010	MAPK signaling pathway	0.450133	1	1	212
orangered4	GO:0097659	nucleic acid-templated transcription	0.0176478	1	20	2904	BP	hsa01100	Metabolic pathways	0.765275	1	2	938
steelblue	GO:0048522	positive regulation of cellular process	6.2537e-19	4.4051e-15	72	3621	BP	hsa04380	Osteoclast differentiation	3.79051e-07	8.33912e-05	10	102
steelblue	GO:0050896	response to stimulus	1.93596e-18	6.81844e-15	90	5961	BP	hsa05142	Chagas disease (American trypanosomiasis)	6.75264e-05	0.0074279	7	83
steelblue	GO:0048518	positive regulation of biological process	5.97653e-18	1.40329e-14	76	4207	BP	hsa04621	NOD-like receptor signaling pathway	0.000329922	0.0241943	5	49
steelblue	GO:0009605	response to external stimulus	1.45185e-17	2.55671e-14	51	1866	BP	hsa04660	T cell receptor signaling pathway	0.000541897	0.0282605	6	83
steelblue	GO:0042221	response to chemical	2.11904e-17	2.9853e-14	63	2920	BP	hsa04060	Cytokine-cytokine receptor interaction	0.000642285	0.0282605	7	119
steelblue	GO:0002376	immune system process	6.73435e-16	7.90613e-13	49	1881	BP	hsa04620	Toll-like receptor signaling pathway	0.00160641	0.0589017	5	69
steelblue	GO:0070887	cellular response to chemical stimulus	1.59742e-15	1.60746e-12	51	2084	BP	hsa05020	Prion diseases	0.00400673	0.125926	3	26
steelblue	GO:0051239	regulation of multicellular organismal process	2.61622e-14	2.30358e-11	46	1817	BP	hsa04630	Jak-STAT signaling pathway	0.0056468	0.155287	5	92
steelblue	GO:0006955	immune response	5.26164e-14	4.11811e-11	36	1122	BP	hsa05323	Rheumatoid arthritis	0.00691318	0.159436	4	61
steelblue	GO:0010033	response to organic substance	1.17726e-13	7.71663e-11	50	2226	BP	hsa04623	Cytosolic DNA-sensing pathway	0.00724711	0.159436	3	32
steelblue	GO:0048583	regulation of response to stimulus	1.20504e-13	7.71663e-11	56	2769	BP	hsa04662	B cell receptor signaling pathway	0.00818621	0.163724	4	64
steelblue	GO:0071310	cellular response to organic substance	1.48832e-13	8.73643e-11	44	1744	BP	hsa05144	Malaria	0.00931216	0.170723	3	35
steelblue	GO:0006952	defense response	2.06292e-13	1.11779e-10	37	1242	BP	hsa04010	MAPK signaling pathway	0.0160626	0.270818	7	212
steelblue	GO:0006950	response to stress	2.29796e-13	1.1562e-10	59	3101	BP	hsa05146	Amoebiasis	0.018319	0.270818	4	81
steelblue	GO:0008219	cell death	4.82815e-13	2.00911e-10	41	1569	BP	hsa05215	Prostate cancer	0.0190818	0.270818	4	82
steelblue	GO:0016265	death	4.82815e-13	2.00911e-10	41	1569	BP	hsa04062	Chemokine signaling pathway	0.0196959	0.270818	5	125
steelblue	GO:0051716	cellular response to stimulus	4.84879e-13	2.00911e-10	76	5056	BP	hsa05140	Leishmaniasis	0.0298507	0.386303	3	54
steelblue	GO:0012501	programmed cell death	2.0827e-12	8.15031e-10	39	1487	BP	hsa05160	Hepatitis C	0.0434778	0.511468	4	106
steelblue	GO:0001775	cell activation	2.19924e-12	8.15338e-10	27	696	BP	hsa04115	p53 signaling pathway	0.0441722	0.511468	3	63
steelblue	GO:0010941	regulation of cell death	2.82495e-12	9.70173e-10	35	1211	BP	hsa00270	Cysteine and methionine metabolism	0.0541361	0.56714	2	30
violet	GO:0005783	endoplasmic reticulum	1.84069e-11	1.29658e-07	33	1289	CC	hsa04141	Protein processing in endoplasmic reticulum	5.11083e-12	1.12438e-09	16	155
violet	GO:0044432	endoplasmic reticulum part	6.71321e-11	2.36439e-07	27	901	CC	hsa00510	N-Glycan biosynthesis	0.0020445	0.224895	4	48
violet	GO:0005789	endoplasmic reticulum membrane	3.10141e-10	7.28211e-07	24	756	CC	hsa04142	Lysosome	0.00858446	0.629527	5	112
violet	GO:0042175	nuclear outer membrane-endoplasmic reticulum membrane network	4.38333e-10	7.71905e-07	24	769	CC	hsa03060	Protein export	0.0279005	1	2	23
violet	GO:0031090	organelle membrane	2.12323e-08	2.99121e-05	42	2579	CC	hsa00520	Amino sugar and nucleotide sugar metabolism	0.0932291	1	2	45
violet	GO:0098588	bounding membrane of organelle	3.56115e-08	4.18079e-05	35	1916	CC	hsa04612	Antigen processing and presentation	0.0932291	1	2	45
violet	GO:0012505	endomembrane system	7.25126e-08	7.29684e-05	45	3016	CC	hsa00740	Riboflavin metabolism	0.098558	1	1	9
violet	GO:0006986	response to unfolded protein	1.53007e-07	0.000115711	10	157	BP	hsa00120	Primary bile acid biosynthesis	0.108903	1	1	10
violet	GO:0016482	cytoplasmic transport	1.63753e-07	0.000115711	23	963	BP	hsa03450	Non-homologous end-joining	0.119131	1	1	11
violet	GO:0030968	endoplasmic reticulum unfolded protein response	1.64269e-07	0.000115711	9	120	BP	hsa04970	Salivary secretion	0.130286	1	2	55
violet	GO:0034620	cellular response to unfolded protein	2.03174e-07	0.000130105	9	123	BP	hsa00603	Glycosphingolipid biosynthesis - globo series	0.149131	1	1	14
violet	GO:0015031	protein transport	2.43167e-07	0.000142739	30	1587	BP	hsa00604	Glycosphingolipid biosynthesis - ganglio series	0.149131	1	1	14
violet	GO:0035966	response to topologically incorrect protein	2.72587e-07	0.00014386	10	167	BP	hsa00190	Oxidative phosphorylation	0.151809	1	3	118
violet	GO:0006487	protein N-linked glycosylation	2.85923e-07	0.00014386	9	128	BP	hsa04145	Phagosome	0.151809	1	3	118
violet	GO:0044444	cytoplasmic part	3.29167e-07	0.000153422	71	6600	CC	hsa00511	Other glycan degradation	0.158906	1	1	15
violet	GO:0035967	cellular response to topologically incorrect protein	3.48489e-07	0.000153422	9	131	BP	hsa05012	Parkinson's disease	0.160053	1	3	121
violet	GO:0070972	protein localization to endoplasmic reticulum	4.22615e-07	0.000175112	9	134	BP	hsa00531	Glycosaminoglycan degradation	0.168572	1	1	16
violet	GO:0008250	oligosaccharyltransferase complex	4.75463e-07	0.000185818	4	10	CC	hsa04020	Calcium signaling pathway	0.171258	1	3	125
violet	GO:0006886	intracellular protein transport	5.01214e-07	0.000185818	22	945	BP	hsa05340	Primary immunodeficiency	0.178129	1	1	17
violet	GO:0006614	SRP-dependent cotranslational protein targeting to membrane	7.89089e-07	0.000277917	8	106	BP	hsa04966	Collecting duct acid secretion	0.187578	1	1	18
darkorange2	GO:0010468	regulation of gene expression	3.88243e-05	0.25591	24	3290	BP	hsa04060	Cytokine-cytokine receptor interaction	0.0287331	1	2	119
darkorange2	GO:2000112	regulation of cellular macromolecule biosynthetic process	0.000125028	0.25591	22	3044	BP	hsa05020	Prion diseases	0.0580386	1	1	26
darkorange2	GO:0051171	regulation of nitrogen compound metabolic process	0.000167261	0.25591	23	3339	BP	hsa04672	Intestinal immune network for IgA production	0.0623749	1	1	28
darkorange2	GO:0051252	regulation of RNA metabolic process	0.000170146	0.25591	21	2873	BP	hsa05150	Staphylococcus aureus infection	0.0837883	1	1	38
darkorange2	GO:0010556	regulation of macromolecule biosynthetic process	0.000181651	0.25591	22	3118	BP	hsa00310	Lysine degradation	0.094329	1	1	43
darkorange2	GO:0031326	regulation of cellular biosynthetic process	0.000316161	0.36917	22	3233	BP	hsa04610	Complement and coagulation cascades	0.108903	1	1	50
darkorange2	GO:0009889	regulation of biosynthetic process	0.000366864	0.36917	22	3265	BP	hsa05416	Viral myocarditis	0.108903	1	1	50
darkorange2	GO:0019219	regulation of nucleobase-containing compound metabolic process	0.000478591	0.4214	21	3084	BP	hsa04150	mTOR signaling pathway	0.110967	1	1	51
darkorange2	GO:0006351	transcription, DNA-templated	0.00058144	0.433919	20	2891	BP	hsa05322	Systemic lupus erythematosus	0.131378	1	1	61
darkorange2	GO:0097659	nucleic acid-templated transcription	0.000617993	0.433919	20	2904	BP	hsa04974	Protein digestion and absorption	0.137419	1	1	64
darkorange2	GO:0016070	RNA metabolic process	0.000677613	0.433919	23	3650	BP	hsa04350	TGF-beta signaling pathway	0.147402	1	1	69
darkorange2	GO:0021756	striatum development	0.000853902	0.443278	2	13	BP	hsa04110	Cell cycle	0.234487	1	1	115
darkorange2	GO:0006355	regulation of transcription, DNA-templated	0.000888494	0.443278	19	2750	BP	hsa03040	Spliceosome	0.247013	1	1	122
darkorange2	GO:1903506	regulation of nucleic acid-templated transcription	0.00096122	0.443278	19	2767	BP	hsa04062	Chemokine signaling pathway	0.252324	1	1	125
darkorange2	GO:2001141	regulation of RNA biosynthetic process	0.0010391	0.443278	19	2784	BP	hsa04910	Insulin signaling pathway	0.252324	1	1	125
darkorange2	GO:0032774	RNA biosynthetic process	0.00105429	0.443278	20	3022	BP	hsa04080	Neuroactive ligand-receptor interaction	0.259354	1	1	129
darkorange2	GO:0010467	gene expression	0.00106981	0.443278	25	4279	BP	hsa03013	RNA transport	0.280087	1	1	141
darkorange2	GO:0021544	subpallium development	0.00114454	0.447896	2	15	BP	hsa00010	Glycolysis / Gluconeogenesis	1	1	0	48
darkorange2	GO:0017025	TBP-class protein binding	0.00147607	0.547235	2	17	MF	hsa00020	Citrate cycle (TCA cycle)	1	1	0	29
darkorange2	GO:0016568	chromatin modification	0.00172725	0.608338	7	522	BP	hsa00030	Pentose phosphate pathway	1	1	0	22
lightyellow	GO:0002376	immune system process	1.09157e-31	7.68901e-28	93	1881	BP	hsa05150	Staphylococcus aureus infection	1.47036e-14	3.23479e-12	14	38
lightyellow	GO:0006955	immune response	2.17849e-30	7.67262e-27	72	1122	BP	hsa04145	Phagosome	3.60497e-10	3.70369e-08	17	118
lightyellow	GO:0006952	defense response	1.34859e-27	3.16649e-24	72	1242	BP	hsa05310	Asthma	6.12891e-10	3.70369e-08	7	11
lightyellow	GO:0001775	cell activation	2.13556e-24	3.76072e-21	52	696	BP	hsa05330	Allograft rejection	8.41748e-10	3.70369e-08	8	17
lightyellow	GO:0045321	leukocyte activation	2.36588e-23	3.33306e-20	44	501	BP	hsa05332	Graft-versus-host disease	8.41748e-10	3.70369e-08	8	17
lightyellow	GO:0002682	regulation of immune system process	3.78863e-23	4.44786e-20	63	1117	BP	hsa05140	Leishmaniasis	1.01955e-09	3.73834e-08	12	54
lightyellow	GO:0002684	positive regulation of immune system process	1.4485e-21	1.4576e-18	48	674	BP	hsa05320	Autoimmune thyroid disease	2.52399e-09	7.93254e-08	8	19
lightyellow	GO:0050900	leukocyte migration	1.67933e-21	1.47865e-18	31	239	BP	hsa04940	Type I diabetes mellitus	2.24346e-08	6.16952e-07	8	24
lightyellow	GO:0050776	regulation of immune response	6.82225e-21	5.33954e-18	49	731	BP	hsa05322	Systemic lupus erythematosus	5.49056e-08	1.34214e-06	11	61
lightyellow	GO:0002253	activation of immune response	8.54385e-21	5.9245e-18	38	415	BP	hsa04672	Intestinal immune network for IgA production	8.81863e-08	1.9401e-06	8	28
lightyellow	GO:0050778	positive regulation of immune response	9.25178e-21	5.9245e-18	41	496	BP	hsa04514	Cell adhesion molecules (CAMs)	1.68589e-06	3.37179e-05	12	102
lightyellow	GO:0006954	inflammatory response	2.75971e-19	1.61995e-16	36	405	BP	hsa04612	Antigen processing and presentation	4.49644e-06	8.24347e-05	8	45
lightyellow	GO:0046649	lymphocyte activation	1.83272e-18	9.9305e-16	36	429	BP	hsa05323	Rheumatoid arthritis	5.55655e-06	9.40339e-05	9	61
lightyellow	GO:0050865	regulation of cell activation	1.97781e-18	9.95119e-16	32	327	BP	hsa04670	Leukocyte transendothelial migration	6.13802e-06	9.64546e-05	11	96
lightyellow	GO:0002757	immune response-activating signal transduction	1.63522e-17	7.67899e-15	33	377	BP	hsa04610	Complement and coagulation cascades	1.02311e-05	0.000140677	8	50
lightyellow	GO:0070486	leukocyte aggregation	7.11528e-17	3.1325e-14	30	318	BP	hsa05416	Viral myocarditis	1.02311e-05	0.000140677	8	50
lightyellow	GO:0002252	immune effector process	1.0151e-16	4.20608e-14	38	546	BP	hsa04640	Hematopoietic cell lineage	5.29652e-05	0.000685432	7	46
lightyellow	GO:0034109	homotypic cell-cell adhesion	1.21067e-16	4.73777e-14	32	376	BP	hsa05143	African trypanosomiasis	7.12713e-05	0.000871093	5	21
lightyellow	GO:0002694	regulation of leukocyte activation	1.52704e-16	5.66128e-14	29	302	BP	hsa05144	Malaria	9.36601e-05	0.00108449	6	35
lightyellow	GO:0042110	T cell activation	3.65988e-16	1.22763e-13	29	312	BP	hsa04650	Natural killer cell mediated cytotoxicity	0.00136581	0.0150239	7	77
paleturquoise	GO:0005576	extracellular region	3.86516e-14	2.72262e-10	57	3134	CC	hsa05144	Malaria	0.00408472	0.447384	3	35
paleturquoise	GO:0005886	plasma membrane	2.58105e-12	6.29434e-09	55	3217	CC	hsa04810	Regulation of actin cytoskeleton	0.00593841	0.447384	6	179
paleturquoise	GO:0031226	intrinsic component of plasma membrane	2.68072e-12	6.29434e-09	31	1042	CC	hsa04144	Endocytosis	0.00610069	0.447384	6	180
paleturquoise	GO:0044421	extracellular region part	4.00481e-12	7.05248e-09	51	2821	CC	hsa04610	Complement and coagulation cascades	0.0110987	0.537518	3	50
paleturquoise	GO:0071944	cell periphery	7.34738e-12	1.0351e-08	55	3297	CC	hsa04971	Gastric acid secretion	0.013687	0.537518	3	54
paleturquoise	GO:0044459	plasma membrane part	1.11886e-11	1.31354e-08	39	1741	CC	hsa04514	Cell adhesion molecules (CAMs)	0.0146596	0.537518	4	102
paleturquoise	GO:0005887	integral component of plasma membrane	2.99737e-11	3.01621e-08	29	998	CC	hsa05323	Rheumatoid arthritis	0.0189824	0.596588	3	61
paleturquoise	GO:0031982	vesicle	9.61024e-11	7.40458e-08	50	2952	CC	hsa04060	Cytokine-cytokine receptor interaction	0.0244375	0.67203	4	119
paleturquoise	GO:0031988	membrane-bounded vesicle	1.02898e-10	7.40458e-08	49	2851	CC	hsa00980	Metabolism of xenobiotics by cytochrome P450	0.0317089	0.775105	2	30
paleturquoise	GO:0065010	extracellular membrane-bounded organelle	1.18087e-10	7.40458e-08	43	2254	CC	hsa00982	Drug metabolism - cytochrome P450	0.0357331	0.786129	2	32
paleturquoise	GO:0070062	extracellular exosome	1.18087e-10	7.40458e-08	43	2254	CC	hsa00460	Cyanoamino acid metabolism	0.0461008	0.845182	1	5
paleturquoise	GO:0043230	extracellular organelle	1.36655e-10	7.40458e-08	43	2264	CC	hsa00524	Butirosin and neomycin biosynthesis	0.0461008	0.845182	1	5
paleturquoise	GO:1903561	extracellular vesicle	1.36655e-10	7.40458e-08	43	2264	CC	hsa05219	Bladder cancer	0.0536219	0.883184	2	40
paleturquoise	GO:0009986	cell surface	1.73737e-08	8.74145e-06	18	510	CC	hsa00480	Glutathione metabolism	0.0585034	0.883184	2	42
paleturquoise	GO:0005615	extracellular space	1.23894e-07	5.81808e-05	21	788	CC	hsa04670	Leukocyte transendothelial migration	0.0602171	0.883184	3	96
paleturquoise	GO:0016324	apical plasma membrane	1.43282e-07	6.30798e-05	11	196	CC	hsa00430	Taurine and hypotaurine metabolism	0.072759	0.932524	1	8
paleturquoise	GO:0031224	intrinsic component of membrane	2.01985e-07	8.36932e-05	49	3537	CC	hsa00010	Glycolysis / Gluconeogenesis	0.074015	0.932524	2	48
paleturquoise	GO:0016021	integral component of membrane	3.0631e-07	0.000119869	48	3465	CC	hsa05160	Hepatitis C	0.0762974	0.932524	3	106
paleturquoise	GO:0009897	external side of plasma membrane	1.13105e-06	0.000419322	9	149	CC	hsa04530	Tight junction	0.083216	0.963554	3	110
paleturquoise	GO:0045177	apical part of cell	2.19723e-06	0.000773865	11	258	CC	hsa05218	Melanoma	0.0906864	0.997551	2	54
mediumpurple3	GO:0018205	peptidyl-lysine modification	0.000529609	1	7	329	BP	hsa00970	Aminoacyl-tRNA biosynthesis	0.0133003	1	2	41
mediumpurple3	GO:0000731	DNA synthesis involved in DNA repair	0.000815509	1	2	10	BP	hsa04622	RIG-I-like receptor signaling pathway	0.0186845	1	2	49
mediumpurple3	GO:0070734	histone H3-K27 methylation	0.00163082	1	2	14	BP	hsa04620	Toll-like receptor signaling pathway	0.0354018	1	2	69
mediumpurple3	GO:0005488	binding	0.00441076	1	55	10863	MF	hsa00290	Valine, leucine and isoleucine biosynthesis	0.0427189	1	1	10
mediumpurple3	GO:0044267	cellular protein metabolic process	0.00500776	1	27	3966	BP	hsa04122	Sulfur relay system	0.0427189	1	1	10
mediumpurple3	GO:0034138	toll-like receptor 3 signaling pathway	0.00616352	1	3	86	BP	hsa05160	Hepatitis C	0.0763805	1	2	106
mediumpurple3	GO:0002020	protease binding	0.00636417	1	3	87	MF	hsa04975	Fat digestion and absorption	0.0996292	1	1	24
mediumpurple3	GO:0001819	positive regulation of cytokine production	0.00713827	1	5	279	BP	hsa05216	Thyroid cancer	0.115291	1	1	28
mediumpurple3	GO:0005515	protein binding	0.00753797	1	46	8462	MF	hsa04623	Cytosolic DNA-sensing pathway	0.130695	1	1	32
mediumpurple3	GO:0050804	modulation of synaptic transmission	0.0110325	1	4	200	BP	hsa00310	Lysine degradation	0.171755	1	1	43
mediumpurple3	GO:0043022	ribosome binding	0.0111958	1	2	37	MF	hsa00561	Glycerolipid metabolism	0.171755	1	1	43
mediumpurple3	GO:0018193	peptidyl-amino acid modification	0.0114875	1	10	1017	BP	hsa05014	Amyotrophic lateral sclerosis (ALS)	0.18263	1	1	46
mediumpurple3	GO:0000152	nuclear ubiquitin ligase complex	0.0117851	1	2	38	CC	hsa04621	NOD-like receptor signaling pathway	0.19337	1	1	49
mediumpurple3	GO:0007519	skeletal muscle tissue development	0.0126803	1	3	112	BP	hsa05223	Non-small cell lung cancer	0.19692	1	1	50
mediumpurple3	GO:0044260	cellular macromolecule metabolic process	0.0129696	1	38	6680	BP	hsa03320	PPAR signaling pathway	0.200455	1	1	51
mediumpurple3	GO:0004812	aminoacyl-tRNA ligase activity	0.0130037	1	2	40	MF	hsa05140	Leishmaniasis	0.210973	1	1	54
mediumpurple3	GO:0016875	ligase activity, forming carbon-oxygen bonds	0.0130037	1	2	40	MF	hsa04664	Fc epsilon RI signaling pathway	0.224793	1	1	58
mediumpurple3	GO:0016876	ligase activity, forming aminoacyl-tRNA and related compounds	0.0130037	1	2	40	MF	hsa05131	Shigellosis	0.224793	1	1	58
mediumpurple3	GO:0031519	PcG protein complex	0.0142748	1	2	42	CC	hsa04920	Adipocytokine signaling pathway	0.228212	1	1	59
mediumpurple3	GO:0005634	nucleus	0.0144592	1	33	5573	CC	hsa05120	Epithelial cell signaling in Helicobacter pylori infection	0.228212	1	1	59
thistle2	GO:0071944	cell periphery	2.08716e-05	0.108508	23	3297	CC	hsa00565	Ether lipid metabolism	0.00429932	0.455464	2	23
thistle2	GO:0005886	plasma membrane	5.21669e-05	0.108508	22	3217	CC	hsa04975	Fat digestion and absorption	0.00467803	0.455464	2	24
thistle2	GO:0031224	intrinsic component of membrane	6.95768e-05	0.108508	23	3537	CC	hsa04510	Focal adhesion	0.00747293	0.455464	4	186
thistle2	GO:0044425	membrane part	0.000102047	0.108508	26	4460	CC	hsa05144	Malaria	0.0098017	0.455464	2	35
thistle2	GO:0018108	peptidyl-tyrosine phosphorylation	0.000105186	0.108508	6	248	BP	hsa00600	Sphingolipid metabolism	0.0103515	0.455464	2	36
thistle2	GO:0018212	peptidyl-tyrosine modification	0.000109931	0.108508	6	250	BP	hsa00561	Glycerolipid metabolism	0.014571	0.534271	2	43
thistle2	GO:0032501	multicellular organismal process	0.000110722	0.108508	27	4776	BP	hsa00564	Glycerophospholipid metabolism	0.0344642	0.932217	2	68
thistle2	GO:0005576	extracellular region	0.000123235	0.108508	21	3134	CC	hsa04512	ECM-receptor interaction	0.0422406	0.932217	2	76
thistle2	GO:0016021	integral component of membrane	0.000171512	0.134237	22	3465	CC	hsa04666	Fc gamma R-mediated phagocytosis	0.0517039	0.932217	2	85
thistle2	GO:0044707	single-multicellular organism process	0.000212928	0.13998	26	4640	BP	hsa04270	Vascular smooth muscle contraction	0.0539034	0.932217	2	87
thistle2	GO:0031226	intrinsic component of plasma membrane	0.000238868	0.13998	11	1042	CC	hsa00533	Glycosaminoglycan biosynthesis - keratan sulfate	0.0593175	0.932217	1	14
thistle2	GO:0004872	receptor activity	0.0002764	0.13998	9	716	MF	hsa00603	Glycosphingolipid biosynthesis - globo series	0.0593175	0.932217	1	14
thistle2	GO:0072358	cardiovascular system development	0.000291069	0.13998	9	721	BP	hsa00604	Glycosphingolipid biosynthesis - ganglio series	0.0593175	0.932217	1	14
thistle2	GO:0072359	circulatory system development	0.000291069	0.13998	9	721	BP	hsa00531	Glycosaminoglycan degradation	0.0675142	0.932217	1	16
thistle2	GO:0051270	regulation of cellular component movement	0.000319316	0.13998	8	574	BP	hsa04514	Cell adhesion molecules (CAMs)	0.0714244	0.932217	2	102
thistle2	GO:0031012	extracellular matrix	0.000323242	0.13998	6	305	CC	hsa00910	Nitrogen metabolism	0.0756432	0.932217	1	18
thistle2	GO:0034103	regulation of tissue remodeling	0.000355931	0.13998	3	45	BP	hsa04966	Collecting duct acid secretion	0.0756432	0.932217	1	18
thistle2	GO:0016477	cell migration	0.0003577	0.13998	10	911	BP	hsa04964	Proximal tubule bicarbonate reclamation	0.083705	0.932217	1	20
thistle2	GO:0001568	blood vessel development	0.000440046	0.155936	7	455	BP	hsa05143	African trypanosomiasis	0.0877109	0.932217	1	21
thistle2	GO:0044767	single-organism developmental process	0.000461202	0.155936	24	4254	BP	hsa00512	Mucin type O-Glycan biosynthesis	0.0917002	0.932217	1	22
plum1	GO:0072378	blood coagulation, fibrin clot formation	2.18394e-08	0.000153836	5	19	BP	hsa04610	Complement and coagulation cascades	2.9941e-05	0.00658702	5	50
plum1	GO:0031093	platelet alpha granule lumen	1.0058e-06	0.00305911	5	39	CC	hsa00601	Glycosphingolipid biosynthesis - lacto and neolacto series	0.0116451	0.854982	2	22
plum1	GO:0031639	plasminogen activation	1.30286e-06	0.00305911	4	18	BP	hsa04060	Cytokine-cytokine receptor interaction	0.0116588	0.854982	4	119
plum1	GO:0042730	fibrinolysis	2.04832e-06	0.0036071	4	20	BP	hsa00591	Linoleic acid metabolism	0.0731372	1	1	10
plum1	GO:0034774	secretory granule lumen	2.60316e-06	0.00366733	5	47	CC	hsa04614	Renin-angiotensin system	0.087129	1	1	12
plum1	GO:0072376	protein activation cascade	3.21272e-06	0.00377174	5	49	BP	hsa00564	Glycerophospholipid metabolism	0.0926947	1	2	68
plum1	GO:0031091	platelet alpha granule	4.33145e-06	0.00435868	5	52	CC	hsa00603	Glycosphingolipid biosynthesis - globo series	0.100916	1	1	14
plum1	GO:0060205	cytoplasmic membrane-bounded vesicle lumen	8.13502e-06	0.00692075	5	59	CC	hsa04512	ECM-receptor interaction	0.111784	1	2	76
plum1	GO:0031983	vesicle lumen	8.84252e-06	0.00692075	5	60	CC	hsa04912	GnRH signaling pathway	0.11671	1	2	78
plum1	GO:0034114	regulation of heterotypic cell-cell adhesion	1.60036e-05	0.0105809	3	11	BP	hsa00140	Steroid hormone biosynthesis	0.127886	1	1	18
plum1	GO:0034113	heterotypic cell-cell adhesion	1.65232e-05	0.0105809	4	33	BP	hsa04666	Fc gamma R-mediated phagocytosis	0.134375	1	2	85
plum1	GO:0072562	blood microparticle	2.16911e-05	0.0127327	5	72	CC	hsa04144	Endocytosis	0.153148	1	3	180
plum1	GO:0002576	platelet degranulation	2.64686e-05	0.0143419	5	75	BP	hsa00830	Retinol metabolism	0.154072	1	1	22
plum1	GO:0030195	negative regulation of blood coagulation	3.25165e-05	0.0149176	4	39	BP	hsa00565	Ether lipid metabolism	0.160498	1	1	23
plum1	GO:1900047	negative regulation of hemostasis	3.25165e-05	0.0149176	4	39	BP	hsa00983	Drug metabolism - other enzymes	0.160498	1	1	23
plum1	GO:0097191	extrinsic apoptotic signaling pathway	3.5e-05	0.0149176	7	195	BP	hsa04510	Focal adhesion	0.164111	1	3	186
plum1	GO:0050819	negative regulation of coagulation	3.60021e-05	0.0149176	4	40	BP	hsa04514	Cell adhesion molecules (CAMs)	0.179469	1	2	102
plum1	GO:2001236	regulation of extrinsic apoptotic signaling pathway	3.85448e-05	0.0150838	6	134	BP	hsa00350	Tyrosine metabolism	0.191926	1	1	28
plum1	GO:0032879	regulation of localization	5.29841e-05	0.0196431	21	1820	BP	hsa03022	Basal transcription factors	0.198073	1	1	29
plum1	GO:0019229	regulation of vasoconstriction	6.29388e-05	0.022167	4	46	BP	hsa00980	Metabolism of xenobiotics by cytochrome P450	0.204175	1	1	30
salmon	GO:0001505	regulation of neurotransmitter levels	5.16726e-05	0.333729	12	155	BP	hsa00564	Glycerophospholipid metabolism	0.00317147	0.697722	6	68
salmon	GO:0007268	synaptic transmission	0.000161486	0.333729	23	509	BP	hsa00250	Alanine, aspartate and glutamate metabolism	0.0214534	1	3	28
salmon	GO:0006836	neurotransmitter transport	0.000171695	0.333729	11	150	BP	hsa00350	Tyrosine metabolism	0.0214534	1	3	28
salmon	GO:0007269	neurotransmitter secretion	0.000189511	0.333729	10	127	BP	hsa00140	Steroid hormone biosynthesis	0.0561178	1	2	18
salmon	GO:0006650	glycerophospholipid metabolic process	0.000338388	0.456085	13	217	BP	hsa00410	beta-Alanine metabolism	0.0618617	1	2	19
salmon	GO:0008654	phospholipid biosynthetic process	0.00051347	0.456085	12	198	BP	hsa04330	Notch signaling pathway	0.0642601	1	3	43
salmon	GO:0046474	glycerophospholipid biosynthetic process	0.000531312	0.456085	11	171	BP	hsa04070	Phosphatidylinositol signaling system	0.0656519	1	4	71
salmon	GO:0048786	presynaptic active zone	0.000535427	0.456085	4	20	CC	hsa04540	Gap junction	0.0770563	1	4	75
salmon	GO:0042133	neurotransmitter metabolic process	0.000651343	0.456085	4	21	BP	hsa05110	Vibrio cholerae infection	0.0794753	1	3	47
salmon	GO:0045017	glycerolipid biosynthetic process	0.00072988	0.456085	12	206	BP	hsa04912	GnRH signaling pathway	0.0862228	1	4	78
salmon	GO:0098793	presynapse	0.000760004	0.456085	9	125	CC	hsa00565	Ether lipid metabolism	0.0866406	1	2	23
salmon	GO:0007270	neuron-neuron synaptic transmission	0.000795791	0.456085	8	101	BP	hsa00650	Butanoate metabolism	0.0866406	1	2	23
salmon	GO:0034976	response to endoplasmic reticulum stress	0.000841724	0.456085	13	239	BP	hsa01100	Metabolic pathways	0.0915751	1	26	938
salmon	GO:0006862	nucleotide transport	0.00110448	0.555712	4	24	BP	hsa04730	Long-term depression	0.100469	1	3	52
salmon	GO:0042136	neurotransmitter biosynthetic process	0.00141589	0.59167	3	12	BP	hsa00460	Cyanoamino acid metabolism	0.103159	1	1	5
salmon	GO:0048172	regulation of short-term neuronal synaptic plasticity	0.00141589	0.59167	3	12	BP	hsa00260	Glycine, serine and threonine metabolism	0.106839	1	2	26
salmon	GO:0046486	glycerolipid metabolic process	0.00143747	0.59167	14	285	BP	hsa00562	Inositol phosphate metabolism	0.109431	1	3	54
salmon	GO:0035249	synaptic transmission, glutamatergic	0.00151193	0.59167	6	64	BP	hsa04666	Fc gamma R-mediated phagocytosis	0.10956	1	4	85
salmon	GO:0006644	phospholipid metabolic process	0.00231487	0.858206	14	300	BP	hsa04141	Protein processing in endoplasmic reticulum	0.11566	1	6	155
salmon	GO:0016079	synaptic vesicle exocytosis	0.00257933	0.908441	6	71	BP	hsa04720	Long-term potentiation	0.133111	1	3	59
floralwhite	GO:0031966	mitochondrial membrane	0.000392927	1	9	586	CC	hsa00071	Fatty acid metabolism	0.00565298	1	2	36
floralwhite	GO:0005740	mitochondrial envelope	0.000591967	1	9	620	CC	hsa00330	Arginine and proline metabolism	0.00950644	1	2	47
floralwhite	GO:0031090	organelle membrane	0.0010845	1	20	2579	CC	hsa00053	Ascorbate and aldarate metabolism	0.0222465	1	1	7
floralwhite	GO:0005743	mitochondrial inner membrane	0.00132587	1	7	430	CC	hsa00592	alpha-Linolenic acid metabolism	0.0285178	1	1	9
floralwhite	GO:0019866	organelle inner membrane	0.00228311	1	7	473	CC	hsa00040	Pentose and glucuronate interconversions	0.0378546	1	1	12
floralwhite	GO:0000045	autophagosome assembly	0.00265561	1	3	71	BP	hsa04977	Vitamin digestion and absorption	0.0501741	1	1	16
floralwhite	GO:0031967	organelle envelope	0.00347091	1	10	957	CC	hsa03040	Spliceosome	0.0566072	1	2	122
floralwhite	GO:0005739	mitochondrion	0.00352555	1	13	1470	CC	hsa00410	beta-Alanine metabolism	0.0593175	1	1	19
floralwhite	GO:0031975	envelope	0.00354989	1	10	960	CC	hsa01040	Biosynthesis of unsaturated fatty acids	0.062347	1	1	20
floralwhite	GO:0070124	mitochondrial translational initiation	0.00399273	1	3	82	BP	hsa04140	Regulation of autophagy	0.062347	1	1	20
floralwhite	GO:0070125	mitochondrial translational elongation	0.00399273	1	3	82	BP	hsa00340	Histidine metabolism	0.0653676	1	1	21
floralwhite	GO:0044429	mitochondrial part	0.00419376	1	9	823	CC	hsa04320	Dorso-ventral axis formation	0.0653676	1	1	21
floralwhite	GO:0070126	mitochondrial translational termination	0.00427245	1	3	84	BP	hsa00563	Glycosylphosphatidylinositol(GPI)-anchor biosynthesis	0.0713815	1	1	23
floralwhite	GO:2000785	regulation of autophagosome assembly	0.00492181	1	2	27	BP	hsa03013	RNA transport	0.0731263	1	2	141
floralwhite	GO:0008180	COP9 signalosome	0.00528723	1	2	28	CC	hsa00640	Propanoate metabolism	0.0862595	1	1	28
floralwhite	GO:0006501	C-terminal protein lipidation	0.00645578	1	2	31	BP	hsa00620	Pyruvate metabolism	0.100916	1	1	33
floralwhite	GO:0044088	regulation of vacuole organization	0.00773071	1	2	34	BP	hsa00380	Tryptophan metabolism	0.103821	1	1	34
floralwhite	GO:0016592	mediator complex	0.0081789	1	2	35	CC	hsa04130	SNARE interactions in vesicular transport	0.106717	1	1	35
floralwhite	GO:0018410	C-terminal protein amino acid modification	0.0081789	1	2	35	BP	hsa04144	Endocytosis	0.11121	1	2	180
floralwhite	GO:0010501	RNA secondary structure unwinding	0.0100852	1	2	39	BP	hsa00280	Valine, leucine and isoleucine degradation	0.126749	1	1	42
darkgrey	GO:0003677	DNA binding	5.5837e-67	3.93316e-63	115	1882	MF	hsa05100	Bacterial invasion of epithelial cells	0.00477286	1	2	68
darkgrey	GO:0006355	regulation of transcription, DNA-templated	1.87287e-54	6.59624e-51	120	2750	BP	hsa00983	Drug metabolism - other enzymes	0.0363227	1	1	23
darkgrey	GO:1903506	regulation of nucleic acid-templated transcription	3.7891e-54	8.8968e-51	120	2767	BP	hsa00600	Sphingolipid metabolism	0.0563482	1	1	36
darkgrey	GO:2001141	regulation of RNA biosynthetic process	7.62911e-54	1.34349e-50	120	2784	BP	hsa04621	NOD-like receptor signaling pathway	0.0760159	1	1	49
darkgrey	GO:0051252	regulation of RNA metabolic process	2.75771e-52	3.88506e-49	120	2873	BP	hsa04620	Toll-like receptor signaling pathway	0.105588	1	1	69
darkgrey	GO:0006351	transcription, DNA-templated	5.6117e-52	6.58814e-49	120	2891	BP	hsa05211	Renal cell carcinoma	0.105588	1	1	69
darkgrey	GO:0097659	nucleic acid-templated transcription	9.34539e-52	9.38647e-49	120	2904	BP	hsa04650	Natural killer cell mediated cytotoxicity	0.117187	1	1	77
darkgrey	GO:2000112	regulation of cellular macromolecule biosynthetic process	1.06604e-51	9.38647e-49	122	3044	BP	hsa04012	ErbB signaling pathway	0.124371	1	1	82
darkgrey	GO:0010556	regulation of macromolecule biosynthetic process	1.70685e-50	1.33589e-47	122	3118	BP	hsa00240	Pyrimidine metabolism	0.138589	1	1	92
darkgrey	GO:0032774	RNA biosynthetic process	8.5426e-50	6.01741e-47	120	3022	BP	hsa04630	Jak-STAT signaling pathway	0.138589	1	1	92
darkgrey	GO:0019219	regulation of nucleobase-containing compound metabolic process	8.46563e-49	5.42108e-46	120	3084	BP	hsa04380	Osteoclast differentiation	0.152608	1	1	102
darkgrey	GO:0031326	regulation of cellular biosynthetic process	1.10033e-48	6.45895e-46	122	3233	BP	hsa05160	Hepatitis C	0.158161	1	1	106
darkgrey	GO:0009889	regulation of biosynthetic process	3.40481e-48	1.84489e-45	122	3265	BP	hsa04722	Neurotrophin signaling pathway	0.170541	1	1	115
darkgrey	GO:0010468	regulation of gene expression	8.15793e-48	4.1046e-45	122	3290	BP	hsa04060	Cytokine-cytokine receptor interaction	0.175993	1	1	119
darkgrey	GO:0051171	regulation of nitrogen compound metabolic process	4.42568e-47	2.0783e-44	122	3339	BP	hsa03013	RNA transport	0.205432	1	1	141
darkgrey	GO:0003676	nucleic acid binding	4.85366e-47	2.13682e-44	120	3197	MF	hsa01100	Metabolic pathways	0.463801	1	2	938
darkgrey	GO:0034654	nucleobase-containing compound biosynthetic process	3.46102e-46	1.43408e-43	121	3326	BP	hsa00010	Glycolysis / Gluconeogenesis	1	1	0	48
darkgrey	GO:0019438	aromatic compound biosynthetic process	2.2774e-45	8.91221e-43	121	3382	BP	hsa00020	Citrate cycle (TCA cycle)	1	1	0	29
darkgrey	GO:0018130	heterocycle biosynthetic process	2.4343e-45	9.02486e-43	121	3384	BP	hsa00030	Pentose phosphate pathway	1	1	0	22
darkgrey	GO:1901362	organic cyclic compound biosynthetic process	3.71736e-44	1.30926e-41	121	3467	BP	hsa00040	Pentose and glucuronate interconversions	1	1	0	12
darkturquoise	GO:0016567	protein ubiquitination	0.000225383	0.798647	19	653	BP	hsa04120	Ubiquitin mediated proteolysis	0.0157336	1	4	130
darkturquoise	GO:0032446	protein modification by small protein conjugation	0.000429285	0.798647	20	744	BP	hsa04130	SNARE interactions in vesicular transport	0.0282198	1	2	35
darkturquoise	GO:1990234	transferase complex	0.000437465	0.798647	18	633	CC	hsa03050	Proteasome	0.0361395	1	2	40
darkturquoise	GO:0005634	nucleus	0.000553642	0.798647	86	5573	CC	hsa04150	mTOR signaling pathway	0.0561248	1	2	51
darkturquoise	GO:0098781	ncRNA transcription	0.000566899	0.798647	4	33	BP	hsa00290	Valine, leucine and isoleucine biosynthesis	0.0731372	1	1	10
darkturquoise	GO:0070647	protein modification by small protein conjugation or removal	0.000721653	0.847221	21	834	BP	hsa04010	MAPK signaling pathway	0.0735454	1	4	212
darkturquoise	GO:0000502	proteasome complex	0.00135096	1	5	70	CC	hsa03018	RNA degradation	0.0880908	1	2	66
darkturquoise	GO:0005838	proteasome regulatory particle	0.00154812	1	3	20	CC	hsa04350	TGF-beta signaling pathway	0.0950232	1	2	69
darkturquoise	GO:0031981	nuclear lumen	0.00172331	1	53	3119	CC	hsa04520	Adherens junction	0.0973689	1	2	70
darkturquoise	GO:0043632	modification-dependent macromolecule catabolic process	0.00206203	1	14	496	BP	hsa04012	ErbB signaling pathway	0.126727	1	2	82
darkturquoise	GO:0022624	proteasome accessory complex	0.00234401	1	3	23	CC	hsa04140	Regulation of autophagy	0.141076	1	1	20
darkturquoise	GO:0071158	positive regulation of cell cycle arrest	0.00244413	1	5	80	BP	hsa04144	Endocytosis	0.153148	1	3	180
darkturquoise	GO:0009303	rRNA transcription	0.00265604	1	3	24	BP	hsa00565	Ether lipid metabolism	0.160498	1	1	23
darkturquoise	GO:0005819	spindle	0.00309983	1	9	255	CC	hsa03440	Homologous recombination	0.185733	1	1	27
darkturquoise	GO:0051436	negative regulation of ubiquitin-protein ligase activity involved in mitotic cell cycle	0.00318306	1	5	85	BP	hsa04530	Tight junction	0.201467	1	2	110
darkturquoise	GO:0051340	regulation of ligase activity	0.003222	1	6	123	BP	hsa02010	ABC transporters	0.228135	1	1	34
darkturquoise	GO:0051438	regulation of ubiquitin-protein transferase activity	0.003222	1	6	123	BP	hsa00600	Sphingolipid metabolism	0.239851	1	1	36
darkturquoise	GO:0007059	chromosome segregation	0.00339148	1	8	211	BP	hsa00970	Aminoacyl-tRNA biosynthesis	0.268392	1	1	41
darkturquoise	GO:1903047	mitotic cell cycle process	0.00345273	1	18	761	BP	hsa03013	RNA transport	0.288821	1	2	141
darkturquoise	GO:0051443	positive regulation of ubiquitin-protein transferase activity	0.00351945	1	5	87	BP	hsa04730	Long-term depression	0.327573	1	1	52
lightcyan1	GO:0000462	maturation of SSU-rRNA from tricistronic rRNA transcript (SSU-rRNA, 5.8S rRNA, LSU-rRNA)	4.22987e-06	0.0297952	4	27	BP	hsa00460	Cyanoamino acid metabolism	0.0170683	1	1	5
lightcyan1	GO:0030490	maturation of SSU-rRNA	9.68296e-06	0.0341034	4	33	BP	hsa00430	Taurine and hypotaurine metabolism	0.0271784	1	1	8
lightcyan1	GO:0042274	ribosomal small subunit biogenesis	4.04372e-05	0.0949465	4	47	BP	hsa00533	Glycosaminoglycan biosynthesis - keratan sulfate	0.0471081	1	1	14
lightcyan1	GO:0031974	membrane-enclosed lumen	0.000305559	0.538089	28	3753	CC	hsa00770	Pantothenate and CoA biosynthesis	0.0471081	1	1	14
lightcyan1	GO:0044428	nuclear part	0.000491668	0.692662	26	3440	CC	hsa05320	Autoimmune thyroid disease	0.0634243	1	1	19
lightcyan1	GO:0008409	5'-3' exonuclease activity	0.000895802	0.905764	2	11	MF	hsa03040	Spliceosome	0.0641505	1	2	122
lightcyan1	GO:0032703	negative regulation of interleukin-2 production	0.00107212	0.905764	2	12	BP	hsa00830	Retinol metabolism	0.0730885	1	1	22
lightcyan1	GO:0032543	mitochondrial translation	0.00127375	0.905764	4	115	BP	hsa00590	Arachidonic acid metabolism	0.104635	1	1	32
lightcyan1	GO:0070013	intracellular organelle lumen	0.00137573	0.905764	26	3665	CC	hsa00970	Aminoacyl-tRNA biosynthesis	0.132166	1	1	41
lightcyan1	GO:0043233	organelle lumen	0.00165323	0.905764	26	3708	CC	hsa00480	Glutathione metabolism	0.135176	1	1	42
lightcyan1	GO:0031981	nuclear lumen	0.00186404	0.905764	23	3119	CC	hsa05014	Amyotrophic lateral sclerosis (ALS)	0.147118	1	1	46
lightcyan1	GO:0033866	nucleoside bisphosphate biosynthetic process	0.0019288	0.905764	2	16	BP	hsa05130	Pathogenic Escherichia coli infection	0.155974	1	1	49
lightcyan1	GO:0034030	ribonucleoside bisphosphate biosynthetic process	0.0019288	0.905764	2	16	BP	hsa00562	Inositol phosphate metabolism	0.170542	1	1	54
lightcyan1	GO:0034033	purine nucleoside bisphosphate biosynthetic process	0.0019288	0.905764	2	16	BP	hsa05322	Systemic lupus erythematosus	0.190544	1	1	61
lightcyan1	GO:1901682	sulfur compound transmembrane transporter activity	0.0019288	0.905764	2	16	MF	hsa03018	RNA degradation	0.204555	1	1	66
lightcyan1	GO:0004527	exonuclease activity	0.00286522	1	3	69	MF	hsa04070	Phosphatidylinositol signaling system	0.218339	1	1	71
lightcyan1	GO:0072348	sulfur compound transport	0.00302183	1	2	20	BP	hsa04540	Gap junction	0.229205	1	1	75
lightcyan1	GO:0006364	rRNA processing	0.0031985	1	4	148	BP	hsa04666	Fc gamma R-mediated phagocytosis	0.255757	1	1	85
lightcyan1	GO:0031970	organelle envelope lumen	0.0032332	1	3	72	CC	hsa04142	Lysosome	0.323246	1	1	112
lightcyan1	GO:0016072	rRNA metabolic process	0.00351945	1	4	152	BP	hsa04145	Phagosome	0.337447	1	1	118
orange	GO:0015748	organophosphate ester transport	0.000710166	1	5	67	BP	hsa00512	Mucin type O-Glycan biosynthesis	0.0130433	1	2	22
orange	GO:0015914	phospholipid transport	0.000990187	1	4	42	BP	hsa00130	Ubiquinone and other terpenoid-quinone biosynthesis	0.0471717	1	1	6
orange	GO:0007281	germ cell development	0.00374606	1	6	140	BP	hsa01100	Metabolic pathways	0.0553293	1	12	938
orange	GO:0051601	exocyst localization	0.0047462	1	2	10	BP	hsa00592	alpha-Linolenic acid metabolism	0.0699397	1	1	9
orange	GO:0016208	AMP binding	0.00576076	1	2	11	MF	hsa00740	Riboflavin metabolism	0.0699397	1	1	9
orange	GO:0006335	DNA replication-dependent nucleosome assembly	0.00686511	1	2	12	BP	hsa00591	Linoleic acid metabolism	0.0774109	1	1	10
orange	GO:0034723	DNA replication-dependent nucleosome organization	0.00686511	1	2	12	BP	hsa04122	Sulfur relay system	0.0774109	1	1	10
orange	GO:0007286	spermatid development	0.00712803	1	4	72	BP	hsa04920	Adipocytokine signaling pathway	0.0804102	1	2	59
orange	GO:0010842	retina layer formation	0.00805725	1	2	13	BP	hsa00040	Pentose and glucuronate interconversions	0.0921789	1	1	12
orange	GO:0043240	Fanconi anaemia nuclear complex	0.00805725	1	2	13	CC	hsa00564	Glycerophospholipid metabolism	0.102437	1	2	68
orange	GO:0048515	spermatid differentiation	0.0086058	1	4	76	BP	hsa00770	Pantothenate and CoA biosynthesis	0.106717	1	1	14
orange	GO:0005548	phospholipid transporter activity	0.00864556	1	3	40	MF	hsa04070	Phosphatidylinositol signaling system	0.11012	1	2	71
orange	GO:0045120	pronucleus	0.00933523	1	2	14	CC	hsa00230	Purine metabolism	0.110374	1	3	146
orange	GO:0071565	nBAF complex	0.00933523	1	2	14	CC	hsa05340	Primary immunodeficiency	0.128101	1	1	17
orange	GO:0022412	cellular process involved in reproduction in multicellular organism	0.0102709	1	6	173	BP	hsa04666	Fc gamma R-mediated phagocytosis	0.147791	1	2	85
orange	GO:0000780	condensed nuclear chromosome, centromeric region	0.0106971	1	2	15	CC	hsa00534	Glycosaminoglycan biosynthesis - heparan sulfate	0.162641	1	1	22
orange	GO:0004012	phospholipid-translocating ATPase activity	0.0106971	1	2	15	MF	hsa00760	Nicotinate and nicotinamide metabolism	0.162641	1	1	22
orange	GO:0004623	phospholipase A2 activity	0.0106971	1	2	15	MF	hsa00240	Pyrimidine metabolism	0.167528	1	2	92
orange	GO:0016782	transferase activity, transferring sulfur-containing groups	0.0112392	1	3	44	MF	hsa00563	Glycosylphosphatidylinositol(GPI)-anchor biosynthesis	0.169388	1	1	23
orange	GO:0035335	peptidyl-tyrosine dephosphorylation	0.0121321	1	4	84	BP	hsa00565	Ether lipid metabolism	0.169388	1	1	23
royalblue	GO:0065010	extracellular membrane-bounded organelle	1.68678e-06	0.00342441	56	2254	CC	hsa03010	Ribosome	0.00204975	0.389992	6	85
royalblue	GO:0070062	extracellular exosome	1.68678e-06	0.00342441	56	2254	CC	hsa00062	Fatty acid elongation in mitochondria	0.00491156	0.389992	2	7
royalblue	GO:0043230	extracellular organelle	1.94458e-06	0.00342441	56	2264	CC	hsa00650	Butanoate metabolism	0.00533527	0.389992	3	23
royalblue	GO:1903561	extracellular vesicle	1.94458e-06	0.00342441	56	2264	CC	hsa05130	Pathogenic Escherichia coli infection	0.00709077	0.389992	4	49
royalblue	GO:0031988	membrane-bounded vesicle	6.26607e-05	0.0882764	61	2851	CC	hsa00190	Oxidative phosphorylation	0.0102778	0.423617	6	118
royalblue	GO:0044421	extracellular region part	0.000169976	0.177037	59	2821	CC	hsa05012	Parkinson's disease	0.0115532	0.423617	6	121
royalblue	GO:0031982	vesicle	0.000175931	0.177037	61	2952	CC	hsa00071	Fatty acid metabolism	0.0185889	0.584221	3	36
royalblue	GO:0043209	myelin sheath	0.000237227	0.208878	9	154	CC	hsa04810	Regulation of actin cytoskeleton	0.0218836	0.6018	7	179
royalblue	GO:0044429	mitochondrial part	0.00028494	0.223013	24	823	CC	hsa00280	Valine, leucine and isoleucine degradation	0.0279531	0.614968	3	42
royalblue	GO:0031967	organelle envelope	0.000468272	0.263585	26	957	CC	hsa04930	Type II diabetes mellitus	0.0279531	0.614968	3	42
royalblue	GO:0005840	ribosome	0.000479226	0.263585	10	206	CC	hsa04950	Maturity onset diabetes of the young	0.0463999	0.927998	2	22
royalblue	GO:0031975	envelope	0.000490978	0.263585	26	960	CC	hsa04260	Cardiac muscle contraction	0.0528746	0.969367	3	54
royalblue	GO:0006614	SRP-dependent cotranslational protein targeting to membrane	0.000568604	0.263585	7	106	BP	hsa05412	Arrhythmogenic right ventricular cardiomyopathy (ARVC)	0.0710309	1	3	61
royalblue	GO:0030072	peptide hormone secretion	0.000622058	0.263585	10	213	BP	hsa05216	Thyroid cancer	0.0714977	1	2	28
royalblue	GO:0006613	cotranslational protein targeting to membrane	0.000636105	0.263585	7	108	BP	hsa04514	Cell adhesion molecules (CAMs)	0.0766279	1	4	102
royalblue	GO:0090087	regulation of peptide transport	0.000668788	0.263585	10	215	BP	hsa05010	Alzheimer's disease	0.0870825	1	5	150
royalblue	GO:0090276	regulation of peptide hormone secretion	0.000685346	0.263585	9	178	BP	hsa05100	Bacterial invasion of epithelial cells	0.0916139	1	3	68
royalblue	GO:0002790	peptide secretion	0.000744295	0.263585	10	218	BP	hsa04520	Adherens junction	0.0979072	1	3	70
royalblue	GO:0002791	regulation of peptide secretion	0.000772361	0.263585	9	181	BP	hsa00380	Tryptophan metabolism	0.0999665	1	2	34
royalblue	GO:0022625	cytosolic large ribosomal subunit	0.000777287	0.263585	5	54	CC	hsa00430	Taurine and hypotaurine metabolism	0.119746	1	1	8
darkgreen	GO:0005634	nucleus	3.08253e-08	0.000217134	102	5573	CC	hsa04722	Neurotrophin signaling pathway	0.0184746	1	4	115
darkgreen	GO:0090304	nucleic acid metabolic process	2.47699e-07	0.000782576	80	4060	BP	hsa05220	Chronic myeloid leukemia	0.0238934	1	3	70
darkgreen	GO:0043229	intracellular organelle	3.33295e-07	0.000782576	142	9479	CC	hsa05219	Bladder cancer	0.0490109	1	2	40
darkgreen	GO:0043231	intracellular membrane-bounded organelle	6.8591e-07	0.00107758	134	8739	CC	hsa00130	Ubiquinone and other terpenoid-quinone biosynthesis	0.0524426	1	1	6
darkgreen	GO:0016070	RNA metabolic process	7.64893e-07	0.00107758	73	3650	BP	hsa05014	Amyotrophic lateral sclerosis (ALS)	0.0629081	1	2	46
darkgreen	GO:0010467	gene expression	2.57553e-06	0.00302367	80	4279	BP	hsa00510	N-Glycan biosynthesis	0.0678073	1	2	48
darkgreen	GO:0032774	RNA biosynthetic process	4.13236e-06	0.00415834	62	3022	BP	hsa04142	Lysosome	0.0771322	1	3	112
darkgreen	GO:0006139	nucleobase-containing compound metabolic process	6.01413e-06	0.00529544	82	4517	BP	hsa05218	Melanoma	0.0832236	1	2	54
darkgreen	GO:0019219	regulation of nucleobase-containing compound metabolic process	8.24075e-06	0.00568363	62	3084	BP	hsa05214	Glioma	0.0940451	1	2	58
darkgreen	GO:0006351	transcription, DNA-templated	9.78265e-06	0.00568363	59	2891	BP	hsa04720	Long-term potentiation	0.0968124	1	2	59
darkgreen	GO:0046483	heterocycle metabolic process	9.82522e-06	0.00568363	83	4646	BP	hsa04920	Adipocytokine signaling pathway	0.0968124	1	2	59
darkgreen	GO:0006725	cellular aromatic compound metabolic process	1.02885e-05	0.00568363	83	4651	BP	hsa05120	Epithelial cell signaling in Helicobacter pylori infection	0.0968124	1	2	59
darkgreen	GO:0044260	cellular macromolecule metabolic process	1.05235e-05	0.00568363	108	6680	BP	hsa04115	p53 signaling pathway	0.108111	1	2	63
darkgreen	GO:0097659	nucleic acid-templated transcription	1.12962e-05	0.00568363	59	2904	BP	hsa04620	Toll-like receptor signaling pathway	0.125681	1	2	69
darkgreen	GO:0006355	regulation of transcription, DNA-templated	2.01911e-05	0.00948176	56	2750	BP	hsa05211	Renal cell carcinoma	0.125681	1	2	69
darkgreen	GO:1903506	regulation of nucleic acid-templated transcription	2.42915e-05	0.0105523	56	2767	BP	hsa03013	RNA transport	0.130098	1	3	141
darkgreen	GO:0034645	cellular macromolecule biosynthetic process	2.67988e-05	0.0105523	72	3923	BP	hsa00450	Selenocompound metabolism	0.141715	1	1	17
darkgreen	GO:0003676	nucleic acid binding	2.6965e-05	0.0105523	62	3197	MF	hsa04210	Apoptosis	0.146981	1	2	76
darkgreen	GO:2001141	regulation of RNA biosynthetic process	2.91554e-05	0.010809	56	2784	BP	hsa04966	Collecting duct acid secretion	0.149412	1	1	18
darkgreen	GO:0034641	cellular nitrogen compound metabolic process	3.35044e-05	0.0112496	88	5176	BP	hsa04650	Natural killer cell mediated cytotoxicity	0.150085	1	2	77
red	GO:0006396	RNA processing	1.13081e-07	0.000426143	66	724	BP	hsa03013	RNA transport	4.65969e-05	0.00615898	18	141
red	GO:0006397	mRNA processing	1.20995e-07	0.000426143	45	416	BP	hsa04120	Ubiquitin mediated proteolysis	5.59907e-05	0.00615898	17	130
red	GO:0006974	cellular response to DNA damage stimulus	2.27878e-07	0.000521805	62	676	BP	hsa03015	mRNA surveillance pathway	9.02342e-05	0.00661717	12	74
red	GO:0006281	DNA repair	2.96312e-07	0.000521805	44	415	BP	hsa03420	Nucleotide excision repair	0.000452063	0.0217105	8	42
red	GO:0016071	mRNA metabolic process	1.00447e-06	0.00141509	54	582	BP	hsa04141	Protein processing in endoplasmic reticulum	0.00049342	0.0217105	17	155
red	GO:0000151	ubiquitin ligase complex	3.47005e-06	0.00407384	27	218	CC	hsa04114	Oocyte meiosis	0.00107659	0.0394748	12	96
red	GO:0006259	DNA metabolic process	6.70281e-06	0.0065227	63	764	BP	hsa00670	One carbon pool by folate	0.00591293	0.185835	4	17
red	GO:0008380	RNA splicing	8.70715e-06	0.0065227	36	353	BP	hsa03018	RNA degradation	0.00875282	0.240702	8	66
red	GO:0043161	proteasome-mediated ubiquitin-dependent protein catabolic process	8.76244e-06	0.0065227	38	382	BP	hsa03008	Ribosome biogenesis in eukaryotes	0.013401	0.327581	8	71
red	GO:0022402	cell cycle process	9.97707e-06	0.0065227	84	1127	BP	hsa04310	Wnt signaling pathway	0.0224493	0.493884	11	124
red	GO:0000377	RNA splicing, via transesterification reactions with bulged adenosine as nucleophile	1.21862e-05	0.0065227	29	260	BP	hsa04110	Cell cycle	0.0325697	0.651395	10	115
red	GO:0000398	mRNA splicing, via spliceosome	1.21862e-05	0.0065227	29	260	BP	hsa03022	Basal transcription factors	0.0388329	0.711936	4	29
red	GO:1990234	transferase complex	1.21886e-05	0.0065227	54	633	CC	hsa04140	Regulation of autophagy	0.0578638	0.89862	3	20
red	GO:0010498	proteasomal protein catabolic process	1.34773e-05	0.0065227	39	404	BP	hsa04914	Progesterone-mediated oocyte maturation	0.0626917	0.89862	7	79
red	GO:0003723	RNA binding	1.38899e-05	0.0065227	101	1436	MF	hsa04340	Hedgehog signaling pathway	0.0638554	0.89862	4	34
red	GO:0000375	RNA splicing, via transesterification reactions	1.51815e-05	0.00668367	29	263	BP	hsa03430	Mismatch repair	0.0653542	0.89862	3	21
red	GO:0044265	cellular macromolecule catabolic process	1.69732e-05	0.00703288	65	820	BP	hsa04710	Circadian rhythm - mammal	0.0732653	0.948139	3	22
red	GO:0090304	nucleic acid metabolic process	2.89522e-05	0.01133	236	4060	BP	hsa03040	Spliceosome	0.0957913	1	9	122
red	GO:0043632	modification-dependent macromolecule catabolic process	3.14591e-05	0.0116631	44	496	BP	hsa04744	Phototransduction	0.0984755	1	2	12
red	GO:0006511	ubiquitin-dependent protein catabolic process	3.38676e-05	0.0119282	43	482	BP	hsa03050	Proteasome	0.102607	1	4	40
bisque4	GO:0007049	cell cycle	4.04936e-14	2.11717e-10	27	1486	BP	hsa04110	Cell cycle	2.86313e-06	0.000629888	6	115
bisque4	GO:0022402	cell cycle process	7.42185e-14	2.11717e-10	24	1127	BP	hsa04115	p53 signaling pathway	0.00168576	0.185434	3	63
bisque4	GO:0000278	mitotic cell cycle	9.01689e-14	2.11717e-10	22	905	BP	hsa04114	Oocyte meiosis	0.00560123	0.410757	3	96
bisque4	GO:0000280	nuclear division	1.25979e-12	2.2185e-09	16	437	BP	hsa05218	Melanoma	0.0181339	0.997365	2	54
bisque4	GO:0051301	cell division	3.29998e-12	4.05988e-09	17	551	BP	hsa04914	Progesterone-mediated oocyte maturation	0.0368838	1	2	79
bisque4	GO:0048285	organelle fission	3.45816e-12	4.05988e-09	16	467	BP	hsa00120	Primary bile acid biosynthesis	0.0383008	1	1	10
bisque4	GO:1903047	mitotic cell cycle process	5.05757e-12	5.08936e-09	19	761	BP	hsa00604	Glycosphingolipid biosynthesis - ganglio series	0.053231	1	1	14
bisque4	GO:0007067	mitotic nuclear division	1.70015e-11	1.49698e-08	14	357	BP	hsa00531	Glycosaminoglycan degradation	0.0606141	1	1	16
bisque4	GO:0007059	chromosome segregation	1.69387e-10	1.32573e-07	11	211	BP	hsa05219	Bladder cancer	0.145087	1	1	40
bisque4	GO:0051726	regulation of cell cycle	2.36715e-10	1.66742e-07	18	833	BP	hsa00480	Glutathione metabolism	0.151794	1	1	42
bisque4	GO:0000793	condensed chromosome	3.07334e-10	1.96805e-07	10	166	CC	hsa04810	Regulation of actin cytoskeleton	0.15222	1	2	179
bisque4	GO:0000075	cell cycle checkpoint	3.36729e-10	1.9766e-07	11	225	BP	hsa00561	Glycerolipid metabolism	0.155128	1	1	43
bisque4	GO:0000777	condensed chromosome kinetochore	5.56815e-10	3.01708e-07	8	84	CC	hsa05110	Vibrio cholerae infection	0.168345	1	1	47
bisque4	GO:0051302	regulation of cell division	6.9933e-10	3.51863e-07	11	241	BP	hsa04622	RIG-I-like receptor signaling pathway	0.174879	1	1	49
bisque4	GO:0000779	condensed chromosome, centromeric region	1.16352e-09	5.46388e-07	8	92	CC	hsa05223	Non-small cell lung cancer	0.178129	1	1	50
bisque4	GO:0098813	nuclear chromosome segregation	1.65829e-09	7.2877e-07	9	142	BP	hsa05214	Glioma	0.203693	1	1	58
bisque4	GO:0007346	regulation of mitotic cell cycle	1.75881e-09	7.2877e-07	13	418	BP	hsa05212	Pancreatic cancer	0.228507	1	1	66
bisque4	GO:0000819	sister chromatid segregation	3.63019e-09	1.42062e-06	8	106	BP	hsa00564	Glycerophospholipid metabolism	0.234596	1	1	68
bisque4	GO:0000775	chromosome, centromeric region	4.50993e-09	1.59766e-06	9	159	CC	hsa05220	Chronic myeloid leukemia	0.240639	1	1	70
bisque4	GO:0000776	kinetochore	4.53623e-09	1.59766e-06	8	109	CC	hsa04070	Phosphatidylinositol signaling system	0.243644	1	1	71
plum2	GO:0034593	phosphatidylinositol bisphosphate phosphatase activity	3.24064e-05	0.14236	3	20	MF	hsa03013	RNA transport	0.00178733	0.393212	4	141
plum2	GO:0031369	translation initiation factor binding	4.35842e-05	0.14236	3	22	MF	hsa00100	Steroid biosynthesis	0.0679429	1	1	18
plum2	GO:0052866	phosphatidylinositol phosphate phosphatase activity	7.29372e-05	0.14236	3	26	MF	hsa03020	RNA polymerase	0.103787	1	1	28
plum2	GO:0061024	membrane organization	9.95573e-05	0.14236	11	920	BP	hsa00051	Fructose and mannose metabolism	0.121218	1	1	33
plum2	GO:0016020	membrane	0.000101051	0.14236	33	6498	CC	hsa04330	Notch signaling pathway	0.155128	1	1	43
plum2	GO:0006890	retrograde vesicle-mediated transport, Golgi to ER	0.000164932	0.167471	3	34	BP	hsa00510	N-Glycan biosynthesis	0.171618	1	1	48
plum2	GO:0008138	protein tyrosine/serine/threonine phosphatase activity	0.000179997	0.167471	3	35	MF	hsa05416	Viral myocarditis	0.178129	1	1	50
plum2	GO:0019751	polyol metabolic process	0.0001902	0.167471	4	91	BP	hsa00562	Inositol phosphate metabolism	0.191006	1	1	54
plum2	GO:0034248	regulation of cellular amide metabolic process	0.000224128	0.175418	6	278	BP	hsa05120	Epithelial cell signaling in Helicobacter pylori infection	0.206835	1	1	59
plum2	GO:0046907	intracellular transport	0.000258041	0.181466	14	1596	BP	hsa04662	B cell receptor signaling pathway	0.222372	1	1	64
plum2	GO:1902582	single-organism intracellular transport	0.00028338	0.181466	13	1410	BP	hsa04070	Phosphatidylinositol signaling system	0.243644	1	1	71
plum2	GO:0031080	nuclear pore outer ring	0.000433107	0.248948	2	10	CC	hsa04660	T cell receptor signaling pathway	0.278841	1	1	83
plum2	GO:0046838	phosphorylated carbohydrate dephosphorylation	0.00052829	0.248948	2	11	BP	hsa00240	Pyrimidine metabolism	0.304221	1	1	92
plum2	GO:0046855	inositol phosphate dephosphorylation	0.00052829	0.248948	2	11	BP	hsa03040	Spliceosome	0.382882	1	1	122
plum2	GO:0051028	mRNA transport	0.00054702	0.248948	4	120	BP	hsa04062	Chemokine signaling pathway	0.39027	1	1	125
plum2	GO:0016050	vesicle organization	0.0006072	0.248948	5	219	BP	hsa04080	Neuroactive ligand-receptor interaction	0.399991	1	1	129
plum2	GO:0071545	inositol phosphate catabolic process	0.000632675	0.248948	2	12	BP	hsa00230	Purine metabolism	0.439702	1	1	146
plum2	GO:0060627	regulation of vesicle-mediated transport	0.000665227	0.248948	6	341	BP	hsa05010	Alzheimer's disease	0.448679	1	1	150
plum2	GO:0016482	cytoplasmic transport	0.000679358	0.248948	10	963	BP	hsa05016	Huntington's disease	0.487428	1	1	168
plum2	GO:0044267	cellular protein metabolic process	0.000706838	0.248948	23	3966	BP	hsa04810	Regulation of actin cytoskeleton	0.50983	1	1	179
thistle1	GO:0019898	extrinsic component of membrane	0.00233032	1	4	207	CC	hsa04722	Neurotrophin signaling pathway	0.00329242	0.597443	3	115
thistle1	GO:0000281	mitotic cytokinesis	0.00242573	1	2	27	BP	hsa05213	Endometrial cancer	0.00788476	0.597443	2	50
thistle1	GO:0006739	NADP metabolic process	0.00260786	1	2	28	BP	hsa05214	Glioma	0.0105104	0.597443	2	58
thistle1	GO:0019897	extrinsic component of plasma membrane	0.00272522	1	3	103	CC	hsa04720	Long-term potentiation	0.0108626	0.597443	2	59
thistle1	GO:0051057	positive regulation of small GTPase mediated signal transduction	0.00299085	1	2	30	BP	hsa05211	Renal cell carcinoma	0.0146684	0.639782	2	69
thistle1	GO:0019362	pyridine nucleotide metabolic process	0.00303586	1	3	107	BP	hsa04912	GnRH signaling pathway	0.0185202	0.639782	2	78
thistle1	GO:0046496	nicotinamide nucleotide metabolic process	0.00303586	1	3	107	BP	hsa04012	ErbB signaling pathway	0.0203567	0.639782	2	82
thistle1	GO:0072524	pyridine-containing compound metabolic process	0.00363025	1	3	114	BP	hsa04122	Sulfur relay system	0.0271753	0.747321	1	10
thistle1	GO:0061640	cytoskeleton-dependent cytokinesis	0.0040561	1	2	35	BP	hsa04310	Wnt signaling pathway	0.0438456	0.925437	2	124
thistle1	GO:0003730	mRNA 3'-UTR binding	0.00428735	1	2	36	MF	hsa04062	Chemokine signaling pathway	0.0444907	0.925437	2	125
thistle1	GO:0006733	oxidoreduction coenzyme metabolic process	0.00429125	1	3	121	BP	hsa00532	Glycosaminoglycan biosynthesis - chondroitin sulfate	0.0562851	0.925437	1	21
thistle1	GO:0006732	coenzyme metabolic process	0.00485009	1	4	254	BP	hsa04320	Dorso-ventral axis formation	0.0562851	0.925437	1	21
thistle1	GO:0034453	microtubule anchoring	0.00501696	1	2	39	BP	hsa00760	Nicotinate and nicotinamide metabolism	0.0588915	0.925437	1	22
thistle1	GO:0046785	microtubule polymerization	0.00635045	1	2	44	BP	hsa04740	Olfactory transduction	0.0588915	0.925437	1	22
thistle1	GO:0051186	cofactor metabolic process	0.00896962	1	4	303	BP	hsa04810	Regulation of actin cytoskeleton	0.0842415	1	2	179
thistle1	GO:0033077	T cell differentiation in thymus	0.0123106	1	2	62	BP	hsa04510	Focal adhesion	0.0900157	1	2	186
thistle1	GO:0071594	thymocyte aggregation	0.0123106	1	2	62	BP	hsa05217	Basal cell carcinoma	0.0972031	1	1	37
thistle1	GO:0031109	microtubule polymerization or depolymerization	0.0142719	1	2	67	BP	hsa00280	Valine, leucine and isoleucine degradation	0.109652	1	1	42
thistle1	GO:0034329	cell junction assembly	0.016678	1	3	199	BP	hsa04010	MAPK signaling pathway	0.112489	1	2	212
thistle1	GO:0031234	extrinsic component of cytoplasmic side of plasma membrane	0.0181174	1	2	76	CC	hsa00010	Glycolysis / Gluconeogenesis	0.124384	1	1	48
darkslateblue	GO:0030825	positive regulation of cGMP metabolic process	0.000517668	1	2	10	BP	hsa00564	Glycerophospholipid metabolism	0.0279614	1	2	68
darkslateblue	GO:0042311	vasodilation	0.000601353	1	3	48	BP	hsa03008	Ribosome biogenesis in eukaryotes	0.0302948	1	2	71
darkslateblue	GO:0030826	regulation of cGMP biosynthetic process	0.000631311	1	2	11	BP	hsa00790	Folate biosynthesis	0.0345338	1	1	9
darkslateblue	GO:0040007	growth	0.000895262	1	9	746	BP	hsa04110	Cell cycle	0.0723254	1	2	115
darkslateblue	GO:0006182	cGMP biosynthetic process	0.0013623	1	2	16	BP	hsa05020	Prion diseases	0.0967235	1	1	26
darkslateblue	GO:0030823	regulation of cGMP metabolic process	0.0013623	1	2	16	BP	hsa03020	RNA polymerase	0.103787	1	1	28
darkslateblue	GO:0008171	O-methyltransferase activity	0.00154054	1	2	17	MF	hsa00230	Purine metabolism	0.108908	1	2	146
darkslateblue	GO:0006796	phosphate-containing compound metabolic process	0.00212009	1	17	2423	BP	hsa04623	Cytosolic DNA-sensing pathway	0.117758	1	1	32
darkslateblue	GO:0006793	phosphorus metabolic process	0.00251964	1	17	2461	BP	hsa01100	Metabolic pathways	0.138072	1	6	938
darkslateblue	GO:0010039	response to iron ion	0.00307859	1	2	24	BP	hsa00561	Glycerolipid metabolism	0.155128	1	1	43
darkslateblue	GO:0048858	cell projection morphogenesis	0.00320489	1	9	897	BP	hsa00520	Amino sugar and nucleotide sugar metabolism	0.161761	1	1	45
darkslateblue	GO:0045776	negative regulation of blood pressure	0.00333894	1	2	25	BP	hsa00510	N-Glycan biosynthesis	0.171618	1	1	48
darkslateblue	GO:0006353	DNA-templated transcription, termination	0.00357623	1	3	89	BP	hsa04730	Long-term depression	0.184591	1	1	52
darkslateblue	GO:0044782	cilium organization	0.00361406	1	4	183	BP	hsa04970	Salivary secretion	0.194195	1	1	55
darkslateblue	GO:0032990	cell part morphogenesis	0.00371362	1	9	917	BP	hsa04115	p53 signaling pathway	0.219288	1	1	63
darkslateblue	GO:0031513	nonmotile primary cilium	0.00392615	1	3	92	CC	hsa03018	RNA degradation	0.228507	1	1	66
darkslateblue	GO:0071248	cellular response to metal ion	0.00404726	1	3	93	BP	hsa04350	TGF-beta signaling pathway	0.237623	1	1	69
darkslateblue	GO:0045927	positive regulation of growth	0.00413144	1	4	190	BP	hsa05211	Renal cell carcinoma	0.237623	1	1	69
darkslateblue	GO:0046068	cGMP metabolic process	0.00417941	1	2	28	BP	hsa04520	Adherens junction	0.240639	1	1	70
darkslateblue	GO:1901976	regulation of cell cycle checkpoint	0.00417941	1	2	28	BP	hsa03015	mRNA surveillance pathway	0.252592	1	1	74
darkmagenta	GO:0030897	HOPS complex	5.18646e-05	0.218548	3	13	CC	hsa05218	Melanoma	0.0432713	1	2	54
darkmagenta	GO:0005770	late endosome	6.20522e-05	0.218548	7	172	CC	hsa04810	Regulation of actin cytoskeleton	0.0965481	1	3	179
darkmagenta	GO:0031902	late endosome membrane	0.000224998	0.528295	5	95	CC	hsa05340	Primary immunodeficiency	0.100262	1	1	17
darkmagenta	GO:0016447	somatic recombination of immunoglobulin gene segments	0.000830698	0.973506	3	32	BP	hsa00340	Histidine metabolism	0.122405	1	1	21
darkmagenta	GO:0016445	somatic diversification of immunoglobulins	0.001176	0.973506	3	36	BP	hsa03060	Protein export	0.13328	1	1	23
darkmagenta	GO:0001711	endodermal cell fate commitment	0.001457	0.973506	2	10	BP	hsa00350	Tyrosine metabolism	0.1599	1	1	28
darkmagenta	GO:0045911	positive regulation of DNA recombination	0.001457	0.973506	2	10	BP	hsa04672	Intestinal immune network for IgA production	0.1599	1	1	28
darkmagenta	GO:0072546	ER membrane protein complex	0.001457	0.973506	2	10	CC	hsa03410	Base excision repair	0.180628	1	1	32
darkmagenta	GO:0061025	membrane fusion	0.00154403	0.973506	5	145	BP	hsa00051	Fructose and mannose metabolism	0.185733	1	1	33
darkmagenta	GO:0002562	somatic diversification of immune receptors via germline recombination within a single locus	0.00160037	0.973506	3	40	BP	hsa04130	SNARE interactions in vesicular transport	0.19585	1	1	35
darkmagenta	GO:0016444	somatic cell DNA recombination	0.00160037	0.973506	3	40	BP	hsa00600	Sphingolipid metabolism	0.200863	1	1	36
darkmagenta	GO:0002200	somatic diversification of immune receptors	0.00225111	0.973506	3	45	BP	hsa03013	RNA transport	0.216281	1	2	141
darkmagenta	GO:0042470	melanosome	0.00243471	0.973506	4	97	CC	hsa04330	Notch signaling pathway	0.235122	1	1	43
darkmagenta	GO:0048770	pigment granule	0.00243471	0.973506	4	97	CC	hsa00520	Amino sugar and nucleotide sugar metabolism	0.244648	1	1	45
darkmagenta	GO:0032095	regulation of response to food	0.00249706	0.973506	2	13	BP	hsa04612	Antigen processing and presentation	0.244648	1	1	45
darkmagenta	GO:0032098	regulation of appetite	0.00249706	0.973506	2	13	BP	hsa05200	Pathways in cancer	0.248335	1	3	280
darkmagenta	GO:0001750	photoreceptor outer segment	0.00255103	0.973506	3	47	CC	hsa04141	Protein processing in endoplasmic reticulum	0.248584	1	2	155
darkmagenta	GO:0000146	microfilament motor activity	0.00290228	0.973506	2	14	MF	hsa04640	Hematopoietic cell lineage	0.249368	1	1	46
darkmagenta	GO:0002714	positive regulation of B cell mediated immunity	0.00290228	0.973506	2	14	BP	hsa04610	Complement and coagulation cascades	0.267965	1	1	50
darkmagenta	GO:0002891	positive regulation of immunoglobulin mediated immune response	0.00290228	0.973506	2	14	BP	hsa05416	Viral myocarditis	0.267965	1	1	50
skyblue	GO:0005739	mitochondrion	1.91309e-05	0.134758	27	1470	CC	hsa04612	Antigen processing and presentation	0.00489868	1	3	45
skyblue	GO:0044429	mitochondrial part	0.000685402	1	16	823	CC	hsa00830	Retinol metabolism	0.0123354	1	2	22
skyblue	GO:0030898	actin-dependent ATPase activity	0.00265247	1	2	10	MF	hsa01100	Metabolic pathways	0.0191244	1	13	938
skyblue	GO:0072546	ER membrane protein complex	0.00265247	1	2	10	CC	hsa03050	Proteasome	0.0381794	1	2	40
skyblue	GO:0034205	beta-amyloid formation	0.00322528	1	2	11	BP	hsa00280	Valine, leucine and isoleucine degradation	0.0417404	1	2	42
skyblue	GO:1990204	oxidoreductase complex	0.00490224	1	4	87	CC	hsa04330	Notch signaling pathway	0.0435665	1	2	43
skyblue	GO:0005759	mitochondrial matrix	0.00587177	1	8	345	CC	hsa00130	Ubiquinone and other terpenoid-quinone biosynthesis	0.0458502	1	1	6
skyblue	GO:0004029	aldehyde dehydrogenase (NAD) activity	0.00603223	1	2	15	MF	hsa00072	Synthesis and degradation of ketone bodies	0.0606751	1	1	8
skyblue	GO:0006520	cellular amino acid metabolic process	0.00660318	1	8	352	BP	hsa00740	Riboflavin metabolism	0.0680034	1	1	9
skyblue	GO:0031968	organelle outer membrane	0.00757558	1	5	155	CC	hsa00790	Folate biosynthesis	0.0680034	1	1	9
skyblue	GO:0032925	regulation of activin receptor signaling pathway	0.00773352	1	2	17	BP	hsa00120	Primary bile acid biosynthesis	0.0752763	1	1	10
skyblue	GO:0019867	outer membrane	0.00862798	1	5	160	CC	hsa05010	Alzheimer's disease	0.109818	1	3	150
skyblue	GO:0005640	nuclear outer membrane	0.00865579	1	2	18	CC	hsa04140	Regulation of autophagy	0.14504	1	1	20
skyblue	GO:0030048	actin filament-based movement	0.00879994	1	3	54	BP	hsa00563	Glycosylphosphatidylinositol(GPI)-anchor biosynthesis	0.164954	1	1	23
skyblue	GO:0051537	2 iron, 2 sulfur cluster binding	0.00962476	1	2	19	MF	hsa00650	Butanoate metabolism	0.164954	1	1	23
skyblue	GO:0016056	rhodopsin mediated signaling pathway	0.0106396	1	2	20	BP	hsa03060	Protein export	0.164954	1	1	23
skyblue	GO:0042987	amyloid precursor protein catabolic process	0.0106396	1	2	20	BP	hsa00250	Alanine, aspartate and glutamate metabolism	0.197148	1	1	28
skyblue	GO:0009064	glutamine family amino acid metabolic process	0.0117357	1	3	60	BP	hsa00350	Tyrosine metabolism	0.197148	1	1	28
skyblue	GO:0009112	nucleobase metabolic process	0.0117357	1	3	60	BP	hsa00640	Propanoate metabolism	0.197148	1	1	28
skyblue	GO:0016234	inclusion body	0.0122733	1	3	61	CC	hsa00020	Citrate cycle (TCA cycle)	0.20344	1	1	29
ivory	GO:0007218	neuropeptide signaling pathway	0.000361132	1	3	38	BP	hsa00592	alpha-Linolenic acid metabolism	0.0365318	1	1	9
ivory	GO:0008188	neuropeptide receptor activity	0.000855338	1	2	12	MF	hsa00120	Primary bile acid biosynthesis	0.0405121	1	1	10
ivory	GO:0008528	G-protein coupled peptide receptor activity	0.00152167	1	3	62	MF	hsa04744	Phototransduction	0.0484263	1	1	12
ivory	GO:0001653	peptide receptor activity	0.00166771	1	3	64	MF	hsa00910	Nitrogen metabolism	0.0718006	1	1	18
ivory	GO:0016780	phosphotransferase activity, for other substituted phosphate groups	0.00217994	1	2	19	MF	hsa01040	Biosynthesis of unsaturated fatty acids	0.0794707	1	1	20
ivory	GO:0030857	negative regulation of epithelial cell differentiation	0.00407566	1	2	26	BP	hsa00830	Retinol metabolism	0.087081	1	1	22
ivory	GO:1902115	regulation of organelle assembly	0.00542108	1	3	97	BP	hsa03040	Spliceosome	0.0885842	1	2	122
ivory	GO:0009451	RNA modification	0.00606478	1	3	101	BP	hsa00563	Glycosylphosphatidylinositol(GPI)-anchor biosynthesis	0.0908638	1	1	23
ivory	GO:0030594	neurotransmitter receptor activity	0.00613325	1	2	32	MF	hsa04080	Neuroactive ligand-receptor interaction	0.0974347	1	2	129
ivory	GO:0007186	G-protein coupled receptor signaling pathway	0.00733385	1	6	471	BP	hsa02010	ABC transporters	0.131509	1	1	34
ivory	GO:0044451	nucleoplasm part	0.00939521	1	7	652	CC	hsa00071	Fatty acid metabolism	0.138713	1	1	36
ivory	GO:0051028	mRNA transport	0.00973448	1	3	120	BP	hsa00310	Lysine degradation	0.163482	1	1	43
ivory	GO:0005654	nucleoplasm	0.00981445	1	17	2616	CC	hsa00330	Arginine and proline metabolism	0.177332	1	1	47
ivory	GO:0008173	RNA methyltransferase activity	0.00992849	1	2	41	MF	hsa04976	Bile secretion	0.187578	1	1	50
ivory	GO:0060425	lung morphogenesis	0.00992849	1	2	41	BP	hsa03320	PPAR signaling pathway	0.190966	1	1	51
ivory	GO:0042445	hormone metabolic process	0.0104092	1	3	123	BP	hsa05131	Shigellosis	0.214312	1	1	58
ivory	GO:0007200	phospholipase C-activating G-protein coupled receptor signaling pathway	0.0108825	1	2	43	BP	hsa00564	Glycerophospholipid metabolism	0.246563	1	1	68
ivory	GO:0097159	organic cyclic compound binding	0.011309	1	26	4800	MF	hsa04350	TGF-beta signaling pathway	0.249719	1	1	69
ivory	GO:0042562	hormone binding	0.0113741	1	2	44	MF	hsa03008	Ribosome biogenesis in eukaryotes	0.255992	1	1	71
ivory	GO:0060249	anatomical structure homeostasis	0.0114146	1	4	239	BP	hsa04070	Phosphatidylinositol signaling system	0.255992	1	1	71
darkolivegreen	GO:0046599	regulation of centriole replication	6.11809e-05	0.430959	3	12	BP	hsa00563	Glycosylphosphatidylinositol(GPI)-anchor biosynthesis	0.00988657	0.969051	2	23
darkolivegreen	GO:0005813	centrosome	0.000172939	0.534375	11	442	CC	hsa04350	TGF-beta signaling pathway	0.0102893	0.969051	3	69
darkolivegreen	GO:0007099	centriole replication	0.000407983	0.534375	3	22	BP	hsa03013	RNA transport	0.0132143	0.969051	4	141
darkolivegreen	GO:0051297	centrosome organization	0.000413952	0.534375	5	94	BP	hsa00062	Fatty acid elongation in mitochondria	0.0456101	1	1	7
darkolivegreen	GO:0051298	centrosome duplication	0.000460815	0.534375	4	54	BP	hsa04310	Wnt signaling pathway	0.0477582	1	3	124
darkolivegreen	GO:0030513	positive regulation of BMP signaling pathway	0.000466913	0.534375	3	23	BP	hsa05210	Colorectal cancer	0.0577374	1	2	59
darkolivegreen	GO:0098534	centriole assembly	0.000531037	0.534375	3	24	BP	hsa05212	Pancreatic cancer	0.0703637	1	2	66
darkolivegreen	GO:0031023	microtubule organizing center organization	0.00065811	0.579465	5	104	BP	hsa04520	Adherens junction	0.0779531	1	2	70
darkolivegreen	GO:0010824	regulation of centrosome duplication	0.000935781	0.695909	3	29	BP	hsa00670	One carbon pool by folate	0.107299	1	1	17
darkolivegreen	GO:0007098	centrosome cycle	0.000987945	0.695909	4	66	BP	hsa04140	Regulation of autophagy	0.125042	1	1	20
darkolivegreen	GO:0005815	microtubule organizing center	0.00129434	0.804492	11	562	CC	hsa04320	Dorso-ventral axis formation	0.130881	1	1	21
darkolivegreen	GO:0046605	regulation of centrosome cycle	0.00137052	0.804492	3	33	BP	hsa04670	Leukocyte transendothelial migration	0.132627	1	2	96
darkolivegreen	GO:0005072	transforming growth factor beta receptor, cytoplasmic mediator activity	0.00192741	1	2	10	MF	hsa00512	Mucin type O-Glycan biosynthesis	0.136682	1	1	22
darkolivegreen	GO:0005845	mRNA cap binding complex	0.00234548	1	2	11	CC	hsa00860	Porphyrin and chlorophyll metabolism	0.136682	1	1	22
darkolivegreen	GO:0034518	RNA cap binding complex	0.00234548	1	2	11	CC	hsa04110	Cell cycle	0.176806	1	2	115
darkolivegreen	GO:0070411	I-SMAD binding	0.00234548	1	2	11	MF	hsa04742	Taste transduction	0.181761	1	1	30
darkolivegreen	GO:0005814	centriole	0.00252032	1	4	85	CC	hsa00190	Oxidative phosphorylation	0.184	1	2	118
darkolivegreen	GO:0007183	SMAD protein complex assembly	0.00280234	1	2	12	BP	hsa05012	Parkinson's disease	0.19124	1	2	121
darkolivegreen	GO:0010225	response to UV-C	0.00280234	1	2	12	BP	hsa03040	Spliceosome	0.193663	1	2	122
darkolivegreen	GO:1902188	positive regulation of viral release from host cell	0.00329746	1	2	13	BP	hsa00071	Fatty acid metabolism	0.214071	1	1	36
