# Supplementary material for: Insights into beta cell regeneration for diabetes via integration of molecular landscapes in human insulinomas
Source: Nat Commun. 2017 Oct 3;8:767. doi: 10.1038/s41467-017-00992-9 (PMC5626682; doi:10.1038/s41467-017-00992-9)
Supplement: Supplementary file 17 — Supplementary Data 14 [file 41467_2017_992_MOESM17_ESM.xlsx]

## Sheet: Supplementary Data 16
Supplemmentary Data 14. One sided fisher exact test for enrichment of up-regulated DEGs from insulinomas (compared with beta cells) in histone mark signatures
DEGs	hist_marks	numOverlap	numGenesInSig	numGeneTotal	enrichmentType	oddsRatio	pValue	FDR
upRegulatedGenes	Epigenomics_Roadmap_H3K9ac.Pancreatic.Islets	906	7012	13821	underEnrichment	0.68045	2.65922e-16	2.65922e-16
upRegulatedGenes	Epigenomics_Roadmap_H3K4me3.Pancreatic.Islets	788	7161	13821	underEnrichment	0.492295	7.59486e-50	1.30198e-49
upRegulatedGenes	Epigenomics_Roadmap_H3K27me3.Pancreatic.Islets	167	384	13821	overEnrichment	4.51127	8.15542e-41	1.22331e-40
upRegulatedGenes	exo_K4_monovalent_Kaestner	738	8293	13821	underEnrichment	0.291672	1.18696e-144	3.56088e-144
upRegulatedGenes	exo_K27_monovalent_Kaestner	632	1842	13821	overEnrichment	3.66817	2.28689e-107	4.57377e-107
upRegulatedGenes	alpha_K4_monovalent_Kaestner	788	8970	13821	underEnrichment	0.253157	7.79711e-179	3.11884e-178
upRegulatedGenes	alpha_K27_monovalent_Kaestner	402	802	13821	overEnrichment	6.58609	5.27348e-127	1.26564e-126
upRegulatedGenes	beta_K4_monovalent_Kaestner	724	9005	13821	underEnrichment	0.21315	3.88385e-223	4.66062e-222
upRegulatedGenes	beta_K27_monovalent_Kaestner	573	1033	13821	overEnrichment	9.01494	4.40744e-217	2.64447e-216
upRegulatedGenes	beta_bivalent_Kaestner	346	1383	13821	overEnrichment	1.99902	4.19922e-23	5.03906e-23
upRegulatedGenes	H3K27me3_panProgenitor_Ferrer	330	1370	13821	overEnrichment	1.88367	3.53359e-19	3.85482e-19
upRegulatedGenes	H3K27me3_beta_Ferrer	223	628	13821	overEnrichment	3.26829	2.32956e-37	3.10609e-37
