# Supplementary material for: Insights into beta cell regeneration for diabetes via integration of molecular landscapes in human insulinomas
Source: Nat Commun. 2017 Oct 3;8:767. doi: 10.1038/s41467-017-00992-9 (PMC5626682; doi:10.1038/s41467-017-00992-9)
Supplement: Supplementary file 18 — Supplementary Data 15 [file 41467_2017_992_MOESM18_ESM.xlsx]

## Sheet: Supplementary Data 17
Supplementary Data 15. Histone Marks Enriched in Insulinoma Co-Expression Network Modules
module	hist_marks	numOverlap	numGenesInSig	numGeneTested	numGeneTotal	oddsRatio	pValue	FDR
white	Epigenomics_Roadmap_H3K9ac.Pancreatic.Islets	45	7077	126	14080	0.546892	0.00119447	0.00369759
turquoise	Epigenomics_Roadmap_H3K9ac.Pancreatic.Islets	958	7077	2467	14080	0.570045	5.32532e-36	1.9547e-34
brown	Epigenomics_Roadmap_H3K9ac.Pancreatic.Islets	394	7077	919	14080	0.727476	3.95961e-06	2.09389e-05
lightsteelblue1	Epigenomics_Roadmap_H3K9ac.Pancreatic.Islets	25	7077	59	14080	0.726659	0.241973	0.341609
magenta	Epigenomics_Roadmap_H3K9ac.Pancreatic.Islets	201	7077	482	14080	0.699304	0.000140083	0.000539578
yellow	Epigenomics_Roadmap_H3K9ac.Pancreatic.Islets	404	7077	862	14080	0.865186	0.0414318	0.0810453
green	Epigenomics_Roadmap_H3K9ac.Pancreatic.Islets	422	7077	659	14080	1.8102	3.7396e-13	4.76227e-12
darkred	Epigenomics_Roadmap_H3K9ac.Pancreatic.Islets	73	7077	178	14080	0.684738	0.0155554	0.0349157
blue	Epigenomics_Roadmap_H3K9ac.Pancreatic.Islets	759	7077	1193	14080	1.81823	3.79315e-22	6.96155e-21
cyan	Epigenomics_Roadmap_H3K9ac.Pancreatic.Islets	130	7077	264	14080	0.959247	0.756293	0.860262
greenyellow	Epigenomics_Roadmap_H3K9ac.Pancreatic.Islets	133	7077	299	14080	0.788874	0.0467614	0.0900591
tan	Epigenomics_Roadmap_H3K9ac.Pancreatic.Islets	122	7077	278	14080	0.769924	0.033903	0.0678261
skyblue3	Epigenomics_Roadmap_H3K9ac.Pancreatic.Islets	27	7077	66	14080	0.683884	0.139411	0.217481
saddlebrown	Epigenomics_Roadmap_H3K9ac.Pancreatic.Islets	77	7077	107	14080	2.55674	5.98016e-06	2.9616e-05
grey	Epigenomics_Roadmap_H3K9ac.Pancreatic.Islets	133	7077	265	14080	0.996984	1	1
pink	Epigenomics_Roadmap_H3K9ac.Pancreatic.Islets	350	7077	556	14080	1.71663	8.87648e-10	7.91275e-09
lightcyan	Epigenomics_Roadmap_H3K9ac.Pancreatic.Islets	117	7077	236	14080	0.972453	0.844111	0.924079
black	Epigenomics_Roadmap_H3K9ac.Pancreatic.Islets	321	7077	578	14080	1.24716	0.0107591	0.0258829
yellowgreen	Epigenomics_Roadmap_H3K9ac.Pancreatic.Islets	34	7077	67	14080	1.01963	1	1
midnightblue	Epigenomics_Roadmap_H3K9ac.Pancreatic.Islets	103	7077	249	14080	0.693666	0.00484871	0.012911
grey60	Epigenomics_Roadmap_H3K9ac.Pancreatic.Islets	121	7077	199	14080	1.54431	0.00332091	0.00929259
brown4	Epigenomics_Roadmap_H3K9ac.Pancreatic.Islets	31	7077	51	14080	1.53609	0.160316	0.2434
darkorange	Epigenomics_Roadmap_H3K9ac.Pancreatic.Islets	82	7077	145	14080	1.29133	0.133458	0.21083
sienna3	Epigenomics_Roadmap_H3K9ac.Pancreatic.Islets	37	7077	71	14080	1.07722	0.812303	0.900315
lightgreen	Epigenomics_Roadmap_H3K9ac.Pancreatic.Islets	61	7077	192	14080	0.456114	2.70587e-07	1.65535e-06
purple	Supplementary Data 15. Epigenomics_Roadmap_H3K9ac.Pancreatic.Islets	227	7077	351	14080	1.83831	3.99969e-08	2.74265e-07
orangered4	Epigenomics_Roadmap_H3K9ac.Pancreatic.Islets	21	7077	60	14080	0.531467	0.0196031	0.0423751
steelblue	Epigenomics_Roadmap_H3K9ac.Pancreatic.Islets	38	7077	106	14080	0.550593	0.0032865	0.00923773
violet	Epigenomics_Roadmap_H3K9ac.Pancreatic.Islets	40	7077	99	14080	0.669029	0.0550657	0.10136
darkorange2	Epigenomics_Roadmap_H3K9ac.Pancreatic.Islets	30	7077	52	14080	1.35083	0.331202	0.442548
lightyellow	Epigenomics_Roadmap_H3K9ac.Pancreatic.Islets	62	7077	190	14080	0.474735	1.12321e-06	6.41475e-06
paleturquoise	Epigenomics_Roadmap_H3K9ac.Pancreatic.Islets	32	7077	101	14080	0.456488	0.000191285	0.000719047
mediumpurple3	Epigenomics_Roadmap_H3K9ac.Pancreatic.Islets	12	7077	60	14080	0.246148	1.69259e-06	9.43026e-06
thistle2	Epigenomics_Roadmap_H3K9ac.Pancreatic.Islets	20	7077	44	14080	0.824135	0.548998	0.661342
plum1	Epigenomics_Roadmap_H3K9ac.Pancreatic.Islets	29	7077	65	14080	0.796312	0.385879	0.501643
salmon	Epigenomics_Roadmap_H3K9ac.Pancreatic.Islets	132	7077	278	14080	0.892661	0.363802	0.477921
floralwhite	Epigenomics_Roadmap_H3K9ac.Pancreatic.Islets	22	7077	53	14080	0.701349	0.217372	0.313982
darkgrey	Epigenomics_Roadmap_H3K9ac.Pancreatic.Islets	111	7077	156	14080	2.46381	1.16225e-07	7.55462e-07
darkturquoise	Epigenomics_Roadmap_H3K9ac.Pancreatic.Islets	110	7077	161	14080	2.1521	3.54341e-06	1.88982e-05
lightcyan1	Epigenomics_Roadmap_H3K9ac.Pancreatic.Islets	14	7077	58	14080	0.313499	5.85831e-05	0.000237376
orange	Epigenomics_Roadmap_H3K9ac.Pancreatic.Islets	83	7077	147	14080	1.28665	0.136123	0.212884
royalblue	Epigenomics_Roadmap_H3K9ac.Pancreatic.Islets	102	7077	186	14080	1.20452	0.210618	0.305641
darkgreen	Epigenomics_Roadmap_H3K9ac.Pancreatic.Islets	113	7077	170	14080	1.97723	1.95413e-05	8.7725e-05
red	Epigenomics_Roadmap_H3K9ac.Pancreatic.Islets	412	7077	656	14080	1.71226	4.41122e-11	4.30094e-10
bisque4	Epigenomics_Roadmap_H3K9ac.Pancreatic.Islets	34	7077	49	14080	2.24899	0.009325	0.0231825
plum2	Epigenomics_Roadmap_H3K9ac.Pancreatic.Islets	22	7077	45	14080	0.946337	0.882267	0.957451
thistle1	Epigenomics_Roadmap_H3K9ac.Pancreatic.Islets	23	7077	39	14080	1.4238	0.336373	0.44754
darkslateblue	Epigenomics_Roadmap_H3K9ac.Pancreatic.Islets	35	7077	49	14080	2.48118	0.00376529	0.01026
darkmagenta	Epigenomics_Roadmap_H3K9ac.Pancreatic.Islets	38	7077	79	14080	0.916712	0.735781	0.840892
skyblue	Epigenomics_Roadmap_H3K9ac.Pancreatic.Islets	57	7077	108	14080	1.10681	0.629829	0.743483
ivory	Epigenomics_Roadmap_H3K9ac.Pancreatic.Islets	27	7077	53	14080	1.02771	1	1
darkolivegreen	Epigenomics_Roadmap_H3K9ac.Pancreatic.Islets	71	7077	97	14080	2.71943	5.22171e-06	2.64906e-05
white	Epigenomics_Roadmap_H3K4me3.Pancreatic.Islets	69	7213	126	14080	1.15392	0.474082	0.590473
turquoise	Epigenomics_Roadmap_H3K4me3.Pancreatic.Islets	1143	7213	2467	14080	0.788359	8.9222e-08	5.86048e-07
brown	Epigenomics_Roadmap_H3K4me3.Pancreatic.Islets	315	7213	919	14080	0.473535	1.30424e-26	2.9066e-25
lightsteelblue1	Epigenomics_Roadmap_H3K4me3.Pancreatic.Islets	24	7213	59	14080	0.651686	0.117531	0.187569
magenta	Epigenomics_Roadmap_H3K4me3.Pancreatic.Islets	169	7213	482	14080	0.502405	4.32606e-13	5.39892e-12
yellow	Epigenomics_Roadmap_H3K4me3.Pancreatic.Islets	518	7213	862	14080	1.46708	7.05716e-08	4.68476e-07
green	Epigenomics_Roadmap_H3K4me3.Pancreatic.Islets	375	7213	659	14080	1.27116	0.0031163	0.00883896
darkred	Epigenomics_Roadmap_H3K4me3.Pancreatic.Islets	110	7213	178	14080	1.54836	0.0051151	0.0134444
blue	Epigenomics_Roadmap_H3K4me3.Pancreatic.Islets	730	7213	1193	14080	1.5574	5.07575e-13	6.21033e-12
cyan	Epigenomics_Roadmap_H3K4me3.Pancreatic.Islets	137	7213	264	14080	1.02752	0.852209	0.929865
greenyellow	Epigenomics_Roadmap_H3K4me3.Pancreatic.Islets	140	7213	299	14080	0.835077	0.128575	0.204149
tan	Epigenomics_Roadmap_H3K4me3.Pancreatic.Islets	132	7213	278	14080	0.858155	0.225507	0.324979
skyblue3	Epigenomics_Roadmap_H3K4me3.Pancreatic.Islets	34	7213	66	14080	1.01159	1	1
saddlebrown	Epigenomics_Roadmap_H3K4me3.Pancreatic.Islets	63	7213	107	14080	1.3663	0.120688	0.192116
grey	Epigenomics_Roadmap_H3K4me3.Pancreatic.Islets	135	7213	265	14080	0.988431	0.950571	1
pink	Epigenomics_Roadmap_H3K4me3.Pancreatic.Islets	317	7213	556	14080	1.27479	0.00557446	0.0143738
lightcyan	Epigenomics_Roadmap_H3K4me3.Pancreatic.Islets	132	7213	236	14080	1.21221	0.14897	0.228959
black	Epigenomics_Roadmap_H3K4me3.Pancreatic.Islets	266	7213	578	14080	0.804471	0.0107845	0.0258829
yellowgreen	Epigenomics_Roadmap_H3K4me3.Pancreatic.Islets	44	7213	67	14080	1.82623	0.0196257	0.0423751
midnightblue	Epigenomics_Roadmap_H3K4me3.Pancreatic.Islets	143	7213	249	14080	1.29007	0.0548063	0.101184
grey60	Epigenomics_Roadmap_H3K4me3.Pancreatic.Islets	105	7213	199	14080	1.0644	0.669054	0.774564
brown4	Epigenomics_Roadmap_H3K4me3.Pancreatic.Islets	27	7213	51	14080	1.07133	0.888667	0.959392
darkorange	Epigenomics_Roadmap_H3K4me3.Pancreatic.Islets	84	7213	145	14080	1.31463	0.112715	0.181743
sienna3	Epigenomics_Roadmap_H3K4me3.Pancreatic.Islets	37	7213	71	14080	1.03623	0.905764	0.9728
lightgreen	Epigenomics_Roadmap_H3K4me3.Pancreatic.Islets	62	7213	192	14080	0.449335	1.21261e-07	7.80068e-07
purple	Epigenomics_Roadmap_H3K4me3.Pancreatic.Islets	212	7213	351	14080	1.46566	0.000525115	0.00176168
orangered4	Epigenomics_Roadmap_H3K4me3.Pancreatic.Islets	30	7213	60	14080	0.951816	0.897384	0.967129
steelblue	Epigenomics_Roadmap_H3K4me3.Pancreatic.Islets	22	7213	106	14080	0.247093	1.22393e-10	1.15717e-09
violet	Epigenomics_Roadmap_H3K4me3.Pancreatic.Islets	44	7213	99	14080	0.76018	0.190104	0.279118
darkorange2	Epigenomics_Roadmap_H3K4me3.Pancreatic.Islets	27	7213	52	14080	1.0283	1	1
lightyellow	Epigenomics_Roadmap_H3K4me3.Pancreatic.Islets	52	7213	190	14080	0.354104	2.13722e-11	2.15101e-10
paleturquoise	Epigenomics_Roadmap_H3K4me3.Pancreatic.Islets	23	7213	101	14080	0.278426	5.2443e-09	4.24993e-08
mediumpurple3	Epigenomics_Roadmap_H3K4me3.Pancreatic.Islets	21	7213	60	14080	0.511237	0.0135087	0.031453
thistle2	Epigenomics_Roadmap_H3K4me3.Pancreatic.Islets	15	7213	44	14080	0.4914	0.023787	0.0491493
plum1	Epigenomics_Roadmap_H3K4me3.Pancreatic.Islets	27	7213	65	14080	0.67525	0.135485	0.212419
salmon	Epigenomics_Roadmap_H3K4me3.Pancreatic.Islets	147	7213	278	14080	1.06976	0.586083	0.70195
floralwhite	Epigenomics_Roadmap_H3K4me3.Pancreatic.Islets	34	7213	53	14080	1.7069	0.0727696	0.123797
darkgrey	Epigenomics_Roadmap_H3K4me3.Pancreatic.Islets	114	7213	156	14080	2.60955	2.72006e-08	1.97362e-07
darkturquoise	Epigenomics_Roadmap_H3K4me3.Pancreatic.Islets	112	7213	161	14080	2.19438	2.35702e-06	1.29016e-05
lightcyan1	Epigenomics_Roadmap_H3K4me3.Pancreatic.Islets	24	7213	58	14080	0.67095	0.148179	0.228305
orange	Epigenomics_Roadmap_H3K4me3.Pancreatic.Islets	87	7213	147	14080	1.38505	0.0563984	0.102902
royalblue	Epigenomics_Roadmap_H3K4me3.Pancreatic.Islets	116	7213	186	14080	1.58703	0.00239796	0.00699219
darkgreen	Epigenomics_Roadmap_H3K4me3.Pancreatic.Islets	104	7213	170	14080	1.50744	0.010656	0.0257726
red	Epigenomics_Roadmap_H3K4me3.Pancreatic.Islets	383	7213	656	14080	1.35442	0.000195021	0.000728703
bisque4	Epigenomics_Roadmap_H3K4me3.Pancreatic.Islets	31	7213	49	14080	1.64231	0.114592	0.184292
plum2	Epigenomics_Roadmap_H3K4me3.Pancreatic.Islets	30	7213	45	14080	1.90774	0.050994	0.0962415
thistle1	Epigenomics_Roadmap_H3K4me3.Pancreatic.Islets	22	7213	39	14080	1.23273	0.526741	0.643988
darkslateblue	Epigenomics_Roadmap_H3K4me3.Pancreatic.Islets	34	7213	49	14080	2.1632	0.0141353	0.0324281
darkmagenta	Epigenomics_Roadmap_H3K4me3.Pancreatic.Islets	44	7213	79	14080	1.19803	0.432398	0.545564
skyblue	Epigenomics_Roadmap_H3K4me3.Pancreatic.Islets	63	7213	108	14080	1.33575	0.147721	0.228163
ivory	Epigenomics_Roadmap_H3K4me3.Pancreatic.Islets	26	7213	53	14080	0.916487	0.784277	0.880196
darkolivegreen	Epigenomics_Roadmap_H3K4me3.Pancreatic.Islets	58	7213	97	14080	1.41917	0.102743	0.167393
white	Epigenomics_Roadmap_H3K27me3.Pancreatic.Islets	2	417	126	14080	0.52621	0.592325	0.702682
turquoise	Epigenomics_Roadmap_H3K27me3.Pancreatic.Islets	40	417	2467	14080	0.49123	5.61017e-06	2.8006e-05
brown	Epigenomics_Roadmap_H3K27me3.Pancreatic.Islets	114	417	919	14080	6.00799	8.91879e-42	4.28102e-40
lightsteelblue1	Epigenomics_Roadmap_H3K27me3.Pancreatic.Islets	7	417	59	14080	4.46849	0.00171798	0.00520397
magenta	Epigenomics_Roadmap_H3K27me3.Pancreatic.Islets	46	417	482	14080	3.76108	1.96971e-12	2.23472e-11
yellow	Epigenomics_Roadmap_H3K27me3.Pancreatic.Islets	9	417	862	14080	0.331287	0.000166283	0.000632685
green	Epigenomics_Roadmap_H3K27me3.Pancreatic.Islets	12	417	659	14080	0.59607	0.0776137	0.130894
darkred	Epigenomics_Roadmap_H3K27me3.Pancreatic.Islets	1	417	178	14080	0.183157	0.0690869	0.119419
blue	Epigenomics_Roadmap_H3K27me3.Pancreatic.Islets	7	417	1193	14080	0.179625	3.3622e-09	2.87399e-08
cyan	Epigenomics_Roadmap_H3K27me3.Pancreatic.Islets	5	417	264	14080	0.628081	0.459248	0.575444
greenyellow	Epigenomics_Roadmap_H3K27me3.Pancreatic.Islets	5	417	299	14080	0.551866	0.226737	0.325999
tan	Epigenomics_Roadmap_H3K27me3.Pancreatic.Islets	6	417	278	14080	0.718721	0.589498	0.702626
skyblue3	Epigenomics_Roadmap_H3K27me3.Pancreatic.Islets	2	417	66	14080	1.02403	0.723022	0.830877
saddlebrown	Epigenomics_Roadmap_H3K27me3.Pancreatic.Islets	2	417	107	14080	0.622298	0.773015	0.870688
grey	Epigenomics_Roadmap_H3K27me3.Pancreatic.Islets	15	417	265	14080	2.0018	0.0156351	0.0349688
pink	Epigenomics_Roadmap_H3K27me3.Pancreatic.Islets	6	417	556	14080	0.348073	0.00458835	0.0122881
lightcyan	Epigenomics_Roadmap_H3K27me3.Pancreatic.Islets	2	417	236	14080	0.276588	0.0510512	0.0962415
black	Epigenomics_Roadmap_H3K27me3.Pancreatic.Islets	34	417	578	14080	2.14065	0.000134848	0.000525908
yellowgreen	Epigenomics_Roadmap_H3K27me3.Pancreatic.Islets	2	417	67	14080	1.00819	1	1
midnightblue	Epigenomics_Roadmap_H3K27me3.Pancreatic.Islets	0	417	249	14080	0	0.000979575	0.00316712
grey60	Epigenomics_Roadmap_H3K27me3.Pancreatic.Islets	0	417	199	14080	0	0.00486233	0.012911
brown4	Epigenomics_Roadmap_H3K27me3.Pancreatic.Islets	0	417	51	14080	0	0.406881	0.521572
darkorange	Epigenomics_Roadmap_H3K27me3.Pancreatic.Islets	0	417	145	14080	0	0.0235963	0.0489172
sienna3	Epigenomics_Roadmap_H3K27me3.Pancreatic.Islets	0	417	71	14080	0	0.27651	0.380049
lightgreen	Epigenomics_Roadmap_H3K27me3.Pancreatic.Islets	14	417	192	14080	2.63152	0.00175432	0.00528838
purple	Epigenomics_Roadmap_H3K27me3.Pancreatic.Islets	2	417	351	14080	0.183862	0.0034856	0.00962397
orangered4	Epigenomics_Roadmap_H3K27me3.Pancreatic.Islets	1	417	60	14080	0.554286	1	1
steelblue	Epigenomics_Roadmap_H3K27me3.Pancreatic.Islets	11	417	106	14080	3.86898	0.000299664	0.00106852
violet	Epigenomics_Roadmap_H3K27me3.Pancreatic.Islets	2	417	99	14080	0.674017	1	1
darkorange2	Epigenomics_Roadmap_H3K27me3.Pancreatic.Islets	0	417	52	14080	0	0.408082	0.521809
lightyellow	Epigenomics_Roadmap_H3K27me3.Pancreatic.Islets	21	417	190	14080	4.23341	2.15192e-07	1.3428e-06
paleturquoise	Epigenomics_Roadmap_H3K27me3.Pancreatic.Islets	9	417	101	14080	3.2534	0.00303649	0.00865192
mediumpurple3	Epigenomics_Roadmap_H3K27me3.Pancreatic.Islets	0	417	60	14080	0	0.426188	0.540531
thistle2	Epigenomics_Roadmap_H3K27me3.Pancreatic.Islets	1	417	44	14080	0.761416	1	1
plum1	Epigenomics_Roadmap_H3K27me3.Pancreatic.Islets	6	417	65	14080	3.36553	0.0123444	0.0290676
salmon	Epigenomics_Roadmap_H3K27me3.Pancreatic.Islets	6	417	278	14080	0.718721	0.589498	0.702626
floralwhite	Epigenomics_Roadmap_H3K27me3.Pancreatic.Islets	0	417	53	14080	0	0.409543	0.522607
darkgrey	Epigenomics_Roadmap_H3K27me3.Pancreatic.Islets	0	417	156	14080	0	0.0157011	0.0349909
darkturquoise	Epigenomics_Roadmap_H3K27me3.Pancreatic.Islets	0	417	161	14080	0	0.0161708	0.0359095
lightcyan1	Epigenomics_Roadmap_H3K27me3.Pancreatic.Islets	3	417	58	14080	1.79277	0.246143	0.34593
orange	Epigenomics_Roadmap_H3K27me3.Pancreatic.Islets	8	417	147	14080	1.90299	0.0827341	0.13767
royalblue	Epigenomics_Roadmap_H3K27me3.Pancreatic.Islets	4	417	186	14080	0.717411	0.664677	0.772362
darkgreen	Epigenomics_Roadmap_H3K27me3.Pancreatic.Islets	0	417	170	14080	0	0.0105767	0.0256804
red	Epigenomics_Roadmap_H3K27me3.Pancreatic.Islets	5	417	656	14080	0.242583	0.000132257	0.000519048
bisque4	Epigenomics_Roadmap_H3K27me3.Pancreatic.Islets	2	417	49	14080	1.3961	0.656891	0.766168
plum2	Epigenomics_Roadmap_H3K27me3.Pancreatic.Islets	0	417	45	14080	0	0.644595	0.754648
thistle1	Epigenomics_Roadmap_H3K27me3.Pancreatic.Islets	0	417	39	14080	0	0.631058	0.743483
darkslateblue	Epigenomics_Roadmap_H3K27me3.Pancreatic.Islets	0	417	49	14080	0	0.405305	0.521464
darkmagenta	Epigenomics_Roadmap_H3K27me3.Pancreatic.Islets	1	417	79	14080	0.418688	0.73246	0.838634
skyblue	Epigenomics_Roadmap_H3K27me3.Pancreatic.Islets	0	417	108	14080	0	0.0797614	0.133793
ivory	Epigenomics_Roadmap_H3K27me3.Pancreatic.Islets	2	417	53	14080	1.28625	0.67098	0.775355
darkolivegreen	Epigenomics_Roadmap_H3K27me3.Pancreatic.Islets	2	417	97	14080	0.688308	1	1
white	exo_K4_monovalent_Kaestner	88	8318	126	14080	1.61059	0.0138666	0.0320474
turquoise	exo_K4_monovalent_Kaestner	1396	8318	2467	14080	0.883354	0.00594725	0.0152094
brown	exo_K4_monovalent_Kaestner	289	8318	919	14080	0.293238	1.91194e-68	2.98262e-66
lightsteelblue1	exo_K4_monovalent_Kaestner	29	8318	59	14080	0.668503	0.143933	0.223419
magenta	exo_K4_monovalent_Kaestner	180	8318	482	14080	0.399915	1.60743e-22	3.13449e-21
yellow	exo_K4_monovalent_Kaestner	628	8318	862	14080	1.92913	4.31105e-18	7.07919e-17
green	exo_K4_monovalent_Kaestner	418	8318	659	14080	1.21212	0.0206983	0.0440811
darkred	exo_K4_monovalent_Kaestner	124	8318	178	14080	1.59956	0.00353433	0.00971552
blue	exo_K4_monovalent_Kaestner	883	8318	1193	14080	2.08855	3.03927e-29	7.58602e-28
cyan	exo_K4_monovalent_Kaestner	96	8318	264	14080	0.388808	8.70803e-14	1.18126e-12
greenyellow	exo_K4_monovalent_Kaestner	156	8318	299	14080	0.751046	0.0148038	0.0337138
tan	exo_K4_monovalent_Kaestner	157	8318	278	14080	0.896873	0.388624	0.504161
skyblue3	exo_K4_monovalent_Kaestner	29	8318	66	14080	0.541378	0.0164658	0.0364349
saddlebrown	exo_K4_monovalent_Kaestner	68	8318	107	14080	1.20949	0.375209	0.489812
grey	exo_K4_monovalent_Kaestner	112	8318	265	14080	0.500375	3.10528e-08	2.15299e-07
pink	exo_K4_monovalent_Kaestner	380	8318	556	14080	1.51932	4.52262e-06	2.33233e-05
lightcyan	exo_K4_monovalent_Kaestner	163	8318	236	14080	1.55763	0.00165402	0.00503467
black	exo_K4_monovalent_Kaestner	270	8318	578	14080	0.594114	1.22319e-09	1.07503e-08
yellowgreen	exo_K4_monovalent_Kaestner	46	8318	67	14080	1.52021	0.134533	0.211457
midnightblue	exo_K4_monovalent_Kaestner	171	8318	249	14080	1.52948	0.00177214	0.00531643
grey60	exo_K4_monovalent_Kaestner	146	8318	199	14080	1.92437	3.09402e-05	0.000134808
brown4	exo_K4_monovalent_Kaestner	35	8318	51	14080	1.51745	0.199134	0.291006
darkorange	exo_K4_monovalent_Kaestner	97	8318	145	14080	1.40454	0.0615132	0.109046
sienna3	exo_K4_monovalent_Kaestner	45	8318	71	14080	1.19998	0.545462	0.659629
lightgreen	exo_K4_monovalent_Kaestner	102	8318	192	14080	0.782431	0.103767	0.168622
purple	exo_K4_monovalent_Kaestner	216	8318	351	14080	1.11125	0.350586	0.462507
orangered4	exo_K4_monovalent_Kaestner	33	8318	60	14080	0.846054	0.514206	0.63412
steelblue	exo_K4_monovalent_Kaestner	53	8318	106	14080	0.690777	0.0598385	0.107235
violet	exo_K4_monovalent_Kaestner	63	8318	99	14080	1.21384	0.412033	0.524712
darkorange2	exo_K4_monovalent_Kaestner	31	8318	52	14080	1.02266	1	1
lightyellow	exo_K4_monovalent_Kaestner	43	8318	190	14080	0.198509	1.39845e-24	3.00908e-23
paleturquoise	exo_K4_monovalent_Kaestner	28	8318	101	14080	0.263244	2.80329e-10	2.57243e-09
mediumpurple3	exo_K4_monovalent_Kaestner	46	8318	60	14080	2.28302	0.00541382	0.0140726
thistle2	exo_K4_monovalent_Kaestner	18	8318	44	14080	0.478462	0.0201727	0.0431087
plum1	exo_K4_monovalent_Kaestner	26	8318	65	14080	0.460143	0.00221313	0.00654499
salmon	exo_K4_monovalent_Kaestner	176	8318	278	14080	1.19946	0.156613	0.23894
floralwhite	exo_K4_monovalent_Kaestner	42	8318	53	14080	2.65308	0.00292341	0.0084454
darkgrey	exo_K4_monovalent_Kaestner	110	8318	156	14080	1.66523	0.0031739	0.00896159
darkturquoise	exo_K4_monovalent_Kaestner	128	8318	161	14080	2.71306	4.27899e-08	2.90227e-07
lightcyan1	exo_K4_monovalent_Kaestner	39	8318	58	14080	1.42384	0.229732	0.329547
orange	exo_K4_monovalent_Kaestner	73	8318	147	14080	0.680584	0.022577	0.0474345
royalblue	exo_K4_monovalent_Kaestner	122	8318	186	14080	1.32523	0.0717816	0.122717
darkgreen	exo_K4_monovalent_Kaestner	136	8318	170	14080	2.80007	6.39992e-09	5.11993e-08
red	exo_K4_monovalent_Kaestner	484	8318	656	14080	2.0078	9.90026e-16	1.40404e-14
bisque4	exo_K4_monovalent_Kaestner	16	8318	49	14080	0.334607	0.000216301	0.00078931
plum2	exo_K4_monovalent_Kaestner	36	8318	45	14080	2.77834	0.00368844	0.0100947
thistle1	exo_K4_monovalent_Kaestner	29	8318	39	14080	2.0123	0.071388	0.122379
darkslateblue	exo_K4_monovalent_Kaestner	35	8318	49	14080	1.73481	0.0821905	0.137131
darkmagenta	exo_K4_monovalent_Kaestner	45	8318	79	14080	0.916382	0.731302	0.838634
skyblue	exo_K4_monovalent_Kaestner	86	8318	108	14080	2.72551	7.39688e-06	3.60598e-05
ivory	exo_K4_monovalent_Kaestner	27	8318	53	14080	0.718473	0.26295	0.366155
darkolivegreen	exo_K4_monovalent_Kaestner	69	8318	97	14080	1.7129	0.0168224	0.0370925
white	exo_K27_monovalent_Kaestner	6	1972	126	14080	0.304899	0.00115507	0.00362192
turquoise	exo_K27_monovalent_Kaestner	302	1972	2467	14080	0.830536	0.00543508	0.0140726
brown	exo_K27_monovalent_Kaestner	326	1972	919	14080	3.84571	3.13666e-65	3.91455e-63
lightsteelblue1	exo_K27_monovalent_Kaestner	8	1972	59	14080	0.96298	1	1
magenta	exo_K27_monovalent_Kaestner	167	1972	482	14080	3.46342	1.93249e-31	6.02936e-30
yellow	exo_K27_monovalent_Kaestner	67	1972	862	14080	0.50051	8.56812e-09	6.60063e-08
green	exo_K27_monovalent_Kaestner	66	1972	659	14080	0.672423	0.00188916	0.00564037
darkred	exo_K27_monovalent_Kaestner	5	1972	178	14080	0.175376	6.20288e-07	3.68628e-06
blue	exo_K27_monovalent_Kaestner	69	1972	1193	14080	0.35434	5.97544e-21	1.00775e-19
cyan	exo_K27_monovalent_Kaestner	49	1972	264	14080	1.40947	0.038907	0.0773183
greenyellow	exo_K27_monovalent_Kaestner	53	1972	299	14080	1.33172	0.0639371	0.112703
tan	exo_K27_monovalent_Kaestner	43	1972	278	14080	1.12619	0.484688	0.601283
skyblue3	exo_K27_monovalent_Kaestner	21	1972	66	14080	2.88509	0.000214365	0.000786847
saddlebrown	exo_K27_monovalent_Kaestner	8	1972	107	14080	0.494127	0.0500739	0.0952626
grey	exo_K27_monovalent_Kaestner	71	1972	265	14080	2.2935	3.05273e-08	2.14034e-07
pink	exo_K27_monovalent_Kaestner	44	1972	556	14080	0.516896	8.61956e-06	4.13739e-05
lightcyan	exo_K27_monovalent_Kaestner	13	1972	236	14080	0.353691	3.98761e-05	0.00016927
black	exo_K27_monovalent_Kaestner	139	1972	578	14080	2.01559	5.29041e-11	5.07879e-10
yellowgreen	exo_K27_monovalent_Kaestner	5	1972	67	14080	0.493895	0.156083	0.238715
midnightblue	exo_K27_monovalent_Kaestner	27	1972	249	14080	0.743251	0.166589	0.251091
grey60	exo_K27_monovalent_Kaestner	12	1972	199	14080	0.390315	0.00060697	0.0020254
brown4	exo_K27_monovalent_Kaestner	5	1972	51	14080	0.666559	0.542829	0.658999
darkorange	exo_K27_monovalent_Kaestner	12	1972	145	14080	0.551271	0.0530529	0.0988816
sienna3	exo_K27_monovalent_Kaestner	3	1972	71	14080	0.269785	0.0149245	0.033865
lightgreen	exo_K27_monovalent_Kaestner	28	1972	192	14080	1.04899	0.833932	0.917766
purple	exo_K27_monovalent_Kaestner	30	1972	351	14080	0.567265	0.00228334	0.00672076
orangered4	exo_K27_monovalent_Kaestner	5	1972	60	14080	0.557075	0.263028	0.366155
steelblue	exo_K27_monovalent_Kaestner	32	1972	106	14080	2.68231	1.47371e-05	6.66373e-05
violet	exo_K27_monovalent_Kaestner	10	1972	99	14080	0.688319	0.309855	0.421241
darkorange2	exo_K27_monovalent_Kaestner	6	1972	52	14080	0.800268	0.840617	0.921872
lightyellow	exo_K27_monovalent_Kaestner	91	1972	190	14080	5.86728	1.8062e-29	4.69613e-28
paleturquoise	exo_K27_monovalent_Kaestner	29	1972	101	14080	2.49479	0.000123107	0.000486194
mediumpurple3	exo_K27_monovalent_Kaestner	2	1972	60	14080	0.210936	0.0137315	0.031853
thistle2	exo_K27_monovalent_Kaestner	16	1972	44	14080	3.52865	0.000175832	0.000664964
plum1	exo_K27_monovalent_Kaestner	24	1972	65	14080	3.62567	3.37172e-06	1.81375e-05
salmon	exo_K27_monovalent_Kaestner	31	1972	278	14080	0.766952	0.190004	0.279118
floralwhite	exo_K27_monovalent_Kaestner	0	1972	53	14080	0	0.000524295	0.00176168
darkgrey	exo_K27_monovalent_Kaestner	8	1972	156	14080	0.329185	0.000658041	0.00218414
darkturquoise	exo_K27_monovalent_Kaestner	2	1972	161	14080	0.0763012	1.57471e-08	1.16978e-07
lightcyan1	exo_K27_monovalent_Kaestner	5	1972	58	14080	0.578192	0.34049	0.452055
orange	exo_K27_monovalent_Kaestner	24	1972	147	14080	1.20045	0.403231	0.519869
royalblue	exo_K27_monovalent_Kaestner	17	1972	186	14080	0.614323	0.0553175	0.101524
darkgreen	exo_K27_monovalent_Kaestner	1	1972	170	14080	0.0358238	4.07997e-10	3.68971e-09
red	exo_K27_monovalent_Kaestner	37	1972	656	14080	0.354921	4.11565e-12	4.50556e-11
bisque4	exo_K27_monovalent_Kaestner	12	1972	49	14080	1.99735	0.0592447	0.106846
plum2	exo_K27_monovalent_Kaestner	4	1972	45	14080	0.598225	0.395472	0.511981
thistle1	exo_K27_monovalent_Kaestner	2	1972	39	14080	0.331228	0.160887	0.243673
darkslateblue	exo_K27_monovalent_Kaestner	2	1972	49	14080	0.26054	0.0395703	0.0781121
darkmagenta	exo_K27_monovalent_Kaestner	14	1972	79	14080	1.32473	0.329499	0.441217
skyblue	exo_K27_monovalent_Kaestner	3	1972	108	14080	0.174183	0.000135948	0.000526905
ivory	exo_K27_monovalent_Kaestner	10	1972	53	14080	1.43003	0.318887	0.429748
darkolivegreen	exo_K27_monovalent_Kaestner	6	1972	97	14080	0.403034	0.0263102	0.0536522
white	alpha_K4_monovalent_Kaestner	97	9003	126	14080	1.8958	0.00199854	0.00593853
turquoise	alpha_K4_monovalent_Kaestner	1633	9003	2467	14080	1.12722	0.0103934	0.0253338
brown	alpha_K4_monovalent_Kaestner	271	9003	919	14080	0.212146	8.77115e-107	1.8244e-104
lightsteelblue1	alpha_K4_monovalent_Kaestner	30	9003	59	14080	0.581969	0.0413133	0.0810453
magenta	alpha_K4_monovalent_Kaestner	161	9003	482	14080	0.269838	1.46705e-43	8.3222e-42
yellow	alpha_K4_monovalent_Kaestner	664	9003	862	14080	1.962	1.73654e-17	2.709e-16
green	alpha_K4_monovalent_Kaestner	452	9003	659	14080	1.24355	0.0112218	0.0268292
darkred	alpha_K4_monovalent_Kaestner	141	9003	178	14080	2.16718	1.30608e-05	5.99259e-05
blue	alpha_K4_monovalent_Kaestner	928	9003	1193	14080	2.08671	5.38178e-27	1.24379e-25
cyan	alpha_K4_monovalent_Kaestner	145	9003	264	14080	0.68206	0.00233848	0.00685075
greenyellow	alpha_K4_monovalent_Kaestner	214	9003	299	14080	1.42995	0.00509166	0.0134444
tan	alpha_K4_monovalent_Kaestner	184	9003	278	14080	1.10602	0.449577	0.564459
skyblue3	alpha_K4_monovalent_Kaestner	42	9003	66	14080	0.9868	1	1
saddlebrown	alpha_K4_monovalent_Kaestner	74	9003	107	14080	1.26675	0.268528	0.372358
grey	alpha_K4_monovalent_Kaestner	141	9003	265	14080	0.63552	0.000362906	0.0012794
pink	alpha_K4_monovalent_Kaestner	396	9003	556	14080	1.41388	0.000255535	0.0009217
lightcyan	alpha_K4_monovalent_Kaestner	175	9003	236	14080	1.63001	0.000989878	0.00318394
black	alpha_K4_monovalent_Kaestner	303	9003	578	14080	0.608148	7.66128e-09	5.97579e-08
yellowgreen	alpha_K4_monovalent_Kaestner	52	9003	67	14080	1.9604	0.021143	0.0447227
midnightblue	alpha_K4_monovalent_Kaestner	188	9003	249	14080	1.75367	0.000104438	0.000415092
grey60	alpha_K4_monovalent_Kaestner	156	9003	199	14080	2.06421	1.03008e-05	4.7968e-05
brown4	alpha_K4_monovalent_Kaestner	32	9003	51	14080	0.94959	0.884292	0.957984
darkorange	alpha_K4_monovalent_Kaestner	103	9003	145	14080	1.38736	0.0819028	0.137017
sienna3	alpha_K4_monovalent_Kaestner	53	9003	71	14080	1.6643	0.0633592	0.112
lightgreen	alpha_K4_monovalent_Kaestner	74	9003	192	14080	0.348317	1.0172e-12	1.19761e-11
purple	alpha_K4_monovalent_Kaestner	204	9003	351	14080	0.777578	0.0242267	0.0497285
orangered4	alpha_K4_monovalent_Kaestner	37	9003	60	14080	0.906806	0.78777	0.882528
steelblue	alpha_K4_monovalent_Kaestner	47	9003	106	14080	0.446358	4.04315e-05	0.000170468
violet	alpha_K4_monovalent_Kaestner	67	9003	99	14080	1.18203	0.463976	0.580203
darkorange2	alpha_K4_monovalent_Kaestner	35	9003	52	14080	1.16162	0.666419	0.772947
lightyellow	alpha_K4_monovalent_Kaestner	38	9003	190	14080	0.137359	1.73756e-35	6.02355e-34
paleturquoise	alpha_K4_monovalent_Kaestner	16	9003	101	14080	0.104603	2.14806e-23	4.46796e-22
mediumpurple3	alpha_K4_monovalent_Kaestner	47	9003	60	14080	2.04416	0.0214274	0.0451713
thistle2	alpha_K4_monovalent_Kaestner	14	9003	44	14080	0.262044	2.2012e-05	9.74147e-05
plum1	alpha_K4_monovalent_Kaestner	36	9003	65	14080	0.698884	0.155798	0.238715
salmon	alpha_K4_monovalent_Kaestner	196	9003	278	14080	1.35563	0.0229946	0.0479385
floralwhite	alpha_K4_monovalent_Kaestner	41	9003	53	14080	1.93089	0.0446502	0.0870679
darkgrey	alpha_K4_monovalent_Kaestner	115	9003	156	14080	1.58921	0.0116419	0.0277272
darkturquoise	alpha_K4_monovalent_Kaestner	129	9003	161	14080	2.2917	9.96036e-06	4.67313e-05
lightcyan1	alpha_K4_monovalent_Kaestner	37	9003	58	14080	0.993552	1	1
orange	alpha_K4_monovalent_Kaestner	82	9003	147	14080	0.708802	0.0466374	0.0900591
royalblue	alpha_K4_monovalent_Kaestner	138	9003	186	14080	1.6309	0.00338439	0.00942795
darkgreen	alpha_K4_monovalent_Kaestner	143	9003	170	14080	3.01857	6.67411e-09	5.2717e-08
red	alpha_K4_monovalent_Kaestner	498	9003	656	14080	1.82288	2.10939e-11	2.15101e-10
bisque4	alpha_K4_monovalent_Kaestner	25	9003	49	14080	0.586264	0.0728101	0.123797
plum2	alpha_K4_monovalent_Kaestner	38	9003	45	14080	3.06983	0.00300917	0.00861339
thistle1	alpha_K4_monovalent_Kaestner	26	9003	39	14080	1.12822	0.867624	0.943201
darkslateblue	alpha_K4_monovalent_Kaestner	38	9003	49	14080	1.95203	0.0523145	0.0982698
darkmagenta	alpha_K4_monovalent_Kaestner	53	9003	79	14080	1.15043	0.638744	0.749203
skyblue	alpha_K4_monovalent_Kaestner	85	9003	108	14080	2.0943	0.00118709	0.00369759
ivory	alpha_K4_monovalent_Kaestner	34	9003	53	14080	1.00916	1	1
darkolivegreen	alpha_K4_monovalent_Kaestner	75	9003	97	14080	1.93013	0.0056022	0.0143859
white	alpha_K27_monovalent_Kaestner	5	883	126	14080	0.615408	0.357166	0.470194
turquoise	alpha_K27_monovalent_Kaestner	103	883	2467	14080	0.605153	9.22832e-07	5.33192e-06
brown	alpha_K27_monovalent_Kaestner	189	883	919	14080	4.65037	3.46175e-52	3.08591e-50
lightsteelblue1	alpha_K27_monovalent_Kaestner	5	883	59	14080	1.38599	0.418525	0.531893
magenta	alpha_K27_monovalent_Kaestner	93	883	482	14080	3.8757	3.97466e-23	8.00061e-22
yellow	alpha_K27_monovalent_Kaestner	18	883	862	14080	0.304586	4.3761e-09	3.69012e-08
green	alpha_K27_monovalent_Kaestner	24	883	659	14080	0.552736	0.00296805	0.00853484
darkred	alpha_K27_monovalent_Kaestner	3	883	178	14080	0.25369	0.00727351	0.0184499
blue	alpha_K27_monovalent_Kaestner	26	883	1193	14080	0.312759	8.93465e-12	9.29204e-11
cyan	alpha_K27_monovalent_Kaestner	6	883	264	14080	0.343126	0.0043722	0.0117597
greenyellow	alpha_K27_monovalent_Kaestner	9	883	299	14080	0.458327	0.0153693	0.0346226
tan	alpha_K27_monovalent_Kaestner	16	883	278	14080	0.911103	0.803435	0.892183
skyblue3	alpha_K27_monovalent_Kaestner	4	883	66	14080	0.964074	1	1
saddlebrown	alpha_K27_monovalent_Kaestner	2	883	107	14080	0.28307	0.0679492	0.118107
grey	alpha_K27_monovalent_Kaestner	22	883	265	14080	1.36208	0.16025	0.2434
pink	alpha_K27_monovalent_Kaestner	21	883	556	14080	0.576608	0.0120978	0.0285948
lightcyan	alpha_K27_monovalent_Kaestner	6	883	236	14080	0.38573	0.0139636	0.0321523
black	alpha_K27_monovalent_Kaestner	35	883	578	14080	0.961836	0.930122	0.997244
yellowgreen	alpha_K27_monovalent_Kaestner	3	883	67	14080	0.699558	0.799145	0.892069
midnightblue	alpha_K27_monovalent_Kaestner	6	883	249	14080	0.364729	0.00780661	0.0195636
grey60	alpha_K27_monovalent_Kaestner	3	883	199	14080	0.226144	0.00273331	0.00793295
brown4	alpha_K27_monovalent_Kaestner	2	883	51	14080	0.609141	0.77024	0.870688
darkorange	alpha_K27_monovalent_Kaestner	4	883	145	14080	0.421387	0.0844565	0.140162
sienna3	alpha_K27_monovalent_Kaestner	0	883	71	14080	0	0.0226626	0.0474546
lightgreen	alpha_K27_monovalent_Kaestner	38	883	192	14080	3.80775	1.8393e-10	1.71302e-09
purple	alpha_K27_monovalent_Kaestner	11	883	351	14080	0.477039	0.0101934	0.025042
orangered4	alpha_K27_monovalent_Kaestner	3	883	60	14080	0.785889	1	1
steelblue	alpha_K27_monovalent_Kaestner	23	883	106	14080	4.22491	1.25759e-07	8.00754e-07
violet	alpha_K27_monovalent_Kaestner	4	883	99	14080	0.627602	0.529265	0.643988
darkorange2	alpha_K27_monovalent_Kaestner	2	883	52	14080	0.596913	0.771468	0.870688
lightyellow	alpha_K27_monovalent_Kaestner	77	883	190	14080	11.0569	3.97195e-43	2.06541e-41
paleturquoise	alpha_K27_monovalent_Kaestner	40	883	101	14080	10.2141	1.92949e-22	3.64849e-21
mediumpurple3	alpha_K27_monovalent_Kaestner	1	883	60	14080	0.252483	0.182792	0.27029
thistle2	alpha_K27_monovalent_Kaestner	14	883	44	14080	7.06848	2.57147e-07	1.58871e-06
plum1	alpha_K27_monovalent_Kaestner	8	883	65	14080	2.10751	0.0641947	0.112832
salmon	alpha_K27_monovalent_Kaestner	10	883	278	14080	0.552594	0.0611575	0.108725
floralwhite	alpha_K27_monovalent_Kaestner	0	883	53	14080	0	0.0785243	0.132073
darkgrey	alpha_K27_monovalent_Kaestner	4	883	156	14080	0.390563	0.0647894	0.113245
darkturquoise	alpha_K27_monovalent_Kaestner	0	883	161	14080	0	5.0727e-05	0.000209627
lightcyan1	alpha_K27_monovalent_Kaestner	2	883	58	14080	0.532714	0.584574	0.701489
orange	alpha_K27_monovalent_Kaestner	8	883	147	14080	0.858906	0.863707	0.940581
royalblue	alpha_K27_monovalent_Kaestner	5	883	186	14080	0.409537	0.0457394	0.0886951
darkgreen	alpha_K27_monovalent_Kaestner	1	883	170	14080	0.0873924	0.000348157	0.00123438
red	alpha_K27_monovalent_Kaestner	12	883	656	14080	0.268565	5.46937e-08	3.66977e-07
bisque4	alpha_K27_monovalent_Kaestner	4	883	49	14080	1.32996	0.54815	0.661342
plum2	alpha_K27_monovalent_Kaestner	1	883	45	14080	0.338942	0.528549	0.643988
thistle1	alpha_K27_monovalent_Kaestner	2	883	39	14080	0.807441	1	1
darkslateblue	alpha_K27_monovalent_Kaestner	0	883	49	14080	0	0.0736478	0.124881
darkmagenta	alpha_K27_monovalent_Kaestner	2	883	79	14080	0.386827	0.240885	0.341609
skyblue	alpha_K27_monovalent_Kaestner	2	883	108	14080	0.280378	0.0686664	0.119022
ivory	alpha_K27_monovalent_Kaestner	2	883	53	14080	0.585164	0.772952	0.870688
darkolivegreen	alpha_K27_monovalent_Kaestner	2	883	97	14080	0.313105	0.092559	0.152393
white	beta_K4_monovalent_Kaestner	99	9013	126	14080	2.07305	0.000513416	0.00174115
turquoise	beta_K4_monovalent_Kaestner	1627	9013	2467	14080	1.10851	0.028224	0.0571812
brown	beta_K4_monovalent_Kaestner	202	9013	919	14080	0.139113	5.68756e-160	3.54904e-157
lightsteelblue1	beta_K4_monovalent_Kaestner	31	9013	59	14080	0.621112	0.0767755	0.129832
magenta	beta_K4_monovalent_Kaestner	147	9013	482	14080	0.234228	4.52633e-52	3.53053e-50
yellow	beta_K4_monovalent_Kaestner	711	9013	862	14080	2.78798	1.5356e-34	5.04325e-33
green	beta_K4_monovalent_Kaestner	474	9013	659	14080	1.46483	1.22018e-05	5.63994e-05
darkred	beta_K4_monovalent_Kaestner	144	9013	178	14080	2.40332	8.82944e-07	5.14913e-06
blue	beta_K4_monovalent_Kaestner	957	9013	1193	14080	2.43159	5.37642e-37	2.09681e-35
cyan	beta_K4_monovalent_Kaestner	152	9013	264	14080	0.758939	0.0324729	0.0653649
greenyellow	beta_K4_monovalent_Kaestner	207	9013	299	14080	1.27115	0.0591075	0.106846
tan	beta_K4_monovalent_Kaestner	193	9013	278	14080	1.28254	0.0584768	0.106383
skyblue3	beta_K4_monovalent_Kaestner	46	9013	66	14080	1.29453	0.370107	0.484165
saddlebrown	beta_K4_monovalent_Kaestner	72	9013	107	14080	1.15777	0.544338	0.659547
grey	beta_K4_monovalent_Kaestner	137	9013	265	14080	0.595564	4.28565e-05	0.00017948
pink	beta_K4_monovalent_Kaestner	406	9013	556	14080	1.54622	4.96332e-06	2.53862e-05
lightcyan	beta_K4_monovalent_Kaestner	174	9013	236	14080	1.58908	0.00160704	0.00493986
black	beta_K4_monovalent_Kaestner	286	9013	578	14080	0.535917	3.69676e-13	4.76227e-12
yellowgreen	beta_K4_monovalent_Kaestner	53	9013	67	14080	2.13485	0.0102402	0.0250584
midnightblue	beta_K4_monovalent_Kaestner	194	9013	249	14080	2.00452	1.98314e-06	1.09511e-05
grey60	beta_K4_monovalent_Kaestner	157	9013	199	14080	2.12094	6.76908e-06	3.32591e-05
brown4	beta_K4_monovalent_Kaestner	33	9013	51	14080	1.03079	1	1
darkorange	beta_K4_monovalent_Kaestner	104	9013	145	14080	1.43098	0.0555928	0.10173
sienna3	beta_K4_monovalent_Kaestner	51	9013	71	14080	1.43601	0.214673	0.310802
lightgreen	beta_K4_monovalent_Kaestner	70	9013	192	14080	0.317292	7.28519e-15	1.01021e-13
purple	beta_K4_monovalent_Kaestner	232	9013	351	14080	1.09857	0.430741	0.545198
orangered4	beta_K4_monovalent_Kaestner	41	9013	60	14080	1.21406	0.590026	0.702626
steelblue	beta_K4_monovalent_Kaestner	43	9013	106	14080	0.380788	1.1308e-06	6.41475e-06
violet	beta_K4_monovalent_Kaestner	73	9013	99	14080	1.58313	0.0457689	0.0886951
darkorange2	beta_K4_monovalent_Kaestner	34	9013	52	14080	1.06215	0.885899	0.958061
lightyellow	beta_K4_monovalent_Kaestner	34	9013	190	14080	0.119221	2.2452e-39	1.00072e-37
paleturquoise	beta_K4_monovalent_Kaestner	9	9013	101	14080	0.0540606	3.62222e-31	1.07632e-29
mediumpurple3	beta_K4_monovalent_Kaestner	48	9013	60	14080	2.25532	0.00992529	0.0245769
thistle2	beta_K4_monovalent_Kaestner	13	9013	44	14080	0.234681	4.34151e-06	2.25759e-05
plum1	beta_K4_monovalent_Kaestner	23	9013	65	14080	0.306121	3.20048e-06	1.73661e-05
salmon	beta_K4_monovalent_Kaestner	196	9013	278	14080	1.35138	0.0230473	0.0479385
floralwhite	beta_K4_monovalent_Kaestner	43	9013	53	14080	2.42407	0.00930523	0.0231825
darkgrey	beta_K4_monovalent_Kaestner	93	9013	156	14080	0.828144	0.275437	0.380049
darkturquoise	beta_K4_monovalent_Kaestner	128	9013	161	14080	2.19751	2.19875e-05	9.74147e-05
lightcyan1	beta_K4_monovalent_Kaestner	39	9013	58	14080	1.15465	0.681895	0.786511
orange	beta_K4_monovalent_Kaestner	81	9013	147	14080	0.687194	0.0248743	0.0508904
royalblue	beta_K4_monovalent_Kaestner	151	9013	186	14080	2.44959	3.0147e-07	1.82638e-06
darkgreen	beta_K4_monovalent_Kaestner	142	9013	170	14080	2.88054	1.91042e-08	1.40247e-07
red	beta_K4_monovalent_Kaestner	500	9013	656	14080	1.84891	8.54944e-12	9.04212e-11
bisque4	beta_K4_monovalent_Kaestner	12	9013	49	14080	0.181264	2.76758e-08	1.98502e-07
plum2	beta_K4_monovalent_Kaestner	39	9013	45	14080	3.66549	0.000947431	0.00307915
thistle1	beta_K4_monovalent_Kaestner	25	9013	39	14080	1.00392	1	1
darkslateblue	beta_K4_monovalent_Kaestner	38	9013	49	14080	1.94601	0.0524421	0.0982698
darkmagenta	beta_K4_monovalent_Kaestner	55	9013	79	14080	1.29011	0.347321	0.460145
skyblue	beta_K4_monovalent_Kaestner	89	9013	108	14080	2.64953	3.11096e-05	0.000134808
ivory	beta_K4_monovalent_Kaestner	34	9013	53	14080	1.00604	1	1
darkolivegreen	beta_K4_monovalent_Kaestner	71	9013	97	14080	1.53941	0.0705426	0.121398
white	beta_K27_monovalent_Kaestner	1	1164	126	14080	0.0879925	0.000464396	0.00160101
turquoise	beta_K27_monovalent_Kaestner	136	1164	2467	14080	0.600786	1.25123e-08	9.40685e-08
brown	beta_K27_monovalent_Kaestner	315	1164	919	14080	7.56103	1.28053e-122	3.99525e-120
lightsteelblue1	beta_K27_monovalent_Kaestner	6	1164	59	14080	1.25748	0.631584	0.743483
magenta	beta_K27_monovalent_Kaestner	145	1164	482	14080	5.31004	5.27904e-46	3.29412e-44
yellow	beta_K27_monovalent_Kaestner	22	1164	862	14080	0.276965	1.07454e-12	1.24168e-11
green	beta_K27_monovalent_Kaestner	19	1164	659	14080	0.318308	1.06978e-08	8.14078e-08
darkred	beta_K27_monovalent_Kaestner	3	1164	178	14080	0.18814	0.000298111	0.00106852
blue	beta_K27_monovalent_Kaestner	23	1164	1193	14080	0.202383	5.37149e-22	9.5766e-21
cyan	beta_K27_monovalent_Kaestner	8	1164	264	14080	0.342253	0.0006639	0.00219192
greenyellow	beta_K27_monovalent_Kaestner	12	1164	299	14080	0.458388	0.00543431	0.0140726
tan	beta_K27_monovalent_Kaestner	14	1164	278	14080	0.583446	0.0473724	0.0906761
skyblue3	beta_K27_monovalent_Kaestner	2	1164	66	14080	0.34565	0.173735	0.260602
saddlebrown	beta_K27_monovalent_Kaestner	3	1164	107	14080	0.318343	0.0339131	0.0678261
grey	beta_K27_monovalent_Kaestner	25	1164	265	14080	1.15926	0.498165	0.616775
pink	beta_K27_monovalent_Kaestner	19	1164	556	14080	0.382542	4.2221e-06	2.21394e-05
lightcyan	beta_K27_monovalent_Kaestner	7	1164	236	14080	0.335205	0.00119698	0.00369759
black	beta_K27_monovalent_Kaestner	47	1164	578	14080	0.981401	1	1
yellowgreen	beta_K27_monovalent_Kaestner	2	1164	67	14080	0.340306	0.175834	0.262489
midnightblue	beta_K27_monovalent_Kaestner	8	1164	249	14080	0.363985	0.00162117	0.00495886
grey60	beta_K27_monovalent_Kaestner	4	1164	199	14080	0.224965	0.000371919	0.0013038
brown4	beta_K27_monovalent_Kaestner	2	1164	51	14080	0.451984	0.438655	0.551857
darkorange	beta_K27_monovalent_Kaestner	3	1164	145	14080	0.232463	0.0034397	0.00953943
sienna3	beta_K27_monovalent_Kaestner	1	1164	71	14080	0.157804	0.0289032	0.0583676
lightgreen	beta_K27_monovalent_Kaestner	50	1164	192	14080	4.03729	1.17192e-13	1.55591e-12
purple	beta_K27_monovalent_Kaestner	10	1164	351	14080	0.319573	4.63207e-05	0.000192694
orangered4	beta_K27_monovalent_Kaestner	1	1164	60	14080	0.187385	0.0601478	0.107235
steelblue	beta_K27_monovalent_Kaestner	29	1164	106	14080	4.25978	5.00434e-09	4.10883e-08
violet	beta_K27_monovalent_Kaestner	3	1164	99	14080	0.345086	0.0643722	0.112832
darkorange2	beta_K27_monovalent_Kaestner	2	1164	52	14080	0.44291	0.319436	0.429748
lightyellow	beta_K27_monovalent_Kaestner	82	1164	190	14080	8.98474	3.19959e-39	1.33103e-37
paleturquoise	beta_K27_monovalent_Kaestner	52	1164	101	14080	12.2745	6.30831e-30	1.71147e-28
mediumpurple3	beta_K27_monovalent_Kaestner	1	1164	60	14080	0.187385	0.0601478	0.107235
thistle2	beta_K27_monovalent_Kaestner	17	1164	44	14080	7.07321	2.80188e-08	1.98679e-07
plum1	beta_K27_monovalent_Kaestner	15	1164	65	14080	3.35879	0.0002111	0.000779446
salmon	beta_K27_monovalent_Kaestner	14	1164	278	14080	0.583446	0.0473724	0.0906761
floralwhite	beta_K27_monovalent_Kaestner	0	1164	53	14080	0	0.0207999	0.0441468
darkgrey	beta_K27_monovalent_Kaestner	7	1164	156	14080	0.518431	0.105438	0.170892
darkturquoise	beta_K27_monovalent_Kaestner	1	1164	161	14080	0.068542	3.27006e-05	0.000140725
lightcyan1	beta_K27_monovalent_Kaestner	2	1164	58	14080	0.395272	0.234459	0.334788
orange	beta_K27_monovalent_Kaestner	12	1164	147	14080	0.986189	1	1
royalblue	beta_K27_monovalent_Kaestner	2	1164	186	14080	0.119106	3.73184e-05	0.000159498
darkgreen	beta_K27_monovalent_Kaestner	1	1164	170	14080	0.0648412	1.47195e-05	6.66373e-05
red	beta_K27_monovalent_Kaestner	12	1164	656	14080	0.198512	7.70797e-13	9.24957e-12
bisque4	beta_K27_monovalent_Kaestner	9	1164	49	14080	2.50807	0.0176632	0.0386731
plum2	beta_K27_monovalent_Kaestner	1	1164	45	14080	0.251558	0.178173	0.265346
thistle1	beta_K27_monovalent_Kaestner	3	1164	39	14080	0.924492	1	1
darkslateblue	beta_K27_monovalent_Kaestner	1	1164	49	14080	0.230524	0.185158	0.27314
darkmagenta	beta_K27_monovalent_Kaestner	6	1164	79	14080	0.911564	1	1
skyblue	beta_K27_monovalent_Kaestner	0	1164	108	14080	0	0.000147403	0.000564292
ivory	beta_K27_monovalent_Kaestner	2	1164	53	14080	0.434192	0.319556	0.429748
darkolivegreen	beta_K27_monovalent_Kaestner	2	1164	97	14080	0.232299	0.0239803	0.0493852
white	beta_biv_Kaestner	5	1436	126	14080	0.361638	0.0170347	0.0374283
turquoise	beta_biv_Kaestner	145	1436	2467	14080	0.49927	1.56027e-16	2.37466e-15
brown	beta_biv_Kaestner	244	1436	919	14080	3.62884	9.4501e-49	6.55207e-47
lightsteelblue1	beta_biv_Kaestner	7	1436	59	14080	1.18618	0.664208	0.772362
magenta	beta_biv_Kaestner	113	1436	482	14080	2.84095	7.26691e-18	1.16271e-16
yellow	beta_biv_Kaestner	36	1436	862	14080	0.367925	3.3771e-11	3.34493e-10
green	beta_biv_Kaestner	58	1436	659	14080	0.843438	0.235878	0.336045
darkred	beta_biv_Kaestner	14	1436	178	14080	0.749226	0.381667	0.497203
blue	beta_biv_Kaestner	58	1436	1193	14080	0.426813	5.13546e-12	5.52505e-11
cyan	beta_biv_Kaestner	27	1436	264	14080	1.00316	1	1
greenyellow	beta_biv_Kaestner	25	1436	299	14080	0.799924	0.33381	0.44508
tan	beta_biv_Kaestner	19	1436	278	14080	0.641197	0.0706211	0.121398
skyblue3	beta_biv_Kaestner	9	1436	66	14080	1.39268	0.312011	0.423249
saddlebrown	beta_biv_Kaestner	7	1436	107	14080	0.614489	0.261071	0.365266
grey	beta_biv_Kaestner	39	1436	265	14080	1.53389	0.0181072	0.0393691
pink	beta_biv_Kaestner	29	1436	556	14080	0.473922	2.25019e-05	9.88818e-05
lightcyan	beta_biv_Kaestner	18	1436	236	14080	0.723569	0.231619	0.331492
black	beta_biv_Kaestner	150	1436	578	14080	3.32873	1.89749e-28	4.55398e-27
yellowgreen	beta_biv_Kaestner	1	1436	67	14080	0.132814	0.0131534	0.0307406
midnightblue	beta_biv_Kaestner	14	1436	249	14080	0.519892	0.0145897	0.0333479
grey60	beta_biv_Kaestner	10	1436	199	14080	0.462147	0.0127131	0.0298232
brown4	beta_biv_Kaestner	4	1436	51	14080	0.748694	0.815765	0.900951
darkorange	beta_biv_Kaestner	13	1436	145	14080	0.865937	0.782045	0.879273
sienna3	beta_biv_Kaestner	4	1436	71	14080	0.524366	0.241677	0.341609
lightgreen	beta_biv_Kaestner	19	1436	192	14080	0.966583	1	1
purple	beta_biv_Kaestner	43	1436	351	14080	1.23633	0.210343	0.305641
orangered4	beta_biv_Kaestner	3	1436	60	14080	0.462317	0.280307	0.383579
steelblue	beta_biv_Kaestner	23	1436	106	14080	2.46324	0.000498121	0.00170784
violet	beta_biv_Kaestner	3	1436	99	14080	0.273654	0.0119823	0.0284296
darkorange2	beta_biv_Kaestner	5	1436	52	14080	0.936483	1	1
lightyellow	beta_biv_Kaestner	30	1436	190	14080	1.66475	0.0151389	0.0342271
paleturquoise	beta_biv_Kaestner	20	1436	101	14080	2.1905	0.00416146	0.0112413
mediumpurple3	beta_biv_Kaestner	3	1436	60	14080	0.462317	0.280307	0.383579
thistle2	beta_biv_Kaestner	5	1436	44	14080	1.12927	0.801026	0.892183
plum1	beta_biv_Kaestner	14	1436	65	14080	2.43063	0.00608215	0.0154909
salmon	beta_biv_Kaestner	30	1436	278	14080	1.06653	0.689818	0.794182
floralwhite	beta_biv_Kaestner	2	1436	53	14080	0.344399	0.168441	0.25327
darkgrey	beta_biv_Kaestner	39	1436	156	14080	2.98859	1.28945e-07	8.12743e-07
darkturquoise	beta_biv_Kaestner	13	1436	161	14080	0.771374	0.432779	0.545564
lightcyan1	beta_biv_Kaestner	4	1436	58	14080	0.651269	0.517677	0.635744
orange	beta_biv_Kaestner	21	1436	147	14080	1.47438	0.100612	0.164351
royalblue	beta_biv_Kaestner	10	1436	186	14080	0.4968	0.0273878	0.0556677
darkgreen	beta_biv_Kaestner	5	1436	170	14080	0.264272	0.000509783	0.00173828
red	beta_biv_Kaestner	42	1436	656	14080	0.590334	0.000718937	0.00236114
bisque4	beta_biv_Kaestner	18	1436	49	14080	5.16375	6.7391e-07	3.96717e-06
plum2	beta_biv_Kaestner	2	1436	45	14080	0.40873	0.318659	0.429748
thistle1	beta_biv_Kaestner	6	1436	39	14080	1.60336	0.283706	0.38738
darkslateblue	beta_biv_Kaestner	3	1436	49	14080	0.573367	0.478786	0.595144
darkmagenta	beta_biv_Kaestner	5	1436	79	14080	0.593536	0.34917	0.461615
skyblue	beta_biv_Kaestner	5	1436	108	14080	0.425446	0.0547991	0.101184
ivory	beta_biv_Kaestner	4	1436	53	14080	0.718016	0.65357	0.763722
darkolivegreen	beta_biv_Kaestner	10	1436	97	14080	1.01216	1	1
white	H3K27me3_positive_panProgenitor_Ferrer	8	1432	126	14080	0.596571	0.1823	0.27029
turquoise	H3K27me3_positive_panProgenitor_Ferrer	243	1432	2467	14080	0.95789	0.582343	0.700158
brown	H3K27me3_positive_panProgenitor_Ferrer	209	1432	919	14080	2.87304	5.16367e-31	1.46461e-29
lightsteelblue1	H3K27me3_positive_panProgenitor_Ferrer	9	1432	59	14080	1.59349	0.193563	0.283528
magenta	H3K27me3_positive_panProgenitor_Ferrer	109	1432	482	14080	2.71104	4.17306e-16	6.05578e-15
yellow	H3K27me3_positive_panProgenitor_Ferrer	49	1432	862	14080	0.515786	1.69261e-06	9.43026e-06
green	H3K27me3_positive_panProgenitor_Ferrer	38	1432	659	14080	0.527962	5.27581e-05	0.000216586
darkred	H3K27me3_positive_panProgenitor_Ferrer	6	1432	178	14080	0.305212	0.00105161	0.003331
blue	H3K27me3_positive_panProgenitor_Ferrer	65	1432	1193	14080	0.485634	1.5485e-09	1.34203e-08
cyan	H3K27me3_positive_panProgenitor_Ferrer	21	1432	264	14080	0.759793	0.258392	0.36233
greenyellow	H3K27me3_positive_panProgenitor_Ferrer	39	1432	299	14080	1.33392	0.100007	0.163791
tan	H3K27me3_positive_panProgenitor_Ferrer	34	1432	278	14080	1.23634	0.26919	0.37245
skyblue3	H3K27me3_positive_panProgenitor_Ferrer	18	1432	66	14080	3.34113	7.13214e-05	0.000287126
saddlebrown	H3K27me3_positive_panProgenitor_Ferrer	6	1432	107	14080	0.522716	0.146408	0.226696
grey	H3K27me3_positive_panProgenitor_Ferrer	40	1432	265	14080	1.58652	0.0101261	0.024975
pink	H3K27me3_positive_panProgenitor_Ferrer	27	1432	556	14080	0.440267	5.57949e-06	2.8006e-05
lightcyan	H3K27me3_positive_panProgenitor_Ferrer	10	1432	236	14080	0.386548	0.00106186	0.00334647
black	H3K27me3_positive_panProgenitor_Ferrer	124	1432	578	14080	2.54603	2.51448e-16	3.7358e-15
yellowgreen	H3K27me3_positive_panProgenitor_Ferrer	7	1432	67	14080	1.0306	0.840582	0.921872
midnightblue	H3K27me3_positive_panProgenitor_Ferrer	23	1432	249	14080	0.897216	0.750561	0.856216
grey60	H3K27me3_positive_panProgenitor_Ferrer	16	1432	199	14080	0.769687	0.40706	0.521572
brown4	H3K27me3_positive_panProgenitor_Ferrer	5	1432	51	14080	0.959905	1	1
darkorange	H3K27me3_positive_panProgenitor_Ferrer	5	1432	145	14080	0.313061	0.00512785	0.0134444
sienna3	H3K27me3_positive_panProgenitor_Ferrer	7	1432	71	14080	0.965878	1	1
lightgreen	H3K27me3_positive_panProgenitor_Ferrer	28	1432	192	14080	1.51804	0.0530855	0.0988816
purple	H3K27me3_positive_panProgenitor_Ferrer	31	1432	351	14080	0.852427	0.473825	0.590473
orangered4	H3K27me3_positive_panProgenitor_Ferrer	6	1432	60	14080	0.981301	1	1
steelblue	H3K27me3_positive_panProgenitor_Ferrer	22	1432	106	14080	2.33353	0.00101148	0.00322023
violet	H3K27me3_positive_panProgenitor_Ferrer	8	1432	99	14080	0.775254	0.616576	0.730063
darkorange2	H3K27me3_positive_panProgenitor_Ferrer	5	1432	52	14080	0.939406	1	1
lightyellow	H3K27me3_positive_panProgenitor_Ferrer	26	1432	190	14080	1.40762	0.115155	0.184721
paleturquoise	H3K27me3_positive_panProgenitor_Ferrer	14	1432	101	14080	1.42542	0.244156	0.343913
mediumpurple3	H3K27me3_positive_panProgenitor_Ferrer	0	1432	60	14080	0	0.00390327	0.0105897
thistle2	H3K27me3_positive_panProgenitor_Ferrer	9	1432	44	14080	2.27895	0.0394536	0.0781121
plum1	H3K27me3_positive_panProgenitor_Ferrer	12	1432	65	14080	2.00814	0.0370867	0.0739363
salmon	H3K27me3_positive_panProgenitor_Ferrer	37	1432	278	14080	1.36542	0.0877735	0.14528
floralwhite	H3K27me3_positive_panProgenitor_Ferrer	1	1432	53	14080	0.169285	0.039682	0.0781121
darkgrey	H3K27me3_positive_panProgenitor_Ferrer	4	1432	156	14080	0.230295	0.000451613	0.00156559
darkturquoise	H3K27me3_positive_panProgenitor_Ferrer	2	1432	161	14080	0.109864	9.51144e-06	4.53064e-05
lightcyan1	H3K27me3_positive_panProgenitor_Ferrer	3	1432	58	14080	0.480698	0.276197	0.380049
orange	H3K27me3_positive_panProgenitor_Ferrer	21	1432	147	14080	1.47904	0.0997299	0.163767
royalblue	H3K27me3_positive_panProgenitor_Ferrer	18	1432	186	14080	0.945646	0.903214	0.971733
darkgreen	H3K27me3_positive_panProgenitor_Ferrer	1	1432	170	14080	0.0515847	5.21199e-07	3.12719e-06
red	H3K27me3_positive_panProgenitor_Ferrer	20	1432	656	14080	0.267534	2.84622e-12	3.1715e-11
bisque4	H3K27me3_positive_panProgenitor_Ferrer	6	1432	49	14080	1.23339	0.632676	0.743483
plum2	H3K27me3_positive_panProgenitor_Ferrer	5	1432	45	14080	1.10438	0.803537	0.892183
thistle1	H3K27me3_positive_panProgenitor_Ferrer	3	1432	39	14080	0.735509	0.793566	0.887429
darkslateblue	H3K27me3_positive_panProgenitor_Ferrer	4	1432	49	14080	0.78454	0.814549	0.900951
darkmagenta	H3K27me3_positive_panProgenitor_Ferrer	7	1432	79	14080	0.858003	0.852376	0.929865
skyblue	H3K27me3_positive_panProgenitor_Ferrer	5	1432	108	14080	0.426774	0.0548078	0.101184
ivory	H3K27me3_positive_panProgenitor_Ferrer	9	1432	53	14080	1.81163	0.108438	0.175298
darkolivegreen	H3K27me3_positive_panProgenitor_Ferrer	7	1432	97	14080	0.685443	0.401625	0.51887
white	H3K27me3_positive_beta_Ferrer	4	674	126	14080	0.650069	0.529433	0.643988
turquoise	H3K27me3_positive_beta_Ferrer	65	674	2467	14080	0.488992	4.91884e-09	4.09248e-08
brown	H3K27me3_positive_beta_Ferrer	165	674	919	14080	5.43737	1.08073e-53	1.12396e-51
lightsteelblue1	H3K27me3_positive_beta_Ferrer	5	674	59	14080	1.84777	0.206112	0.3005
magenta	H3K27me3_positive_beta_Ferrer	78	674	482	14080	4.21113	7.11833e-22	1.23384e-20
yellow	H3K27me3_positive_beta_Ferrer	19	674	862	14080	0.432311	9.60965e-05	0.000384386
green	H3K27me3_positive_beta_Ferrer	15	674	659	14080	0.451083	0.00100781	0.00322023
darkred	H3K27me3_positive_beta_Ferrer	3	674	178	14080	0.338045	0.050282	0.0953676
blue	H3K27me3_positive_beta_Ferrer	28	674	1193	14080	0.455443	9.75389e-06	4.61093e-05
cyan	H3K27me3_positive_beta_Ferrer	5	674	264	14080	0.379394	0.0197033	0.0423961
greenyellow	H3K27me3_positive_beta_Ferrer	14	674	299	14080	0.976578	1	1
tan	H3K27me3_positive_beta_Ferrer	13	674	278	14080	0.975271	1	1
skyblue3	H3K27me3_positive_beta_Ferrer	6	674	66	14080	1.99777	0.134238	0.211457
saddlebrown	H3K27me3_positive_beta_Ferrer	4	674	107	14080	0.771085	0.819899	0.903917
grey	H3K27me3_positive_beta_Ferrer	18	674	265	14080	1.46176	0.143267	0.22294
pink	H3K27me3_positive_beta_Ferrer	10	674	556	14080	0.354733	0.00023538	0.000853936
lightcyan	H3K27me3_positive_beta_Ferrer	4	674	236	14080	0.339028	0.0200607	0.0430167
black	H3K27me3_positive_beta_Ferrer	50	674	578	14080	1.95423	5.56001e-05	0.000226761
yellowgreen	H3K27me3_positive_beta_Ferrer	2	674	67	14080	0.610861	0.771919	0.870688
midnightblue	H3K27me3_positive_beta_Ferrer	7	674	249	14080	0.570883	0.175584	0.262489
grey60	H3K27me3_positive_beta_Ferrer	7	674	199	14080	0.722286	0.503419	0.622046
brown4	H3K27me3_positive_beta_Ferrer	1	674	51	14080	0.396927	0.518258	0.635744
darkorange	H3K27me3_positive_beta_Ferrer	2	674	145	14080	0.276051	0.0495187	0.0944944
sienna3	H3K27me3_positive_beta_Ferrer	1	674	71	14080	0.283097	0.263467	0.366155
lightgreen	H3K27me3_positive_beta_Ferrer	15	674	192	14080	1.70113	0.0587808	0.106626
purple	H3K27me3_positive_beta_Ferrer	11	674	351	14080	0.637592	0.163075	0.24639
orangered4	H3K27me3_positive_beta_Ferrer	2	674	60	14080	0.684944	1	1
steelblue	H3K27me3_positive_beta_Ferrer	11	674	106	14080	2.3246	0.0179144	0.039086
violet	H3K27me3_positive_beta_Ferrer	4	674	99	14080	0.836519	1	1
darkorange2	H3K27me3_positive_beta_Ferrer	1	674	52	14080	0.389115	0.51858	0.635744
lightyellow	H3K27me3_positive_beta_Ferrer	20	674	190	14080	2.38073	0.000872863	0.00285166
paleturquoise	H3K27me3_positive_beta_Ferrer	9	674	101	14080	1.95847	0.0595798	0.107141
mediumpurple3	H3K27me3_positive_beta_Ferrer	1	674	60	14080	0.336154	0.369833	0.484165
thistle2	H3K27me3_positive_beta_Ferrer	9	674	44	14080	5.16982	0.00019637	0.000729375
plum1	H3K27me3_positive_beta_Ferrer	6	674	65	14080	2.03178	0.130979	0.207439
salmon	H3K27me3_positive_beta_Ferrer	13	674	278	14080	0.975271	1	1
floralwhite	H3K27me3_positive_beta_Ferrer	0	674	53	14080	0	0.182405	0.27029
darkgrey	H3K27me3_positive_beta_Ferrer	1	674	156	14080	0.127031	0.00736814	0.0186143
darkturquoise	H3K27me3_positive_beta_Ferrer	1	674	161	14080	0.123012	0.00777094	0.0195527
lightcyan1	H3K27me3_positive_beta_Ferrer	3	674	58	14080	1.08527	0.756865	0.860262
orange	H3K27me3_positive_beta_Ferrer	10	674	147	14080	1.45858	0.241042	0.341609
royalblue	H3K27me3_positive_beta_Ferrer	4	674	186	14080	0.433805	0.116023	0.185637
darkgreen	H3K27me3_positive_beta_Ferrer	0	674	170	14080	0	0.000410563	0.00143124
red	H3K27me3_positive_beta_Ferrer	10	674	656	14080	0.297491	8.33608e-06	4.03234e-05
bisque4	H3K27me3_positive_beta_Ferrer	4	674	49	14080	1.77251	0.296346	0.403755
plum2	H3K27me3_positive_beta_Ferrer	2	674	45	14080	0.924907	1	1
thistle1	H3K27me3_positive_beta_Ferrer	1	674	39	14080	0.522728	1	1
darkslateblue	H3K27me3_positive_beta_Ferrer	2	674	49	14080	0.845942	1	1
darkmagenta	H3K27me3_positive_beta_Ferrer	2	674	79	14080	0.515199	0.591314	0.702682
skyblue	H3K27me3_positive_beta_Ferrer	1	674	108	14080	0.184691	0.0657431	0.114591
ivory	H3K27me3_positive_beta_Ferrer	4	674	53	14080	1.62733	0.321563	0.431517
darkolivegreen	H3K27me3_positive_beta_Ferrer	1	674	97	14080	0.206024	0.0923918	0.152393
