# Supplementary material for: Insights into beta cell regeneration for diabetes via integration of molecular landscapes in human insulinomas
Source: Nat Commun. 2017 Oct 3;8:767. doi: 10.1038/s41467-017-00992-9 (PMC5626682; doi:10.1038/s41467-017-00992-9)
Supplement: Supplementary file 19 — Supplementary Data 16 [file 41467_2017_992_MOESM19_ESM.xlsx]

## Sheet: Supplementary Data 18
Supplementary Data 16. Allele Specific Expression (in Both Insulinomas and Beta cells) Result
Ensembl ID	Gene	hg19.coord	hg38.coord	sample_type	effect_size	t.val	dispersion	qvalue.BH	sample.size	totalCounts.A	totalCounts.B	dbGap	dbGapInfo	isdbGap
ENSG00000001561	ENPP4	6:46107752	6:46140015	insulinoma	0.664866	5.71345	4.64999	0.015026	11	1011	520	rs7451713	CAF=[0.5753,0.4247];COMMON=1;G5;G5A;GNO;HD;KGPROD;KGPhase1;KGPilot123;NSM;OTHERKG;PH3;REF;RS=7451713;RSPOS=46107752;S3D;SAO=0;SLO;SSR=0;VC=SNV;VLD;VP=0x050300000a0117051f000101;WGT=1;dbSNPBuildID=116	1
ENSG00000001561	ENPP4	6:46113855	6:46146118	insulinoma	0.426	5.80136	2.35827	0.0138284	11	1107	723	rs9763	CAF=[0.7576,0.2424];COMMON=1;G5;GNO;HD;KGPROD;KGPhase1;KGPilot123;OTHERKG;PH3;RS=9763;RSPOS=46113855;RV;SAO=0;SLO;SSR=0;U3;VC=SNV;VLD;VP=0x05010080000115051f000100;WGT=1;dbSNPBuildID=52	1
ENSG00000001561	ENPP4	6:46113221	6:46145484	insulinoma	0.625395	5.83361	2.80016	0.0103147	12	699	374	rs1048082	CAF=[0.5803,0.4197];COMMON=1;G5;G5A;GNO;HD;KGPROD;KGPhase1;KGPilot123;OTHERKG;RS=1048082;RSPOS=46113221;SAO=0;SLO;SSR=0;U3;VC=SNV;VLD;VP=0x05010080000117051e000100;WGT=1;dbSNPBuildID=86	1
ENSG00000006071	ABCC8	11:17460712	11:17439165	insulinoma	0.460424	7.5597	0.805103	0.00435779	10	561	354	rs2237982	CAF=[0.5601,0.4399];COMMON=1;G5;G5A;GNO;HD;INT;KGPROD;KGPhase1;KGPilot123;OTHERKG;PH3;RS=2237982;RSPOS=17460712;RV;SAO=0;SLO;SSR=0;VC=SNV;VLD;VP=0x05010008000117051f000100;WGT=1;dbSNPBuildID=98	1
ENSG00000006715	VPS41	7:38763217	7:38723617	insulinoma	1.10553	12.874	0.531867	0.0427977	4	290	96	rs73370730	CAF=[0.9339,0.06612];COMMON=1;G5;G5A;GNO;KGPROD;KGPhase1;KGPilot123;OTHERKG;R3;RS=73370730;RSPOS=38763217;SAO=0;SLO;SSR=0;VC=SNV;VP=0x05010004000113011e000100;WGT=1;dbSNPBuildID=130	1
ENSG00000007923	DNAJC11	1:6695123	1:6635063	beta	0.198671	23.4574	0.00717382	0.0384888	4	222	182	rs1043681	CAF=[0.3448,0.6552];COMMON=1;G5;GNO;HD;KGPROD;KGPhase1;KGPilot123;OTHERKG;PH3;RS=1043681;RSPOS=6695123;RV;SAO=0;SLO;SSR=0;U3;VC=SNV;VLD;VP=0x05010080000115051f000100;WGT=1;dbSNPBuildID=86	1
ENSG00000008710	PKD1	16:2164211	16:2114210	insulinoma	1.38238	12.2205	2.61859	0.000998146	8	1020	256	rs148709380	CAF=[0.9536,0.04637];COMMON=1;G5;G5A;KGPROD;KGPhase1;NSM;OTHERKG;REF;RS=148709380;RSPOS=2164211;SAO=0;SSR=0;VC=SNV;VLD;VP=0x050000000a01170016000100;WGT=1;dbSNPBuildID=134	1
ENSG00000028310	BRD9	5:878576	5:878461	insulinoma	1.37548	10.9446	2.34516	0.000166348	11	736	186	NA	NA	0
ENSG00000035115	SH3YL1	2:218386	2:218386	beta	0.710084	6.21473	2.81824	0.044732	9	655	322	rs9213	CAF=[0.7351,0.2649];COMMON=1;G5;G5A;GNO;HD;KGPROD;KGPhase1;KGPilot123;OTHERKG;PH3;RS=9213;RSPOS=218386;RV;SAO=0;SLO;SSR=0;U3;VC=SNV;VLD;VP=0x05010080000117051f000100;WGT=1;dbSNPBuildID=52	1
ENSG00000035115	SH3YL1	2:218386	2:218386	insulinoma	0.388295	4.61145	2.56443	0.0243641	15	895	607	rs9213	CAF=[0.7351,0.2649];COMMON=1;G5;G5A;GNO;HD;KGPROD;KGPhase1;KGPilot123;OTHERKG;PH3;RS=9213;RSPOS=218386;RV;SAO=0;SLO;SSR=0;U3;VC=SNV;VLD;VP=0x05010080000117051f000100;WGT=1;dbSNPBuildID=52	1
ENSG00000036828	CASR	3:121961931	3:122243084	insulinoma	-0.618184	-10.3135	0.63033	0.0278993	5	270	501	rs2173960	CAF=[0.2231,0.7769];COMMON=1;G5;G5A;GNO;INT;KGPROD;KGPhase1;KGPilot123;OTHERKG;RS=2173960;RSPOS=121961931;RV;SAO=0;SLO;SSR=0;VC=SNV;VLD;VP=0x05010008000117011e000100;WGT=1;dbSNPBuildID=96	1
ENSG00000041988	THAP3	1:6695123	1:6635063	beta	0.198671	23.4574	0.00717382	0.0384888	4	222	182	rs1043681	CAF=[0.3448,0.6552];COMMON=1;G5;GNO;HD;KGPROD;KGPhase1;KGPilot123;OTHERKG;PH3;RS=1043681;RSPOS=6695123;RV;SAO=0;SLO;SSR=0;U3;VC=SNV;VLD;VP=0x05010080000115051f000100;WGT=1;dbSNPBuildID=86	1
ENSG00000042429	MED17	11:93517874	11:93784708	insulinoma	0.645606	5.37045	1.32727	0.0332438	9	267	140	rs7116967	CAF=[0.3994,0.6006];COMMON=1;G5;GNO;KGPROD;KGPhase1;OTHERKG;REF;RS=7116967;RSPOS=93517874;SAO=0;SLO;SSR=0;SYN;VC=SNV;VLD;VP=0x050100000301050116000100;WGT=1;dbSNPBuildID=116	1
ENSG00000049449	RCN1	11:32125961	11:32104415	insulinoma	1.40431	12.6113	2.73767	0.000136134	10	1120	275	rs11529889	CAF=[0.5436,0.4564];COMMON=1;G5;G5A;GNO;HD;KGPROD;KGPhase1;KGPilot123;OTHERKG;PH3;REF;RS=11529889;RSPOS=32125961;SAO=0;SLO;SSR=0;SYN;VC=SNV;VLD;VP=0x05010000030107051f000100;WGT=1;dbSNPBuildID=120	1
ENSG00000066044	ELAVL1	19:8326999	19:8262115	insulinoma	0.399273	11.8672	0.073171	0.0496554	4	161	108	rs1044547	CAF=[0.8434,0.1566];COMMON=1;G5;GNO;KGPROD;KGPhase1;OTHERKG;PH3;RS=1044547;RSPOS=8326999;SAO=0;SSR=0;U3;VC=SNV;VLD;VP=0x050000800001150117000100;WGT=1;dbSNPBuildID=86	1
ENSG00000066044	ELAVL1	19:8387207	19:8322323	insulinoma	0.762915	10.145	6.29805	2.64e-06	20	3502	1633	rs1057232	CAF=[0.4325,0.5675];COMMON=1;G5;G5A;GNO;KGPROD;KGPhase1;OTHERKG;R3;R5;RS=1057232;RSPOS=8387207;SAO=0;SLO;SSR=0;U3;VC=SNV;VLD;VP=0x050100860001170116000100;WGT=1;dbSNPBuildID=86	1
ENSG00000066117	SMARCD1	12:50494107	12:50100324	beta	1.1251	14.9324	0.63859	0.0159186	6	459	149	NA	NA	0
ENSG00000066230	SLC9A3	5:473797	5:473682	insulinoma	1.52794	17.0957	0.301937	0.0252656	4	212	46	rs6868891	CAF=[0.4725,0.5275];COMMON=1;G5;G5A;GNO;INT;KGPROD;KGPhase1;KGPilot123;OTHERKG;R5;RS=6868891;RSPOS=473797;SAO=0;SLO;SSR=0;VC=SNV;VP=0x0501000a000113011e000100;WGT=1;dbSNPBuildID=116	1
ENSG00000066427	ATXN3	14:92537387	14:92071043	insulinoma	0.385508	4.65289	3.17065	0.00936389	25	1141	776	rs12896588	CAF=[0.9206,0.07943];COMMON=1;HD;KGPROD;KGPhase1;NSM;OTHERKG;REF;RS=12896588;RSPOS=92537387;SAO=0;SSR=0;VC=SNV;VP=0x050000000a01100416000100;WGT=1;dbSNPBuildID=121	1
ENSG00000067082	KLF6	10:3819140	10:3776948	insulinoma	0.893283	9.21322	1.70094	0.00119419	10	623	255	NA	NA	0
ENSG00000067900	ROCK1	18:18530647	18:20950686	insulinoma	1.26517	12.4045	0.835651	0.0458464	4	365	103	NA	NA	0
ENSG00000068305	MEF2A	15:100255013	15:99714808	beta	-1.49711	-10.7102	1.02186	0.0317224	6	64	286	rs12902459	GNO;OTHERKG;RS=12902459;RSPOS=100255013;SAO=0;SSR=0;U3;VC=SNV;VLD;VP=0x050000800001040102000100;WGT=1;dbSNPBuildID=121	1
ENSG00000069345	DNAJA2	16:46990372	16:46956460	insulinoma	1.38304	10.9722	0.978099	0.0238082	5	307	77	rs200182056	OTHERKG;RS=200182056;RSPOS=46990372;SAO=0;SSR=0;U3;VC=SNV;VP=0x050000800001000002000100;WGT=1;dbSNPBuildID=137	1
ENSG00000069345	DNAJA2	16:46990383	16:46956471	insulinoma	1.21292	9.54278	3.18789	0.000255735	12	861	256	NA	NA	0
ENSG00000069345	DNAJA2	16:46990365	16:46956453	insulinoma	1.38629	11.9882	0.823727	0.0186446	5	308	77	rs201781640	OTHERKG;RS=201781640;RSPOS=46990365;SAO=0;SSR=0;U3;VC=SNV;VP=0x050000800001000002000100;WGT=1;dbSNPBuildID=137	1
ENSG00000069702	TGFBR3	1:92146917	1:91681360	insulinoma	0.395803	9.47603	0.216889	0.0339644	5	309	208	rs6669888	CAF=[0.8457,0.1543];COMMON=1;G5;G5A;GNO;HD;KGPROD;KGPhase1;KGPilot123;OTHERKG;PH3;RS=6669888;RSPOS=92146917;SAO=0;SLO;SSR=0;U3;VC=SNV;VLD;VP=0x05010080000117051f000101;WGT=1;dbSNPBuildID=116	1
ENSG00000070159	PTPN3	9:112212765	9:109450485	insulinoma	0.66382	5.04061	1.98062	0.0426139	9	336	173	rs10979875	CAF=[0.7185,0.2815];COMMON=1;G5;GNO;HD;INT;KGPROD;KGPhase1;KGPilot123;OTHERKG;PH3;RS=10979875;RSPOS=112212765;SAO=0;SLO;SSR=0;U5;VC=SNV;VLD;VP=0x05010048000115051f000100;WGT=1;dbSNPBuildID=120	1
ENSG00000070831	CDC42	1:22418307	1:22091814	insulinoma	1.09444	8.62713	3.85839	0.000348286	13	956	320	rs2206306	CFL;OTHERKG;RS=2206306;RSPOS=22418307;RV;SAO=0;SLO;SSR=0;U3;VC=SNV;VP=0x050100800009000002000100;WGT=1;dbSNPBuildID=96	1
ENSG00000070831	CDC42	1:22418310	1:22091817	insulinoma	1.4649	10.1536	3.6182	0.000154652	12	926	214	NA	NA	0
ENSG00000071626	DAZAP1	19:1430270	19:1430271	insulinoma	2.76212	16.2878	0.64919	0.0278993	4	380	24	NA	NA	0
ENSG00000072195	SPEG	2:220346596	2:219481874	insulinoma	0.505012	9.98638	0.330132	0.0299112	5	343	207	rs3731906	CAF=[0.4403,0.5597];COMMON=1;G5;G5A;GNO;HD;INT;KGPROD;KGPhase1;KGPilot123;OTHERKG;PH3;RS=3731906;RSPOS=220346596;SAO=0;SLO;SSR=0;VC=SNV;VLD;VP=0x05010008000117051f000100;WGT=1;dbSNPBuildID=107	1
ENSG00000072736	NFATC3	16:68260850	16:68226947	insulinoma	0.756442	6.85882	1.45695	0.0268639	7	375	176	rs367867694	OTHERKG;RS=367867694;RSPOS=68260850;SAO=0;SSR=0;U3;VC=SNV;VP=0x050000800001000002000100;WGT=1;dbSNPBuildID=138	1
ENSG00000075239	ACAT1	11:108009660	11:108138933	insulinoma	-0.226442	-7.55517	0.393336	0.00726753	9	787	987	rs35188041	CAF=[0.8751,0.1249,.];COMMON=1;G5;G5A;GNO;HD;KGPROD;KGPhase1;OTHERKG;REF;RS=35188041;RSPOS=108009660;S3D;SAO=0;SLO;SSR=0;SYN;VC=SNV;VLD;VP=0x050300000301170516000100;WGT=1;dbSNPBuildID=126	1
ENSG00000075539	FRYL	4:48500108	4:48498091	insulinoma	1.02796	7.76073	2.77823	0.00221703	11	601	215	NA	NA	0
ENSG00000075539	FRYL	4:48500104	4:48498087	insulinoma	1.28205	7.67385	3.25553	0.00664899	9	537	149	rs71811634	OTHERKG;RS=71811634;RSPOS=48500104;SAO=0;SSR=0;U3;VC=DIV;VP=0x050000800001000002000200;WGT=1;dbSNPBuildID=130	1
ENSG00000075539	FRYL	4:48500104	4:48498087	beta	1.11881	36.2916	0.0351026	0.023451	4	150	49	rs71811634	OTHERKG;RS=71811634;RSPOS=48500104;SAO=0;SSR=0;U3;VC=DIV;VP=0x050000800001000002000200;WGT=1;dbSNPBuildID=130	1
ENSG00000075624	ACTB	7:5567282	7:5527651	insulinoma	0.99619	6.68999	6.9308	0.0126548	9	1159	428	NA	NA	0
ENSG00000077232	DNAJC10	2:183584755	2:182720028	insulinoma	0.218643	4.25489	1.69536	0.0410888	14	1441	1158	rs6729801	CAF=[0.6428,0.3572];COMMON=1;G5;GNO;HD;KGPROD;KGPhase1;KGPilot123;NSM;OTHERKG;PH3;REF;RS=6729801;RSPOS=183584755;S3D;SAO=0;SSR=0;VC=SNV;VLD;VP=0x050200000a0115051f000101;WGT=1;dbSNPBuildID=116	1
ENSG00000077264	PAK3	X:110346240	X:111103012	insulinoma	-1.73101	-12.5522	1.32482	0.00224391	7	82	463	rs5942715	CAF=[0.1711,0.8289];COMMON=1;GNO;INT;KGPROD;KGPhase1;KGPilot123;OTHERKG;RS=5942715;RSPOS=110346240;SAO=0;SLO;SSR=0;VC=SNV;VP=0x05010008000110011e000100;WGT=1;dbSNPBuildID=114	1
ENSG00000077585	GPR137B	1:236383650	1:236220350	beta	-0.550274	-9.3827	0.36865	0.0143293	9	169	293	rs1749601	CAF=[0.4348,0.5652];COMMON=1;G5;G5A;GNO;INT;KGPROD;KGPhase1;KGPilot123;OTHERKG;RS=1749601;RSPOS=236383650;SAO=0;SLO;SSR=0;VC=SNV;VP=0x05010008000113011e000100;WGT=1;dbSNPBuildID=89	1
ENSG00000080947	CROCCP3	1:16812970	1:16486475	insulinoma	1.35812	7.17939	1.79333	0.0230353	7	245	63	NA	NA	0
ENSG00000081181	ARG2	14:68117006	14:67650289	insulinoma	-0.559064	-4.94225	2.1086	0.0374409	10	259	453	rs10483801	CAF=[0.6814,0.3186];COMMON=1;G5;G5A;GNO;HD;INT;KGPROD;KGPhase1;KGPilot123;OTHERKG;PH3;PM;PMC;RS=10483801;RSPOS=68117006;SAO=0;SLO;SSR=0;VC=SNV;VLD;VP=0x05012808000117051f000100;WGT=1;dbSNPBuildID=119	1
ENSG00000083312	TNPO1	5:72205439	5:72909612	insulinoma	-0.667172	-22.2919	0.184693	0.015026	4	312	608	rs268791	CAF=[0.8604,0.1396];COMMON=1;G5;GNO;HD;KGPROD;KGPhase1;OTHERKG;PH3;RS=268791;RSPOS=72205439;SAO=0;SLO;SSR=0;U3;VC=SNV;VLD;VP=0x050100800001150517000100;WGT=1;dbSNPBuildID=79	1
ENSG00000084652	TXLNA	1:32661600	1:32195999	insulinoma	1.22789	13.0864	1.06908	0.000112404	10	536	157	rs371779212	OTHERKG;RS=371779212;RSPOS=32661601;SAO=0;SSR=0;U3;VC=DIV;VP=0x050000800001000002000200;WGT=1;dbSNPBuildID=138	1
ENSG00000084652	TXLNA	1:32661600	1:32195999	insulinoma	1.22789	13.0864	1.06908	0.000112404	10	536	157	rs201829254	HD;OTHERKG;RS=201829254;RSPOS=32661600;SAO=0;SSR=0;U3;VC=SNV;VP=0x050000800001000402000100;WGT=1;dbSNPBuildID=137	1
ENSG00000084652	TXLNA	1:32661594	1:32195993	insulinoma	0.988948	12.2586	0.654641	0.000364852	9	371	138	rs200614518	OTHERKG;RS=200614518;RSPOS=32661594;SAO=0;SSR=0;U3;VC=SNV;VP=0x050000800001000002000100;WGT=1;dbSNPBuildID=137	1
ENSG00000086061	DNAJA1	9:33039546	9:33039548	insulinoma	1.2645	5.33749	16.4127	0.0168508	12	1328	375	rs1042376	CAF=[0.9192,0.08081];COMMON=1;GNO;KGPROD;KGPhase1;OTHERKG;R3;RS=1042376;RSPOS=33039546;SAO=0;SLO;SSR=0;VC=SNV;VLD;VP=0x050100040001140116000100;WGT=1;dbSNPBuildID=86	1
ENSG00000086061	DNAJA1	9:33039546	9:33039548	insulinoma	1.2645	5.33749	16.4127	0.0168508	12	1328	375	rs74178844	GNO;OTHERKG;RS=74178844;RSPOS=33039559;RV;SAO=0;SLO;SSR=0;VC=DIV;VP=0x050100000001000102000200;WGT=1;dbSNPBuildID=130	1
ENSG00000086619	ERO1LB	1:236390468	1:236227168	insulinoma	0.133267	5.83191	0.263706	0.0173612	10	1082	947	rs7525257	CAF=[0.826,0.174];COMMON=1;G5;G5A;GNO;INT;KGPROD;KGPhase1;KGPilot123;OTHERKG;RS=7525257;RSPOS=236390468;SAO=0;SLO;SSR=0;VC=SNV;VLD;VP=0x05010008000117011e000100;WGT=1;dbSNPBuildID=116	1
ENSG00000086619	ERO1LB	1:236424137	1:236260837	insulinoma	0.727109	10.4094	0.904596	0.0118803	6	569	275	rs2695071	CAF=[0.7218,0.2782];COMMON=1;G5;G5A;GNO;INT;KGPROD;KGPhase1;KGPilot123;OTHERKG;RS=2695071;RSPOS=236424137;SAO=0;SLO;SSR=0;VC=SNV;VLD;VP=0x05010008000117011e000100;WGT=1;dbSNPBuildID=100	1
ENSG00000086619	ERO1LB	1:236413230	1:236249930	beta	0.487695	9.02572	4.00314	0.00247771	13	3604	2213	rs2477599	CAF=[0.6538,0.3462];COMMON=1;G5;G5A;GNO;HD;KGPROD;KGPhase1;KGPilot123;NSM;OTHERKG;PH3;REF;RS=2477599;RSPOS=236413230;RV;S3D;SAO=0;SLO;SSR=0;VC=SNV;VLD;VP=0x050300000a0117051f000100;WGT=1;dbSNPBuildID=100	1
ENSG00000086619	ERO1LB	1:236413230	1:236249930	insulinoma	0.416247	9.51825	1.41746	0.00801947	7	1865	1230	rs2477599	CAF=[0.6538,0.3462];COMMON=1;G5;G5A;GNO;HD;KGPROD;KGPhase1;KGPilot123;NSM;OTHERKG;PH3;REF;RS=2477599;RSPOS=236413230;RV;S3D;SAO=0;SLO;SSR=0;VC=SNV;VLD;VP=0x050300000a0117051f000100;WGT=1;dbSNPBuildID=100	1
ENSG00000086619	ERO1LB	1:236383650	1:236220350	beta	-0.550274	-9.3827	0.36865	0.0143293	9	169	293	rs1749601	CAF=[0.4348,0.5652];COMMON=1;G5;G5A;GNO;INT;KGPROD;KGPhase1;KGPilot123;OTHERKG;RS=1749601;RSPOS=236383650;SAO=0;SLO;SSR=0;VC=SNV;VP=0x05010008000113011e000100;WGT=1;dbSNPBuildID=89	1
ENSG00000087460	GNAS	20:57476105	20:58901050	insulinoma	0.547055	39.7959	0.0246584	0.0322602	3	356	206	rs56352200	CAF=[0.9816,0.01837];COMMON=1;G5;G5A;GNO;INT;KGPROD;KGPhase1;OTHERKG;RS=56352200;RSPOS=57476105;SAO=0;SSR=0;VC=SNV;VP=0x050000080001130116000100;WGT=1;dbSNPBuildID=129	1
ENSG00000087460	GNAS	20:57478939	20:58903884	insulinoma	0.920931	27.915	0.0669457	0.000242794	6	216	86	rs3730168	CAF=[0.6552,0.3448];COMMON=1;G5;G5A;GNO;HD;INT;KGPROD;KGPhase1;KGPilot123;OTHERKG;PH3;PM;PMC;RS=3730168;RSPOS=57478939;SAO=0;SLO;SSR=0;TPA;VC=SNV;VLD;VP=0x05013808000117051f000100;WGT=1;dbSNPBuildID=107	1
ENSG00000088256	GNA11	19:3121469	19:3121471	insulinoma	0.65678	5.28627	2.56168	0.0278993	10	486	252	rs79847341	CFL;DSS;GNO;HD;OTHERKG;RS=79847341;RSPOS=3121469;SAO=0;SLO;SSR=16;VC=SNV;VP=0x050100100009000502000140;WGT=1;dbSNPBuildID=132	1
ENSG00000088256	GNA11	19:3121477	19:3121479	insulinoma	1.10815	7.21577	3.08511	0.0138284	8	527	174	rs148531897	INT;OTHERKG;RS=148531897;RSPOS=3121477;SAO=0;SSR=0;VC=SNV;VP=0x050000080001000002000100;WGT=1;dbSNPBuildID=134	1
ENSG00000088256	GNA11	19:3121473	19:3121475	insulinoma	0.921831	6.01374	3.63099	0.015026	10	543	216	NA	NA	0
ENSG00000089199	CHGB	20:5906003	20:5925357	beta	1.8563	15.4102	0.690221	0.0159186	6	352	55	NA	NA	0
ENSG00000089199	CHGB	20:5906002	20:5925356	beta	1.90887	15.6858	0.70936	0.0159186	6	371	55	NA	NA	0
ENSG00000090432	MUL1	1:20826685	1:20500192	beta	0.479335	14.2211	0.140327	0.0346395	5	323	200	rs582984	CAF=[0.8375,0.1625];COMMON=1;G5;GNO;HD;KGPROD;KGPhase1;KGPilot123;OTHERKG;PH3;RS=582984;RSPOS=20826685;SAO=0;SLO;SSR=0;U3;VC=SNV;VP=0x05010080000111051f000100;WGT=1;dbSNPBuildID=83	1
ENSG00000090432	MUL1	1:20826686	1:20500193	beta	0.473124	13.9642	0.141454	0.0357424	5	321	200	rs583346	CAF=[0.8375,0.1625];COMMON=1;G5;G5A;GNO;HD;KGPROD;KGPhase1;KGPilot123;OTHERKG;PH3;RS=583346;RSPOS=20826686;SAO=0;SLO;SSR=0;U3;VC=SNV;VLD;VP=0x05010080000117051f000100;WGT=1;dbSNPBuildID=83	1
ENSG00000090615	GOLGA3	12:133349152	12:132772566	insulinoma	0.648976	5.58297	1.43768	0.0282969	9	310	162	NA	NA	0
ENSG00000090661	CERS4	19:8326999	19:8262115	insulinoma	0.399273	11.8672	0.073171	0.0496554	4	161	108	rs1044547	CAF=[0.8434,0.1566];COMMON=1;G5;GNO;KGPROD;KGPhase1;OTHERKG;PH3;RS=1044547;RSPOS=8326999;SAO=0;SSR=0;U3;VC=SNV;VLD;VP=0x050000800001150117000100;WGT=1;dbSNPBuildID=86	1
ENSG00000090857	PDPR	16:70193405	16:70159502	insulinoma	0.515027	4.24008	2.63221	0.0463134	13	477	285	rs61587387	GNO;OTHERKG;RS=61587387;RSPOS=70193405;SAO=0;SSR=0;U3;VC=SNV;VP=0x050000800001000102000100;WGT=1;dbSNPBuildID=129	1
ENSG00000091844	RGS17	6:153332034	6:153010899	insulinoma	0.844465	9.76664	0.528109	0.0316873	5	235	101	rs369582913	OTHERKG;RS=369582913;RSPOS=153332034;SAO=0;SSR=0;U3;VC=SNV;VP=0x050000800001000002000100;WGT=1;dbSNPBuildID=138	1
ENSG00000092964	DPYSL2	8:26513313	8:26655797	insulinoma	0.791378	5.53832	5.2407	0.0227258	10	823	373	rs71553813	GNO;OTHERKG;RS=71553813;RSPOS=26513313;SAO=0;SLO;SSR=0;U3;VC=DIV;VP=0x050100800001000102000200;WGT=1;dbSNPBuildID=130	1
ENSG00000092964	DPYSL2	8:26513313	8:26655797	insulinoma	0.791378	5.53832	5.2407	0.0227258	10	823	373	rs73227625	GNO;HD;OTHERKG;RS=73227625;RSPOS=26513313;SAO=0;SLO;SSR=0;U3;VC=SNV;VP=0x050100800001000502000100;WGT=1;dbSNPBuildID=130	1
ENSG00000095981	KCNK16	6:39290200	6:39322424	insulinoma	-0.424791	-4.59038	8.66759	0.0249875	15	1674	2560	rs3734619	CAF=[0.6024,0.3976];COMMON=1;G5;G5A;GNO;HD;KGPROD;KGPhase1;KGPilot123;OTHERKG;PH3;REF;RS=3734619;RSPOS=39290200;S3D;SAO=0;SLO;SSR=0;SYN;VC=SNV;VLD;VP=0x05030000030117051f000100;WGT=1;dbSNPBuildID=107	1
ENSG00000095981	KCNK16	6:39289461	6:39321685	insulinoma	-0.485664	-5.30537	2.54726	0.0119615	14	491	798	rs2894423	CAF=[0.6019,0.3981];COMMON=1;G5;G5A;GNO;HD;INT;KGPROD;KGPhase1;KGPilot123;OTHERKG;PH3;RS=2894423;RSPOS=39289461;SAO=0;SLO;SSR=0;VC=SNV;VLD;VP=0x05010008000117051f000100;WGT=1;dbSNPBuildID=101	1
ENSG00000095981	KCNK16	6:39289164	6:39321388	insulinoma	-0.367028	-4.42418	1.79702	0.0337765	14	442	638	rs1109773	CAF=[0.6006,0.3994];COMMON=1;G5;G5A;GNO;HD;INT;KGPROD;KGPhase1;KGPilot123;OTHERKG;PH3;RS=1109773;RSPOS=39289164;SAO=0;SLO;SSR=0;VC=SNV;VLD;VP=0x05010008000117051f000101;WGT=1;dbSNPBuildID=86	1
ENSG00000097007	ABL1	9:133762433	9:130887046	insulinoma	0.77983	35.0681	0.0430605	0.0378464	3	277	127	rs3739515	CAF=[0.933,0.06703];COMMON=1;G5;GNO;HD;KGPROD;KGPhase1;KGPilot123;OTHERKG;PH3;RS=3739515;RSPOS=133762433;RV;SAO=0;SLO;SSR=0;U3;VC=SNV;VLD;VP=0x05010080000115051f000100;WGT=1;dbSNPBuildID=107	1
ENSG00000099250	NRP1	10:33510663	10:33221735	insulinoma	0.458308	6.31058	1.25047	0.0354136	7	612	387	rs2229935	CAF=[0.6478,0.3522];COMMON=1;G5;G5A;GNO;HD;KGPROD;KGPhase1;KGPilot123;OTHERKG;PH3;REF;RS=2229935;RSPOS=33510663;RV;S3D;SAO=0;SLO;SSR=0;SYN;VC=SNV;VLD;VP=0x05030000030107051f000100;WGT=1;dbSNPBuildID=98	1
ENSG00000099290	FAM21A	10:51853633	10:50093873	insulinoma	1.93181	11.8745	1.17898	0.00798348	6	352	51	rs199520696	G5;G5A;NSM;OTHERKG;REF;RS=199520696;RSPOS=51853633;SAO=0;SSR=0;VC=SNV;VLD;VP=0x050000000a01070002000100;WGT=1;dbSNPBuildID=137	1
ENSG00000100201	DDX17	22:38881703	22:38485698	insulinoma	-0.905614	-7.95206	8.34907	7.83e-06	28	904	2236	rs201706232	OTHERKG;RS=201706232;RSPOS=38881703;SAO=0;SSR=0;U3;VC=SNV;VP=0x050000800001000002000100;WGT=1;dbSNPBuildID=137	1
ENSG00000100225	FBXO7	22:32884821	22:32488834	insulinoma	-0.730091	-5.28254	1.19879	0.0463085	8	93	193	rs2267176	CAF=[0.511,0.489];COMMON=1;G5;G5A;GNO;INT;KGPROD;KGPhase1;OTHERKG;RS=2267176;RSPOS=32884821;SAO=0;SLO;SSR=0;VC=SNV;VP=0x050100080001130116000100;WGT=1;dbSNPBuildID=100	1
ENSG00000100234	TIMP3	22:33258050	22:32862063	insulinoma	0.228545	5.15607	1.09086	0.0251079	11	1253	997	rs2267184	CAF=[0.7801,0.2199];COMMON=1;G5;GNO;HD;INT;KGPROD;KGPhase1;KGPilot123;OTHERKG;PH3;RS=2267184;RSPOS=33258050;SAO=0;SLO;SSR=0;U3;VC=SNV;VLD;VP=0x05010088000115051f000100;WGT=1;dbSNPBuildID=100	1
ENSG00000100307	CBX7	22:39527909	22:39131904	insulinoma	-0.409947	-4.13519	2.19164	0.0427977	15	371	559	rs139383	CAF=[0.6006,0.3994];COMMON=1;G5;G5A;GNO;HD;KGPROD;KGPhase1;KGPilot123;OTHERKG;PH3;RS=139383;RSPOS=39527909;SAO=0;SLO;SSR=0;U3;VC=SNV;VLD;VP=0x05010080000117051f000100;WGT=1;dbSNPBuildID=78	1
ENSG00000100307	CBX7	22:39527935	22:39131930	insulinoma	-0.731613	-6.8782	1.16872	0.0167406	8	153	318	rs139384	CAF=[0.3209,0.6791];COMMON=1;G5;GNO;HD;KGPROD;KGPhase1;KGPilot123;OTHERKG;RS=139384;RSPOS=39527935;SAO=0;SLO;SSR=0;U3;VC=SNV;VLD;VP=0x05010080000115051e000100;WGT=1;dbSNPBuildID=78	1
ENSG00000100568	VTI1B	14:68117006	14:67650289	insulinoma	-0.559064	-4.94225	2.1086	0.0374409	10	259	453	rs10483801	CAF=[0.6814,0.3186];COMMON=1;G5;G5A;GNO;HD;INT;KGPROD;KGPhase1;KGPilot123;OTHERKG;PH3;PM;PMC;RS=10483801;RSPOS=68117006;SAO=0;SLO;SSR=0;VC=SNV;VLD;VP=0x05012808000117051f000100;WGT=1;dbSNPBuildID=119	1
ENSG00000101350	KIF3B	20:30921478	20:32333675	insulinoma	2.10795	17.0245	1.83181	0.000149545	8	1103	134	NA	NA	0
ENSG00000101350	KIF3B	20:30921431	20:32333628	insulinoma	-1.70475	-12.2406	2.36335	1.11e-06	17	144	792	rs13036263	CAF=[0.2769,0.7231];COMMON=1;GNO;KGPROD;KGPhase1;OTHERKG;RS=13036263;RSPOS=30921431;SAO=0;SLO;SSR=0;U3;VC=SNV;VP=0x050100800001100116000100;WGT=1;dbSNPBuildID=121	1
ENSG00000101350	KIF3B	20:30921462	20:32333659	insulinoma	1.67299	18.4394	2.19712	2.41e-09	19	1689	317	NA	NA	0
ENSG00000101350	KIF3B	20:30921464	20:32333661	insulinoma	1.69445	20.9866	1.51448	3.53e-09	16	1497	275	NA	NA	0
ENSG00000101350	KIF3B	20:30921468	20:32333665	insulinoma	1.7968	22.4317	1.27131	1.8e-08	14	1393	231	NA	NA	0
ENSG00000101350	KIF3B	20:30921472	20:32333669	insulinoma	1.83418	23.47	1.05323	1.29e-07	12	1252	200	NA	NA	0
ENSG00000102316	MAGED2	X:54837340	X:54810907	insulinoma	-1.24116	-39.463	0.123547	0.0324347	3	161	557	rs1043044	CAF=[0.5054,0.4946];COMMON=1;G5;G5A;GNO;HD;KGPROD;KGPhase1;KGPilot123;OTHERKG;PH3;REF;RS=1043044;RSPOS=54837340;SAO=0;SLO;SSR=0;SYN;VC=SNV;VLD;VP=0x05010000030117051f000100;WGT=1;dbSNPBuildID=86	1
ENSG00000102854	MSLN	16:766485	16:716485	insulinoma	0.369028	9.47643	0.158691	0.0161435	6	256	177	rs6600231	CAF=[0.5496,0.4504];COMMON=1;G5;G5A;GNO;HD;INT;KGPROD;KGPhase1;KGPilot123;OTHERKG;PH3;RS=6600231;RSPOS=766485;SAO=0;SLO;SSR=0;VC=SNV;VLD;VP=0x05010008000117051f000100;WGT=1;dbSNPBuildID=116	1
ENSG00000103260	METRN	16:766485	16:716485	insulinoma	0.369028	9.47643	0.158691	0.0161435	6	256	177	rs6600231	CAF=[0.5496,0.4504];COMMON=1;G5;G5A;GNO;HD;INT;KGPROD;KGPhase1;KGPilot123;OTHERKG;PH3;RS=6600231;RSPOS=766485;SAO=0;SLO;SSR=0;VC=SNV;VLD;VP=0x05010008000117051f000100;WGT=1;dbSNPBuildID=116	1
ENSG00000103512	NOMO1	16:14972670	16:14878813	insulinoma	2.07944	45.828	0.159222	4.3e-06	7	696	87	rs150370900	CAF=[0.8627,0.1373];COMMON=1;KGPROD;KGPhase1;OTHERKG;REF;RS=150370900;RSPOS=14972670;SAO=0;SSR=0;SYN;VC=SNV;VP=0x050000000301000016000100;WGT=1;dbSNPBuildID=134	1
ENSG00000103512	NOMO1	16:14989844	16:14895987	beta	1.40522	9.41174	2.81042	0.041935	6	640	157	rs55937835	G5;G5A;HD;OTHERKG;RS=55937835;RSPOS=14989844;SAO=0;SSR=0;U3;VC=SNV;VLD;VP=0x050000800001070402000100;WGT=1;dbSNPBuildID=129	1
ENSG00000104067	TJP1	15:29992941	15:29700737	insulinoma	1.61765	10.9971	1.75144	0.00999712	6	489	97	NA	NA	0
ENSG00000104067	TJP1	15:29992946	15:29700742	insulinoma	1.58668	13.0593	0.980365	0.015026	5	391	80	rs200994469	HD;OTHERKG;RS=200994469;RSPOS=29992946;RV;SAO=0;SSR=0;U3;VC=SNV;VP=0x050000800001000402000100;WGT=1;dbSNPBuildID=137	1
ENSG00000104067	TJP1	15:29992956	15:29700752	insulinoma	1.51635	12.0639	0.932758	0.0483191	4	328	72	NA	NA	0
ENSG00000104731	KLHDC4	16:87741662	16:87708056	insulinoma	0.662842	8.86309	0.247287	0.0403129	5	130	67	rs2290019	CAF=[0.8535,0.1465];COMMON=1;G5;GNO;HD;KGPROD;KGPhase1;KGPilot123;OTHERKG;PH3;RS=2290019;RSPOS=87741662;RV;SAO=0;SLO;SSR=0;U3;VC=SNV;VLD;VP=0x05010080000115051f000100;WGT=1;dbSNPBuildID=100	1
ENSG00000104763	ASAH1	8:17913970	8:18056461	insulinoma	1.1176	8.58646	2.88513	0.00110049	11	691	226	rs7508	CAF=[0.2984,0.7016];COMMON=1;G5;GNO;HD;KGPROD;KGPhase1;KGPilot123;OTHERKG;PH3;RS=7508;RSPOS=17913970;RV;SAO=0;SLO;SSR=0;U3;VC=SNV;VLD;VP=0x05010080000115051f000100;WGT=1;dbSNPBuildID=52	1
ENSG00000104969	SGTA	19:2755339	19:2755341	beta	0.216754	9.73606	0.129324	0.0388629	6	585	471	rs2238614	CAF=[0.7401,0.2599];COMMON=1;G5;G5A;GNO;HD;KGPROD;KGPhase1;KGPilot123;OTHERKG;PH3;PM;PMC;RS=2238614;RSPOS=2755339;SAO=0;SLO;SSR=0;U3;VC=SNV;VLD;VP=0x05012880000117051f000100;WGT=1;dbSNPBuildID=98	1
ENSG00000105419	MEIS3	19:47906491	19:47403234	insulinoma	0.667915	6.11067	2.37715	0.0395517	7	587	301	rs1880853	CAF=[0.9224,0.07759];COMMON=1;G5;G5A;GNO;HD;KGPROD;KGPhase1;OTHERKG;PH3;RS=1880853;RSPOS=47906491;SAO=0;SLO;SSR=0;U3;VC=SNV;VLD;VP=0x050100800001170517000100;WGT=1;dbSNPBuildID=92	1
ENSG00000105926	MPP6	7:24729216	7:24689597	insulinoma	1.04894	9.74943	3.42048	0.000393641	11	1139	399	rs200273177	OTHERKG;RS=200273177;RSPOS=24729216;SAO=0;SSR=0;VC=SNV;VP=0x050000000001000002000100;WGT=1;dbSNPBuildID=137	1
ENSG00000105939	ZC3HAV1	7:138731843	7:139047097	insulinoma	0.910771	5.49248	2.13744	0.0407957	8	271	109	rs10250435	CAF=[0.5684,0.4316];COMMON=1;GNO;KGPROD;KGPhase1;OTHERKG;RS=10250435;RSPOS=138731843;SAO=0;SLO;SSR=0;U3;VC=SNV;VP=0x050100800001100116000100;WGT=1;dbSNPBuildID=119	1
ENSG00000106012	IQCE	7:2653504	7:2613870	beta	0.202027	70.2059	0.000305332	0.0388629	3	82	67	rs56063345	CAF=[0.8916,0.1084];COMMON=1;G5;G5A;GNO;HD;KGPROD;KGPhase1;KGPilot123;OTHERKG;RS=56063345;RSPOS=2653504;SAO=0;SLO;SSR=0;U3;VC=SNV;VP=0x05010080000113051e000100;WGT=1;dbSNPBuildID=129	1
ENSG00000106460	TMEM106B	7:12272877	7:12233251	insulinoma	1.23787	8.33942	1.9813	0.0244044	6	400	116	NA	NA	0
ENSG00000106603	COA1	7:43671232	7:43631633	insulinoma	-0.498058	-6.25215	1.05786	0.0123707	10	268	441	rs2330918	CAF=[0.2415,0.7585];COMMON=1;G5;GNO;HD;KGPROD;KGPhase1;KGPilot123;OTHERKG;PH3;RS=2330918;RSPOS=43671232;SAO=0;SLO;SSR=0;VC=SNV;VLD;VP=0x05010000000115051f000100;WGT=1;dbSNPBuildID=100	1
ENSG00000106636	YKT6	7:44252401	7:44212802	insulinoma	0.705886	19.5429	0.0681292	0.0193025	4	158	78	NA	NA	0
ENSG00000108406	DHX40	17:57656854	17:59579493	insulinoma	1.10671	7.27616	3.56414	0.0085525	9	620	205	rs375795771	OTHERKG;REF;RS=375795771;RSPOS=57656854;S3D;SAO=0;SSR=0;SYN;VC=SNV;VP=0x050200000301000002000100;WGT=1;dbSNPBuildID=138	1
ENSG00000109220	CHIC2	4:54876144	4:54009977	insulinoma	1.27546	20.0768	0.353341	6.64e-05	8	401	112	rs3205005	GNO;HD;OTHERKG;RS=3205005;RSPOS=54876144;RV;SAO=0;SSR=0;U3;VC=SNV;VP=0x050000800001000502000100;WGT=1;dbSNPBuildID=105	1
ENSG00000109220	CHIC2	4:54876138	4:54009971	insulinoma	1.20089	15.2056	0.62329	0.00010788	9	432	130	rs200135620	OTHERKG;RS=200135620;RSPOS=54876138;SAO=0;SSR=0;U3;VC=SNV;VP=0x050000800001000002000100;WGT=1;dbSNPBuildID=137	1
ENSG00000110002	VWA5A	11:124017158	11:124146451	insulinoma	0.314651	4.33297	1.5332	0.0476027	12	689	503	rs1939860	CAF=[0.3012,0.6988];COMMON=1;G5;G5A;GNO;HD;KGPROD;KGPhase1;KGPilot123;OTHERKG;PH3;RS=1939860;RSPOS=124017158;RV;SAO=0;SLO;SSR=0;U3;VC=SNV;VLD;VP=0x05010080000117051f000100;WGT=1;dbSNPBuildID=92	1
ENSG00000110367	DDX6	11:118618837	11:118748128	insulinoma	0.453667	7.57574	0.473677	0.0185974	7	340	216	rs640120	CAF=[0.1208,0.8792];COMMON=1;G5;G5A;GNO;KGPROD;KGPhase1;KGPilot123;OTHERKG;PH3;RS=640120;RSPOS=118618837;RV;SAO=0;SLO;SSR=0;U3;VC=SNV;VLD;VP=0x05010080000117011f000100;WGT=1;dbSNPBuildID=83	1
ENSG00000110880	CORO1C	12:109039026	12:108645250	insulinoma	0.974998	7.98144	0.931856	0.0278993	6	228	86	rs201163122	HD;OTHERKG;RS=201163122;RSPOS=109039026;RV;SAO=0;SSR=0;U3;VC=SNV;VP=0x050000800001000402000100;WGT=1;dbSNPBuildID=137	1
ENSG00000110880	CORO1C	12:109039028	12:108645252	insulinoma	1.07329	8.4879	0.953265	0.0230734	6	234	80	NA	NA	0
ENSG00000111011	RSRC2	12:122989412	12:122504865	insulinoma	0.441254	5.08859	1.13027	0.0327167	10	384	247	rs10998	CAF=[0.202,0.798];COMMON=1;G5;G5A;GNO;HD;KGPROD;KGPhase1;KGPilot123;OTHERKG;PH3;RS=10998;RSPOS=122989412;RV;SAO=0;SLO;SSR=0;U3;VC=SNV;VLD;VP=0x05010080000117051f000100;WGT=1;dbSNPBuildID=52	1
ENSG00000111321	LTBR	12:6495275	12:6386109	beta	0.399617	9.60379	0.710985	0.0388629	6	1023	686	rs2364480	CAF=[0.1809,0.8191];COMMON=1;G5;GNO;HD;KGPROD;KGPhase1;KGPilot123;OTHERKG;PH3;REF;RS=2364480;RSPOS=6495275;S3D;SAO=0;SLO;SSR=0;SYN;VC=SNV;VLD;VP=0x05030000030115051f000101;WGT=1;dbSNPBuildID=100	1
ENSG00000111640	GAPDH	12:6647453	12:6538287	insulinoma	0.519798	4.76933	13.0579	0.0260965	13	2948	1753	rs1803622	CAF=[0.6281,0.3719];COMMON=1;G5;G5A;GNO;KGPROD;KGPhase1;KGPilot123;OTHERKG;RS=1803622;RSPOS=6647453;SAO=0;SLO;SSR=0;U3;U5;VC=SNV;VLD;VP=0x050100c0000117011e000100;WGT=1;dbSNPBuildID=89	1
ENSG00000111885	MAN1A1	6:119670457	6:119349292	insulinoma	-0.821358	-12.3048	0.328025	0.00248344	7	106	241	rs1295388	CAF=[0.7314,0.2686];COMMON=1;G5;G5A;GNO;INT;KGPROD;KGPhase1;KGPilot123;OTHERKG;RS=1295388;RSPOS=119670457;RV;SAO=0;SLO;SSR=0;VC=SNV;VP=0x05010008000113011e000100;WGT=1;dbSNPBuildID=87	1
ENSG00000112164	GLP1R	6:39035647	6:39067871	beta	0.532217	89.9963	0.00163042	0.0317224	3	126	74	rs7766068	CAF=[0.5505,0.4495];COMMON=1;G5;G5A;GNO;INT;KGPROD;KGPhase1;KGPilot123;OTHERKG;PH3;RS=7766068;RSPOS=39035647;SAO=0;SLO;SSR=0;VC=SNV;VLD;VP=0x05010008000117011f000100;WGT=1;dbSNPBuildID=116	1
ENSG00000112584	FAM120B	6:170627739	6:170318651	insulinoma	1.55409	11.8225	1.11263	0.0193025	5	369	78	rs17860761	CAF=[0.9109,0.08907];COMMON=1;G5;KGPROD;KGPhase1;NSM;OTHERKG;REF;RS=17860761;RSPOS=170627739;SAO=0;SSR=0;VC=SNV;VLD;VP=0x050000000a01150016000100;WGT=1;dbSNPBuildID=123	1
ENSG00000112796	ENPP5	6:46128745	6:46161008	insulinoma	0.639452	5.70033	3.0727	0.015026	11	707	373	rs1047153	CAF=[0.4169,0.5831];COMMON=1;G5;G5A;GNO;HD;KGPROD;KGPhase1;KGPilot123;OTHERKG;PH3;RS=1047153;RSPOS=46128745;RV;SAO=0;SLO;SSR=0;U3;VC=SNV;VLD;VP=0x05010080000117051f000100;WGT=1;dbSNPBuildID=86	1
ENSG00000112796	ENPP5	6:46128688	6:46160951	insulinoma	0.699523	4.44353	7.76517	0.0423856	12	944	469	rs2235883	CAF=[0.5822,0.4178];COMMON=1;G5;G5A;GNO;HD;KGPROD;KGPhase1;KGPilot123;OTHERKG;RS=2235883;RSPOS=46128688;RV;SAO=0;SLO;SSR=0;U3;VC=SNV;VLD;VP=0x05010080000117051e000100;WGT=1;dbSNPBuildID=98	1
ENSG00000112796	ENPP5	6:46129345	6:46161608	insulinoma	0.579652	4.7831	4.51862	0.030023	12	857	480	rs2235881	CAF=[0.5822,0.4178];COMMON=1;G5;G5A;GNO;HD;KGPROD;KGPhase1;KGPilot123;OTHERKG;PH3;REF;RS=2235881;RSPOS=46129345;RV;S3D;SAO=0;SLO;SSR=0;SYN;VC=SNV;VLD;VP=0x05030000030117051f000100;WGT=1;dbSNPBuildID=98	1
ENSG00000113140	SPARC	5:151042029	5:151662468	insulinoma	0.301566	5.42173	1.62188	0.0126548	13	1233	912	rs1059829	CAF=[0.5973,0.4027];COMMON=1;G5;GNO;HD;KGPROD;KGPhase1;KGPilot123;OTHERKG;PH3;PM;PMC;RS=1059829;RSPOS=151042029;RV;SAO=0;SLO;SSR=0;U3;VC=SNV;VLD;VP=0x05012880000115051f000100;WGT=1;dbSNPBuildID=86	1
ENSG00000113140	SPARC	5:151041150	5:151661589	insulinoma	0.216495	5.27556	1.23879	0.015026	13	1649	1328	rs3549	CAF=[0.6015,0.3985];COMMON=1;G5;G5A;GNO;HD;KGPROD;KGPhase1;KGPilot123;OTHERKG;PH3;RS=3549;RSPOS=151041150;SAO=0;SLO;SSR=0;U3;VC=SNV;VLD;VP=0x05010080000117051f000100;WGT=1;dbSNPBuildID=36	1
ENSG00000114439	BBX	3:107529059	3:107810212	beta	1.03581	15.219	0.393158	0.0159186	6	324	115	rs201477170	OTHERKG;RS=201477170;RSPOS=107529059;SAO=0;SSR=0;U3;VC=SNV;VP=0x050000800001000002000100;WGT=1;dbSNPBuildID=137	1
ENSG00000114439	BBX	3:107529059	3:107810212	insulinoma	0.973896	15.0129	0.607893	4.27e-05	10	527	199	rs201477170	OTHERKG;RS=201477170;RSPOS=107529059;SAO=0;SSR=0;U3;VC=SNV;VP=0x050000800001000002000100;WGT=1;dbSNPBuildID=137	1
ENSG00000115053	NCL	2:232319583	2:231454872	insulinoma	1.35396	6.76828	8.74645	0.00828537	10	1065	275	NA	NA	0
ENSG00000115084	SLC35F5	2:114467550	2:113709973	insulinoma	0.292596	7.2408	0.189817	0.0368873	6	272	203	rs72833634	CAF=[0.8003,0.1997];COMMON=1;G5;G5A;GNO;KGPROD;KGPhase1;KGPilot123;OTHERKG;R5;RS=72833634;RSPOS=114467550;SAO=0;SLO;SSR=0;VC=SNV;VLD;VP=0x05010002000117011e000100;WGT=1;dbSNPBuildID=130	1
ENSG00000115446	UNC50	2:99226173	2:98609710	insulinoma	-0.81093	-5.99988	1.36586	0.0291701	8	108	243	rs1062847	CAF=[0.7208,0.2792];COMMON=1;G5;G5A;GNO;HD;INT;KGPROD;KGPhase1;KGPilot123;OTHERKG;PH3;R5;RS=1062847;RSPOS=99226173;SAO=0;SLO;SSR=0;VC=SNV;VLD;VP=0x0501000a000117051f000100;WGT=1;dbSNPBuildID=86	1
ENSG00000116299	KIAA1324	1:109746523	1:109203901	insulinoma	0.82779	8.58515	1.81798	0.00110049	11	643	281	rs186056660	OTHERKG;RS=186056660;RSPOS=109746523;SAO=0;SSR=0;U3;VC=SNV;VP=0x050000800001000002000100;WGT=1;dbSNPBuildID=135	1
ENSG00000116406	EDEM3	1:184675814	1:184706680	beta	0.112642	54.9065	0.000577916	0.0491529	3	291	260	rs1062994	CAF=[0.6621,0.3379];COMMON=1;G5;G5A;GNO;HD;KGPROD;KGPhase1;KGPilot123;OTHERKG;REF;RS=1062994;RSPOS=184675814;RV;SAO=0;SLO;SSR=0;SYN;VC=SNV;VLD;VP=0x05010000030117051e000100;WGT=1;dbSNPBuildID=86	1
ENSG00000116786	PLEKHM2	1:16056364	1:15729869	insulinoma	0.21097	6.59546	0.158865	0.0479349	6	347	281	rs3817269	CAF=[0.7144,0.2856];COMMON=1;G5;GNO;HD;KGPROD;KGPhase1;KGPilot123;OTHERKG;PH3;REF;RS=3817269;RSPOS=16056364;SAO=0;SLO;SSR=0;SYN;VC=SNV;VLD;VP=0x05010000030115051f000100;WGT=1;dbSNPBuildID=107	1
ENSG00000116791	CRYZ	1:75171211	1:74705527	beta	0.495441	19.1871	0.0542749	0.0483159	4	215	131	rs6673	CAF=[0.7443,.,0.2557];COMMON=1;G5;GNO;HD;KGPROD;KGPhase1;OTHERKG;PH3;RS=6673;RSPOS=75171211;RV;SAO=0;SLO;SSR=0;U3;VC=SNV;VLD;VP=0x050100800001150517000100;WGT=1;dbSNPBuildID=52	1
ENSG00000116791	CRYZ	1:75171211	1:74705527	beta	0.495441	19.1871	0.0542749	0.0483159	4	215	131	rs11551728	NOC;OTHERKG;RS=11551728;RSPOS=75171211;SAO=0;SLO;SSR=0;U3;VC=SNV;VP=0x050100800001000002000110;WGT=1;dbSNPBuildID=120	1
ENSG00000120071	KANSL1	17:44249199	17:46171833	beta	1.14457	11.3683	1.25329	0.0313537	6	512	163	NA	NA	0
ENSG00000122642	FKBP9	7:33045396	7:33005784	insulinoma	1.26	6.31444	3.66021	0.0353825	7	416	118	rs10525	CAF=[0.5046,0.4954];COMMON=1;G5;G5A;GNO;KGPROD;KGPhase1;OTHERKG;RS=10525;RSPOS=33045396;SAO=0;SLO;SSR=0;U3;VC=SNV;VLD;VP=0x050100800001170116000100;WGT=1;dbSNPBuildID=52	1
ENSG00000123416	TUBA1B	12:49521672	12:49127889	insulinoma	0.53166	5.93342	3.45912	0.0161054	10	1164	684	rs2753	CAF=[0.4738,0.5262];COMMON=1;G5;G5A;GNO;HD;KGPROD;KGPhase1;KGPilot123;OTHERKG;PH3;RS=2753;RSPOS=49521672;RV;SAO=0;SLO;SSR=0;U3;VC=SNV;VLD;VP=0x05010080000117051f000100;WGT=1;dbSNPBuildID=36	1
ENSG00000123728	RAP2C	X:131339028	X:132205000	insulinoma	1.20215	18.6102	0.176464	0.0214013	4	183	55	rs200211416	OTHERKG;RS=200211416;RSPOS=131339028;SAO=0;SSR=0;U3;VC=SNV;VP=0x050000800001000002000100;WGT=1;dbSNPBuildID=137	1
ENSG00000124098	FAM210B	20:54941905	20:56366849	insulinoma	0.515776	4.43234	3.41701	0.0490915	11	675	403	rs1044377	CAF=[0.5289,0.4711];COMMON=1;G5;G5A;GNO;HD;KGPROD;KGPhase1;KGPilot123;OTHERKG;PH3;RS=1044377;RSPOS=54941905;SAO=0;SLO;SSR=0;U3;VC=SNV;VLD;VP=0x05010080000117051f000101;WGT=1;dbSNPBuildID=86	1
ENSG00000124357	NAGK	2:71303274	2:71076144	insulinoma	0.464889	80.89	0.00099402	0.0126128	3	78	49	rs17501197	CAF=[0.9063,0.09366];COMMON=1;G5;G5A;GNO;HD;INT;KGPROD;KGPhase1;KGPilot123;OTHERKG;PH3;RS=17501197;RSPOS=71303274;SAO=0;SLO;SSR=0;VC=SNV;VLD;VP=0x05010008000117051f000100;WGT=1;dbSNPBuildID=123	1
ENSG00000124422	USP22	17:20906251	17:21002938	insulinoma	0.788239	10.613	1.57751	0.000119611	12	915	416	rs4985956	CAF=[0.5455,0.4545];COMMON=1;G5;G5A;GNO;INT;KGPROD;KGPhase1;OTHERKG;RS=4985956;RSPOS=20906251;SAO=0;SLO;SSR=0;U3;VC=SNV;VLD;VP=0x050100880001170116000100;WGT=1;dbSNPBuildID=111	1
ENSG00000124780	KCNK17	6:39268574	6:39300798	insulinoma	-0.753387	-19.0991	0.161868	0.00527699	5	153	325	rs2815071	CAF=[0.1414,0.8586];COMMON=1;G5;GNO;INT;KGPROD;KGPhase1;KGPilot123;OTHERKG;RS=2815071;RSPOS=39268574;SAO=0;SLO;SSR=0;VC=SNV;VP=0x05010008000111011e000100;WGT=1;dbSNPBuildID=100	1
ENSG00000125820	NKX2-2	20:21491907	20:21511269	insulinoma	0.719595	4.85219	8.83037	0.0202827	14	1226	597	rs201764144	OTHERKG;RS=201764144;RSPOS=21491907;SAO=0;SSR=0;U3;VC=SNV;VP=0x050000800001000002000100;WGT=1;dbSNPBuildID=137	1
ENSG00000125820	NKX2-2	20:21491905	20:21511267	insulinoma	0.722852	4.88096	8.81514	0.0195784	14	1230	597	rs200248034	HD;OTHERKG;RS=200248034;RSPOS=21491905;SAO=0;SSR=0;U3;VC=SNV;VP=0x050000800001000402000100;WGT=1;dbSNPBuildID=137	1
ENSG00000125827	TMX4	20:7960401	20:7979754	insulinoma	1.23367	25.0952	0.509082	4.17e-06	9	934	272	NA	NA	0
ENSG00000125827	TMX4	20:7959777	20:7979130	insulinoma	0.512469	6.26747	2.54216	0.0089486	11	1015	608	rs6038995	CAF=[0.4045,0.5955];COMMON=1;G5;G5A;GNO;HD;KGPROD;KGPhase1;KGPilot123;OTHERKG;PH3;RS=6038995;RSPOS=7959777;SAO=0;SLO;SSR=0;VC=SNV;VLD;VP=0x05010000000117051f000100;WGT=1;dbSNPBuildID=114	1
ENSG00000126214	KLC1	14:104151400	14:103685063	insulinoma	0.813106	5.52766	3.82246	0.0295273	9	575	255	rs35011804	CAF=[0.7282,0.2718];COMMON=1;G5;G5A;GNO;INT;KGPROD;KGPhase1;KGPilot123;OTHERKG;RS=35011804;RSPOS=104151400;SAO=0;SLO;SSR=0;VC=SNV;VLD;VP=0x05010008000117011e000100;WGT=1;dbSNPBuildID=126	1
ENSG00000126214	KLC1	14:104029378	14:103563041	insulinoma	-0.657371	-5.12781	3.3882	0.0256744	11	313	604	rs2274268	CAF=[0.7319,0.2681];COMMON=1;G5;G5A;GNO;KGPROD;KGPhase1;KGPilot123;NSM;OTHERKG;PH3;R5;REF;RS=2274268;RSPOS=104029378;RV;SAO=0;SLO;SSR=0;VC=SNV;VLD;VP=0x050100020a0117011f000100;WGT=1;dbSNPBuildID=100	1
ENSG00000127804	METTL16	17:2322598	17:2419304	insulinoma	0.449831	6.70252	0.4648	0.0186446	8	265	169	rs3744276	CAF=[0.5785,0.4215];COMMON=1;G5;G5A;GNO;HD;KGPROD;KGPhase1;KGPilot123;OTHERKG;PH3;RS=3744276;RSPOS=2322598;RV;SAO=0;SLO;SSR=0;U3;VC=SNV;VLD;VP=0x05010080000117051f000100;WGT=1;dbSNPBuildID=107	1
ENSG00000127838	PNKD	2:219146882	2:218282159	beta	0.4599	8.51416	0.511521	0.0346395	7	453	286	rs2292555	CAF=[0.6745,0.3255];COMMON=1;G5;G5A;GNO;HD;INT;KGPROD;KGPhase1;KGPilot123;OTHERKG;PH3;PM;PMC;RS=2292555;RSPOS=219146882;SAO=0;SLO;SSR=0;U5;VC=SNV;VLD;VP=0x05012848000117051f000100;WGT=1;dbSNPBuildID=100	1
ENSG00000127838	PNKD	2:219146882	2:218282159	insulinoma	0.500192	5.69341	0.999392	0.0490915	7	343	208	rs2292555	CAF=[0.6745,0.3255];COMMON=1;G5;G5A;GNO;HD;INT;KGPROD;KGPhase1;KGPilot123;OTHERKG;PH3;PM;PMC;RS=2292555;RSPOS=219146882;SAO=0;SLO;SSR=0;U5;VC=SNV;VLD;VP=0x05012848000117051f000100;WGT=1;dbSNPBuildID=100	1
ENSG00000129214	SHBG	17:7530271	17:7626953	insulinoma	0.503562	5.54234	1.56419	0.0226788	10	503	304	rs858520	CAF=[0.7268,0.2732];COMMON=1;G5;GNO;HD;INT;KGPROD;KGPhase1;KGPilot123;OTHERKG;PH3;PM;PMC;R5;REF;RS=858520;RSPOS=7530271;RV;S3D;SAO=0;SLO;SSR=0;SYN;VC=SNV;VLD;VP=0x0503280a030115051f000101;WGT=1;dbSNPBuildID=86	1
ENSG00000129422	MTUS1	8:17531726	8:17674217	insulinoma	-0.757367	-5.73194	1.16478	0.0483191	7	98	209	rs28660237	CAF=[0.332,0.668];COMMON=1;G5;G5A;GNO;INT;KGPROD;KGPhase1;OTHERKG;RS=28660237;RSPOS=17531726;SAO=0;SLO;SSR=0;VC=SNV;VLD;VP=0x050100080001170116000100;WGT=1;dbSNPBuildID=125	1
ENSG00000129460	NGDN	14:23944514	14:23475305	insulinoma	0.334907	5.69213	0.552946	0.0354452	8	383	274	rs2236261	CAF=[0.3081,0.6919];COMMON=1;G5;G5A;GNO;HD;KGPROD;KGPhase1;KGPilot123;OTHERKG;REF;RS=2236261;RSPOS=23944514;SAO=0;SLO;SSR=0;SYN;VC=SNV;VLD;VP=0x05010000030117051e000100;WGT=1;dbSNPBuildID=98	1
ENSG00000129946	SHC2	19:416963	19:416963	insulinoma	0.48485	8.84106	0.653325	0.00291656	9	570	351	rs1046822	CAF=[0.477,0.523];COMMON=1;G5;GNO;HD;KGPROD;KGPhase1;KGPilot123;OTHERKG;PH3;RS=1046822;RSPOS=416963;RV;SAO=0;SLO;SSR=0;U3;VC=SNV;VLD;VP=0x05010080000115051f000100;WGT=1;dbSNPBuildID=86	1
ENSG00000129946	SHC2	19:422938	19:422938	insulinoma	0.538678	4.79112	2.09153	0.0423312	10	449	262	rs12979419	CAF=[0.5399,0.4601];COMMON=1;G5;G5A;GNO;HD;INT;KGPROD;KGPhase1;KGPilot123;OTHERKG;PH3;RS=12979419;RSPOS=422938;SAO=0;SLO;SSR=0;VC=SNV;VLD;VP=0x05010008000117051f000100;WGT=1;dbSNPBuildID=121	1
ENSG00000129965	INS-IGF2	11:2182224	11:2160994	beta	-1.71629	-14.8955	1.05782	0.0317224	5	94	523	rs689	CAF=[0.3352,0.6648];COMMON=1;G5;GNO;HD;INT;KGPROD;KGPhase1;MTP;OTHERKG;PM;PMC;RS=689;RSPOS=2182224;RV;SAO=0;SLO;SSR=0;U5;VC=SNV;VLD;VP=0x050128480001150516020100;WGT=1;dbSNPBuildID=36	1
ENSG00000129965	INS-IGF2	11:2182224	11:2160994	insulinoma	-1.78135	-27.3992	0.640323	2.21e-06	9	177	1051	rs689	CAF=[0.3352,0.6648];COMMON=1;G5;GNO;HD;INT;KGPROD;KGPhase1;MTP;OTHERKG;PM;PMC;RS=689;RSPOS=2182224;RV;SAO=0;SLO;SSR=0;U5;VC=SNV;VLD;VP=0x050128480001150516020100;WGT=1;dbSNPBuildID=36	1
ENSG00000130202	PVRL2	19:45381917	19:44878660	insulinoma	-0.848671	-9.0756	1.27371	0.0184987	6	208	486	rs3729640	CAF=[0.814,0.186];COMMON=1;G5;GNO;HD;INT;KGPROD;KGPhase1;KGPilot123;OTHERKG;PH3;RS=3729640;RSPOS=45381917;SAO=0;SLO;SSR=0;U3;VC=SNV;VLD;VP=0x05010088000115051f000100;WGT=1;dbSNPBuildID=107	1
ENSG00000130226	DPP6	7:154685162	7:154893452	insulinoma	-2.80336	-9.95177	3.14233	0.00135849	9	42	693	rs1272944	GNO;HD;OTHERKG;RS=1272944;RSPOS=154685162;SAO=0;SLO;SSR=0;VC=SNV;VP=0x050100000001000502000100;WGT=1;dbSNPBuildID=87	1
ENSG00000130226	DPP6	7:154685162	7:154893452	insulinoma	-2.80336	-9.95177	3.14233	0.00135849	9	42	693	rs3842145	OTHERKG;RS=3842145;RSPOS=154685190;SAO=0;SLO;SSR=0;VC=DIV;VP=0x050100000001000002000200;WGT=1;dbSNPBuildID=107	1
ENSG00000130226	DPP6	7:153758827	7:154061742	insulinoma	1.10633	6.82423	3.39697	0.00801947	10	520	172	NA	NA	0
ENSG00000130226	DPP6	7:153758835	7:154061750	insulinoma	1.26142	7.62495	2.45263	0.0109715	8	406	115	NA	NA	0
ENSG00000130226	DPP6	7:153790604	7:154093519	insulinoma	1.93049	15.0488	0.402396	0.0103147	5	193	28	NA	NA	0
ENSG00000130226	DPP6	7:154685162	7:154893452	insulinoma	-2.80336	-9.95177	3.14233	0.00135849	9	42	693	rs374404514	OTHERKG;RS=374404514;RSPOS=154685182;SAO=0;SSR=0;VC=DIV;VP=0x050000000001000002000200;WGT=1;dbSNPBuildID=138	1
ENSG00000130226	DPP6	7:154685162	7:154893452	insulinoma	-2.80336	-9.95177	3.14233	0.00135849	9	42	693	rs66478262	OTHERKG;RS=66478262;RSPOS=154685162;SAO=0;SSR=0;VC=DIV;VP=0x050000000001000002000200;WGT=1;dbSNPBuildID=130	1
ENSG00000130226	DPP6	7:154685191	7:154893481	insulinoma	0.91063	9.62934	3.1633	5.47e-05	15	1233	496	rs72203751	OTHERKG;RS=72203751;RSPOS=154685191;SAO=0;SSR=0;VC=DIV;VP=0x050000000001000002000200;WGT=1;dbSNPBuildID=130	1
ENSG00000130226	DPP6	7:154685200	7:154893490	insulinoma	2.04446	10.2779	5.60543	0.000538107	10	1236	160	NA	NA	0
ENSG00000130226	DPP6	7:154685202	7:154893492	insulinoma	2.25129	15.5548	1.17506	0.00280182	6	589	62	NA	NA	0
ENSG00000130226	DPP6	7:154685162	7:154893452	insulinoma	-2.80336	-9.95177	3.14233	0.00135849	9	42	693	rs66527227	OTHERKG;RS=66527227;RSPOS=154685178;SAO=0;SSR=0;VC=DIV;VP=0x050000000001000002000200;WGT=1;dbSNPBuildID=130	1
ENSG00000130226	DPP6	7:154685191	7:154893481	insulinoma	0.91063	9.62934	3.1633	5.47e-05	15	1233	496	rs201370441	HD;OTHERKG;RS=201370441;RSPOS=154685191;RV;SAO=0;SSR=0;VC=SNV;VP=0x050000000001000402000100;WGT=1;dbSNPBuildID=137	1
ENSG00000130226	DPP6	7:154685193	7:154893483	insulinoma	1.01752	10.8538	3.06618	1.58e-05	15	1314	475	rs6975992	OTHERKG;RS=6975992;RSPOS=154685193;SAO=0;SSR=0;VC=SNV;VP=0x050000000001000002000100;WGT=1;dbSNPBuildID=116	1
ENSG00000130226	DPP6	7:154685193	7:154893483	insulinoma	1.01752	10.8538	3.06618	1.58e-05	15	1314	475	rs72412325	OTHERKG;RS=72412325;RSPOS=154685194;SAO=0;SSR=0;VC=DIV;VP=0x050000000001000002000200;WGT=1;dbSNPBuildID=130	1
ENSG00000130489	SCO2	22:50963965	22:50525536	insulinoma	0.119189	25.0383	0.000948344	0.0118205	4	89	79	NA	NA	0
ENSG00000130723	PRRC2B	9:134351343	9:131475956	insulinoma	0.53748	4.59961	3.31842	0.0421996	11	659	385	rs11243403	CAF=[0.6387,0.3613];COMMON=1;G5;G5A;GNO;HD;KGPROD;KGPhase1;KGPilot123;NSM;OTHERKG;PH3;REF;RS=11243403;RSPOS=134351343;SAO=0;SLO;SSR=0;VC=SNV;VLD;VP=0x050100000a0117051f000100;WGT=1;dbSNPBuildID=120	1
ENSG00000133116	KL	13:33628193	13:33054056	insulinoma	0.354172	114.084	0.000453078	0.00801947	3	114	80	rs9527025	CAF=[0.8696,0.1304];COMMON=1;G5;G5A;GNO;HD;KGPROD;KGPhase1;KGPilot123;NSM;OTHERKG;PH3;PM;PMC;REF;RS=9527025;RSPOS=33628193;S3D;SAO=0;SLO;SSR=0;VC=SNV;VLD;VP=0x050328000a0117051f000100;WGT=1;dbSNPBuildID=119	1
ENSG00000134744	ZCCHC11	1:52991638	1:52525966	beta	0.401835	15.2827	0.0762139	0.0313537	5	275	184	rs12123698	CAF=[0.6731,0.3269];COMMON=1;G5;G5A;GNO;HD;KGPROD;KGPhase1;KGPilot123;OTHERKG;PH3;REF;RS=12123698;RSPOS=52991638;SAO=0;SLO;SSR=0;SYN;VC=SNV;VLD;VP=0x05010000030117051f000100;WGT=1;dbSNPBuildID=120	1
ENSG00000135637	CCDC142	2:74699778	2:74472651	insulinoma	0.627396	7.03005	1.42784	0.0403961	6	515	275	rs1047911	CAF=[0.4995,0.5005];COMMON=1;G5;G5A;GNO;HD;KGPROD;KGPhase1;KGPilot123;NSM;OTHERKG;PH3;PM;PMC;R3;REF;RS=1047911;RSPOS=74699778;RV;SAO=0;SLO;SSR=0;VC=SNV;VLD;VP=0x050128040a0117051f000101;WGT=1;dbSNPBuildID=86	1
ENSG00000135926	TMBIM1	2:219146882	2:218282159	insulinoma	0.500192	5.69341	0.999392	0.0490915	7	343	208	rs2292555	CAF=[0.6745,0.3255];COMMON=1;G5;G5A;GNO;HD;INT;KGPROD;KGPhase1;KGPilot123;OTHERKG;PH3;PM;PMC;RS=2292555;RSPOS=219146882;SAO=0;SLO;SSR=0;U5;VC=SNV;VLD;VP=0x05012848000117051f000100;WGT=1;dbSNPBuildID=100	1
ENSG00000135926	TMBIM1	2:219146882	2:218282159	beta	0.4599	8.51416	0.511521	0.0346395	7	453	286	rs2292555	CAF=[0.6745,0.3255];COMMON=1;G5;G5A;GNO;HD;INT;KGPROD;KGPhase1;KGPilot123;OTHERKG;PH3;PM;PMC;RS=2292555;RSPOS=219146882;SAO=0;SLO;SSR=0;U5;VC=SNV;VLD;VP=0x05012848000117051f000100;WGT=1;dbSNPBuildID=100	1
ENSG00000135968	GCC2	2:109124512	2:108508056	insulinoma	1.83468	8.69037	1.46049	0.0418591	5	238	38	rs139698062	CAF=[0.831,0.169];COMMON=1;KGPROD;KGPhase1;OTHERKG;RS=139698062;RSPOS=109124512;SAO=0;SSR=0;U3;VC=SNV;VP=0x050000800001100016000100;WGT=1;dbSNPBuildID=134	1
ENSG00000135976	ANKRD36	2:97869979	2:97204242	insulinoma	1.92442	27.6705	1.10584	1.27e-07	11	1795	262	rs111515821	NSM;OTHERKG;REF;RS=111515821;RSPOS=97869979;SAO=0;SSR=0;VC=SNV;VP=0x050000000a01000002000100;WGT=1;dbSNPBuildID=132	1
ENSG00000135976	ANKRD36	2:97864374	2:97198637	insulinoma	0.931689	6.4248	3.50012	0.0108886	10	589	232	rs60795069	G5;G5A;GNO;NSM;OTHERKG;REF;RS=60795069;RSPOS=97864374;SAO=0;SSR=0;VC=SNV;VLD;VP=0x050000000a01070102000100;WGT=1;dbSNPBuildID=129	1
ENSG00000136044	APPL2	12:105589554	12:105195776	insulinoma	-0.295612	-5.85369	0.229573	0.0449819	7	157	211	rs1196743	CAF=[0.4449,0.5551];COMMON=1;G5;G5A;GNO;HD;INT;KGPROD;KGPhase1;KGPilot123;OTHERKG;PH3;RS=1196743;RSPOS=105589554;SAO=0;SLO;SSR=0;VC=SNV;VLD;VP=0x05010008000117051f000100;WGT=1;dbSNPBuildID=87	1
ENSG00000136111	TBC1D4	13:75876389	13:75302253	insulinoma	0.732368	6.30825	1.36535	0.024279	8	312	150	rs2297208	CAF=[0.6148,0.3852];COMMON=1;G5;G5A;GNO;HD;KGPROD;KGPhase1;KGPilot123;OTHERKG;PH3;REF;RS=2297208;RSPOS=75876389;S3D;SAO=0;SLO;SSR=0;SYN;VC=SNV;VLD;VP=0x05030000030117051f000100;WGT=1;dbSNPBuildID=100	1
ENSG00000136279	DBNL	7:44102863	7:44063264	insulinoma	-1.44229	-22.7715	0.619729	2.41e-09	16	191	808	rs6463215	CAF=[0.1354,0.8646];COMMON=1;GNO;HD;INT;KGPROD;KGPhase1;OTHERKG;RS=6463215;RSPOS=44102863;SAO=0;SLO;SSR=0;VC=SNV;VP=0x050100080001100516000100;WGT=1;dbSNPBuildID=116	1
ENSG00000137411	VARS2	6:30882634	6:30914857	insulinoma	-0.558351	-4.71021	2.01999	0.0382611	11	226	395	rs1264302	CAF=[0.7567,0.2433];COMMON=1;G5;G5A;GNO;HD;INT;KGPROD;KGPhase1;MTP;OTHERKG;PH3;PM;PMC;REF;RS=1264302;RSPOS=30882634;RV;SAO=0;SLO;SSR=0;SYN;VC=SNV;VLD;VP=0x050128080301170517020100;WGT=1;dbSNPBuildID=87	1
ENSG00000137642	SORL1	11:121456962	11:121586253	insulinoma	0.20483	4.44369	1.2258	0.048792	11	1285	1047	rs1699102	CAF=[0.5459,.,0.4541];COMMON=1;G5;GNO;HD;KGPROD;KGPhase1;KGPilot123;NSM;OTHERKG;PH3;PM;PMC;REF;RS=1699102;RSPOS=121456962;S3D;SAO=0;SLO;SSR=0;SYN;VC=SNV;VLD;VP=0x050328000b0115051f000100;WGT=1;dbSNPBuildID=89	1
ENSG00000137726	FXYD6	11:117691148	11:117820433	insulinoma	0.590493	8.1733	0.413118	0.0482907	5	222	123	rs2014537	CAF=[0.3898,0.6102];COMMON=1;G5;G5A;GNO;HD;INT;KGPROD;KGPhase1;KGPilot123;OTHERKG;RS=2014537;RSPOS=117691148;SAO=0;SLO;SSR=0;VC=SNV;VLD;VP=0x05010008000117051e000100;WGT=1;dbSNPBuildID=92	1
ENSG00000137731	FXYD2	11:117691148	11:117820433	insulinoma	0.590493	8.1733	0.413118	0.0482907	5	222	123	rs2014537	CAF=[0.3898,0.6102];COMMON=1;G5;G5A;GNO;HD;INT;KGPROD;KGPhase1;KGPilot123;OTHERKG;RS=2014537;RSPOS=117691148;SAO=0;SLO;SSR=0;VC=SNV;VLD;VP=0x05010008000117051e000100;WGT=1;dbSNPBuildID=92	1
ENSG00000137770	CTDSPL2	15:44819513	15:44527315	insulinoma	0.401536	4.7251	0.735434	0.0447207	10	254	170	rs2259359	CAF=[0.6483,0.3517];COMMON=1;G5;G5A;GNO;KGPROD;KGPhase1;KGPilot123;OTHERKG;PH3;R3;RS=2259359;RSPOS=44819513;SAO=0;SLO;SSR=0;VC=SNV;VLD;VP=0x05010004000117011f000100;WGT=1;dbSNPBuildID=100	1
ENSG00000138744	NAAA	4:76857309	4:75936156	insulinoma	0.490206	4.93734	1.49775	0.0461574	9	400	245	rs4859571	CAF=[0.7585,0.2415];COMMON=1;G5;GNO;HD;KGPROD;KGPhase1;KGPilot123;NSM;OTHERKG;PH3;REF;RS=4859571;RSPOS=76857309;SAO=0;SLO;SSR=0;VC=SNV;VLD;VP=0x050100000a0115051f000101;WGT=1;dbSNPBuildID=111	1
ENSG00000138768	USO1	4:76649924	4:75724740	insulinoma	0.732756	7.42472	1.95381	0.00798348	9	618	297	rs2280095	CAF=[0.1019,0.8981];COMMON=1;G5;GNO;KGPROD;KGPhase1;KGPilot123;OTHERKG;PH3;RS=2280095;RSPOS=76649924;SAO=0;SLO;SSR=0;VC=SNV;VLD;VP=0x05010000000115011f000100;WGT=1;dbSNPBuildID=100	1
ENSG00000139163	ETNK1	12:22839814	12:22686880	insulinoma	1.00991	6.64198	2.72833	0.00906754	10	442	161	NA	NA	0
ENSG00000139163	ETNK1	12:22839815	12:22686881	insulinoma	1.12376	7.22772	2.62706	0.00576705	10	443	144	NA	NA	0
ENSG00000139192	TAPBPL	12:6562285	12:6453119	insulinoma	-0.646477	-5.58543	2.79555	0.016663	11	318	607	rs2041384	CAF=[0.7645,.,0.2355];COMMON=1;G5;G5A;GNO;HD;KGPROD;KGPhase1;KGPilot123;NSM;OTHERKG;PH3;REF;RS=2041384;RSPOS=6562285;SAO=0;SLO;SSR=0;SYN;VC=SNV;VLD;VP=0x050100000b0117051f000100;WGT=1;dbSNPBuildID=94	1
ENSG00000139192	TAPBPL	12:6562836	12:6453670	insulinoma	-0.870746	-5.91425	4.32412	0.016256	10	283	676	rs2041388	CAF=[0.7842,0.2158];COMMON=1;G5;GNO;HD;KGPROD;KGPhase1;KGPilot123;OTHERKG;PH3;REF;RS=2041388;RSPOS=6562836;SAO=0;SLO;SSR=0;SYN;VC=SNV;VLD;VP=0x05010000030115051f000100;WGT=1;dbSNPBuildID=94	1
ENSG00000139192	TAPBPL	12:6562293	12:6453127	insulinoma	-0.651578	-5.25493	3.10274	0.0230515	11	307	589	rs2041385	CAF=[0.7649,0.2351];COMMON=1;G5;G5A;GNO;HD;KGPROD;KGPhase1;KGPilot123;NSM;OTHERKG;PH3;PM;PMC;REF;RS=2041385;RSPOS=6562293;SAO=0;SLO;SSR=0;VC=SNV;VLD;VP=0x050128000a0117051f000101;WGT=1;dbSNPBuildID=94	1
ENSG00000139192	TAPBPL	12:6562823	12:6453657	insulinoma	-0.912	-6.93445	4.03508	0.00492815	11	327	814	rs2041387	CAF=[0.7424,0.2576];COMMON=1;G5;GNO;HD;KGPROD;KGPhase1;KGPilot123;NSM;OTHERKG;PH3;REF;RS=2041387;RSPOS=6562823;SAO=0;SLO;SSR=0;VC=SNV;VLD;VP=0x050100000a0115051f000101;WGT=1;dbSNPBuildID=94	1
ENSG00000140350	ANP32A	15:69071995	15:68779656	beta	1.50122	19.701	0.555555	0.0458952	4	525	117	rs371589198	OTHERKG;RS=371589198;RSPOS=69071995;SAO=0;SSR=0;U3;VC=SNV;VP=0x050000800001000002000100;WGT=1;dbSNPBuildID=138	1
ENSG00000140564	FURIN	15:91425232	15:90882002	beta	0.178039	13.4187	0.0373756	0.038831	5	466	390	rs6227	CAF=[0.7741,0.2259];COMMON=1;G5;GNO;HD;KGPROD;KGPhase1;KGPilot123;OTHERKG;PH3;RS=6227;RSPOS=91425232;SAO=0;SLO;SSR=0;U3;VC=SNV;VLD;VP=0x05010080000115051f000101;WGT=1;dbSNPBuildID=52	1
ENSG00000141433	ADCYAP1	18:911381	18:911380	insulinoma	-1.56275	-17.8668	0.721048	0.00655233	5	114	544	rs2689003	GNO;KGPROD;KGPilot123;OTHERKG;RS=2689003;RSPOS=911381;SAO=0;SLO;SSR=0;U3;VC=SNV;VP=0x05010080000100010e000100;WGT=1;dbSNPBuildID=100	1
ENSG00000141433	ADCYAP1	18:911381	18:911380	insulinoma	-1.56275	-17.8668	0.721048	0.00655233	5	114	544	rs60372265	OTHERKG;RS=60372265;RSPOS=911388;SAO=0;SSR=0;U3;VC=DIV;VP=0x050000800001000002000200;WGT=1;dbSNPBuildID=129	1
ENSG00000141504	SAT2	17:7530271	17:7626953	insulinoma	0.503562	5.54234	1.56419	0.0226788	10	503	304	rs858520	CAF=[0.7268,0.2732];COMMON=1;G5;GNO;HD;INT;KGPROD;KGPhase1;KGPilot123;OTHERKG;PH3;PM;PMC;R5;REF;RS=858520;RSPOS=7530271;RV;S3D;SAO=0;SLO;SSR=0;SYN;VC=SNV;VLD;VP=0x0503280a030115051f000101;WGT=1;dbSNPBuildID=86	1
ENSG00000141655	TNFRSF11A	18:60021761	18:62354528	beta	-0.41961	-20.1704	0.0305525	0.0453	4	117	178	rs35211496	CAF=[0.9197,0.08035];COMMON=1;G5;G5A;GNO;HD;KGPROD;KGPhase1;NSM;OTHERKG;PM;PMC;REF;RS=35211496;RSPOS=60021761;S3D;SAO=0;SLO;SSR=0;VC=SNV;VLD;VP=0x050328000a01170516000100;WGT=1;dbSNPBuildID=126	1
ENSG00000143162	CREG1	1:167511035	1:167541798	insulinoma	0.486512	10.7807	0.483035	0.000378201	10	623	383	rs1043310	CAF=[0.7851,0.2149];COMMON=1;G5;GNO;HD;KGPROD;KGPhase1;OTHERKG;PH3;RS=1043310;RSPOS=167511035;RV;SAO=0;SLO;SSR=0;U3;VC=SNV;VLD;VP=0x050100800001150517000100;WGT=1;dbSNPBuildID=86	1
ENSG00000145216	FIP1L1	4:54876138	4:54009971	insulinoma	1.20089	15.2056	0.62329	0.00010788	9	432	130	rs200135620	OTHERKG;RS=200135620;RSPOS=54876138;SAO=0;SSR=0;U3;VC=SNV;VP=0x050000800001000002000100;WGT=1;dbSNPBuildID=137	1
ENSG00000145216	FIP1L1	4:54876144	4:54009977	insulinoma	1.27546	20.0768	0.353341	6.64e-05	8	401	112	rs3205005	GNO;HD;OTHERKG;RS=3205005;RSPOS=54876144;RV;SAO=0;SSR=0;U3;VC=SNV;VP=0x050000800001000502000100;WGT=1;dbSNPBuildID=105	1
ENSG00000145284	SCD5	4:83551910	4:82630757	insulinoma	0.950851	5.26567	8.56105	0.0282969	10	942	364	rs28483107	CAF=[0.7388,0.2612];COMMON=1;GNO;KGPROD;KGPhase1;OTHERKG;RS=28483107;RSPOS=83551910;SAO=0;SLO;SSR=0;U3;VC=SNV;VLD;VP=0x050100800001140116000100;WGT=1;dbSNPBuildID=125	1
ENSG00000145354	CISD2	4:103790186	4:102869029	insulinoma	-0.593064	-6.6323	0.540749	0.0471037	6	105	190	rs223332	CAF=[0.4215,0.5785];COMMON=1;G5;G5A;GNO;KGPROD;KGPhase1;OTHERKG;R5;RS=223332;RSPOS=103790186;SAO=0;SLO;SSR=0;U5;VC=SNV;VLD;VP=0x050100420001170116000100;WGT=1;dbSNPBuildID=79	1
ENSG00000145730	PAM	5:102155610	5:102819906	insulinoma	-0.929344	-11.7149	0.618137	0.0197471	5	137	347	rs467897	CAF=[0.1988,0.8012];COMMON=1;G5;GNO;HD;KGPROD;KGPhase1;KGPilot123;OTHERKG;PH3;RS=467897;RSPOS=102155610;RV;SAO=0;SLO;SSR=0;VC=SNV;VLD;VP=0x05010000000115051f000101;WGT=1;dbSNPBuildID=80	1
ENSG00000145920	CPLX2	5:175310195	5:175883192	beta	0.215579	6.40346	0.433007	0.0388629	9	856	690	rs10064485	CAF=[0.2695,0.7305,.,.];COMMON=1;G5;G5A;GNO;HD;KGPROD;KGPhase1;KGPilot123;OTHERKG;RS=10064485;RSPOS=175310195;SAO=0;SLO;SSR=0;U3;VC=SNV;VLD;VP=0x05010080000117051e000100;WGT=1;dbSNPBuildID=119	1
ENSG00000145920	CPLX2	5:175310814	5:175883811	beta	0.302488	7.19542	0.851639	0.0313537	9	1134	838	rs930047	CAF=[0.4022,0.5978];COMMON=1;G5;G5A;GNO;HD;KGPROD;KGPhase1;KGPilot123;OTHERKG;PH3;PM;PMC;RS=930047;RSPOS=175310814;RV;SAO=0;SLO;SSR=0;U3;VC=SNV;VLD;VP=0x05012880000117051f000101;WGT=1;dbSNPBuildID=86	1
ENSG00000146223	RPL7L1	6:42854601	6:42886863	insulinoma	1.03107	5.36938	4.02278	0.043639	8	415	148	rs9471940	GNO;OTHERKG;RS=9471940;RSPOS=42854601;SAO=0;SLO;SSR=0;VC=SNV;VP=0x050100000001000102000100;WGT=1;dbSNPBuildID=119	1
ENSG00000146281	PM20D2	6:89874662	6:89164943	insulinoma	1.22078	6.53211	3.18258	0.0490263	6	400	118	rs370153112	OTHERKG;RS=370153112;RSPOS=89874662;SAO=0;SSR=0;U3;VC=SNV;VP=0x050000800001000002000100;WGT=1;dbSNPBuildID=138	1
ENSG00000146556	WASH2P	2:114356423	2:113598846	insulinoma	1.6727	8.44997	1.61659	0.0233473	6	261	49	NA	NA	0
ENSG00000146556	WASH2P	2:114356414	2:113598837	insulinoma	1.57335	8.22957	2.39162	0.0138284	7	381	79	NA	NA	0
ENSG00000146733	PSPH	7:56087409	7:56019716	insulinoma	1.54264	8.96542	1.58543	0.0389905	5	304	65	rs74874687	G5;G5A;KGPROD;KGPilot123;OTHERKG;REF;RS=74874687;RSPOS=56087409;S3D;SAO=0;SSR=16;SYN;VC=SNV;VLD;VP=0x05020000030107000e000140;WGT=1;dbSNPBuildID=132	1
ENSG00000146833	TRIM4	7:99488940	7:99891317	insulinoma	-0.605854	-5.10097	2.94805	0.040879	9	323	592	rs1048705	CAF=[0.4545,0.5455];COMMON=1;G5;GNO;HD;KGPROD;KGPhase1;KGPilot123;OTHERKG;PH3;RS=1048705;RSPOS=99488940;RV;SAO=0;SLO;SSR=0;U3;VC=SNV;VLD;VP=0x05010080000115051f000100;WGT=1;dbSNPBuildID=86	1
ENSG00000146963	C7orf55-LUC7L2	7:139026152	7:139341406	insulinoma	0.530575	4.45821	9.92534	0.0324661	14	1892	1113	rs10265	CAF=[0.6047,0.3953];COMMON=1;G5;G5A;GNO;HD;INT;KGPROD;KGPhase1;KGPilot123;NSM;OTHERKG;PH3;REF;RS=10265;RSPOS=139026152;SAO=0;SLO;SSR=0;VC=SNV;VLD;VP=0x050100080a0117051f000101;WGT=1;dbSNPBuildID=52	1
ENSG00000147144	CCDC120	X:48926970	X:49069318	beta	0.735235	7.68268	1.36816	0.0317224	8	461	221	NA	NA	0
ENSG00000147144	CCDC120	X:48926970	X:49069318	insulinoma	0.808458	11.921	0.42953	0.0490915	4	303	135	NA	NA	0
ENSG00000148384	INPP5E	9:139324029	9:136429577	insulinoma	0.498505	7.50186	0.403817	0.0193025	7	242	147	NA	NA	0
ENSG00000148396	SEC16A	9:139369062	9:136474610	beta	1.26607	34.6987	0.0664662	0.023451	4	227	64	NA	NA	0
ENSG00000148396	SEC16A	9:139369062	9:136474610	insulinoma	0.894129	5.11216	3.1699	0.0260965	11	357	146	NA	NA	0
ENSG00000148690	FRA10AC1	10:95459817	10:93700060	insulinoma	0.396111	4.25135	2.78661	0.0316051	17	798	537	rs726817	CAF=[0.3352,0.6648];COMMON=1;G5;GNO;HD;KGPROD;KGPhase1;KGPilot123;NSM;OTHERKG;PH3;PM;PMC;REF;RS=726817;RSPOS=95459817;SAO=0;SLO;SSR=0;VC=SNV;VLD;VP=0x050128000a0115051f000100;WGT=1;dbSNPBuildID=86	1
ENSG00000148690	FRA10AC1	10:95454681	10:93694924	insulinoma	0.494646	4.90999	3.06407	0.0146732	16	797	486	rs2275438	CAF=[0.5996,0.4004];COMMON=1;G5;GNO;HD;KGPROD;KGPhase1;KGPilot123;NSM;OTHERKG;PH3;REF;RS=2275438;RSPOS=95454681;SAO=0;SLO;SSR=0;VC=SNV;VLD;VP=0x050100000a0115051f000101;WGT=1;dbSNPBuildID=100	1
ENSG00000148943	LIN7C	11:27517721	11:27496174	insulinoma	0.844661	13.041	0.63673	0.00186301	7	505	217	rs372867876	OTHERKG;RS=372867876;RSPOS=27517721;SAO=0;SSR=0;U3;VC=SNV;VP=0x050000800001000002000100;WGT=1;dbSNPBuildID=138	1
ENSG00000149084	HSD17B12	11:43877934	11:43856384	insulinoma	0.373164	5.33707	2.36828	0.0339842	9	1188	818	rs1061810	CAF=[0.6896,0.3104];COMMON=1;G5;G5A;GNO;HD;KGPROD;KGPhase1;KGPilot123;OTHERKG;PH3;PM;PMC;RS=1061810;RSPOS=43877934;SAO=0;SLO;SSR=1;U3;VC=SNV;VLD;VP=0x05012880000117051f000140;WGT=1;dbSNPBuildID=86	1
ENSG00000149089	APIP	11:34916657	11:34895110	beta	0.759209	13.0791	0.470526	0.0388629	5	438	205	rs61734605	CAF=[0.8466,0.1534];COMMON=1;G5;G5A;GNO;HD;KGPROD;KGPhase1;KGPilot123;NSM;OTHERKG;REF;RS=61734605;RSPOS=34916657;SAO=0;SSR=0;VC=SNV;VLD;VP=0x050000000a0117051e000100;WGT=1;dbSNPBuildID=129	1
ENSG00000149311	ATM	11:108239628	11:108368901	insulinoma	0.312133	6.01288	0.942907	0.00418078	15	828	606	rs4585	CAF=[0.4793,0.5207];COMMON=1;G5;G5A;GNO;HD;KGPROD;KGPhase1;KGPilot123;OTHERKG;PH3;RS=4585;RSPOS=108239628;SAO=0;SLO;SSR=0;U3;VC=SNV;VLD;VP=0x05010080000117051f000100;WGT=1;dbSNPBuildID=52	1
ENSG00000149571	KIRREL3	11:126853910	11:126984014	insulinoma	0.909818	12.4607	0.23566	0.0454206	4	154	62	rs1944632	CAF=[0.7236,0.2764];COMMON=1;G5;G5A;GNO;HD;INT;KGPROD;KGPhase1;KGPilot123;OTHERKG;PH3;RS=1944632;RSPOS=126853910;RV;SAO=0;SLO;SSR=0;VC=SNV;VLD;VP=0x05010008000117051f000100;WGT=1;dbSNPBuildID=92	1
ENSG00000150593	PDCD4	10:112651036	10:110891278	insulinoma	-0.223144	-29.8328	0.00236223	0.00832352	4	76	95	rs10787288	CAF=[0.5133,0.4867];COMMON=1;GNO;INT;KGPROD;KGPhase1;OTHERKG;RS=10787288;RSPOS=112651036;SAO=0;SLO;SSR=0;VC=SNV;VLD;VP=0x050100080001140116000100;WGT=1;dbSNPBuildID=120	1
ENSG00000150991	UBC	12:125398039	12:124913493	insulinoma	0.828205	8.33591	3.37322	0.00422513	9	1124	491	rs1071862	CAF=[0.5266,0.4734,.];COMMON=1;G5;G5A;GNO;KGPROD;KGPhase1;OTHERKG;REF;RS=1071862;RSPOS=125398039;RV;S3D;SAO=0;SLO;SSR=0;SYN;VC=SNV;VLD;VP=0x050300000301170116000100;WGT=1;dbSNPBuildID=86	1
ENSG00000151023	ENKUR	10:25313818	10:25024889	insulinoma	0.594557	6.30862	1.31074	0.00862756	11	415	229	rs7086282	CAF=[0.5083,0.4917];COMMON=1;G5;G5A;GNO;HD;INT;KGPROD;KGPhase1;KGPilot123;OTHERKG;PH3;REF;RS=7086282;RSPOS=25313818;S3D;SAO=0;SLO;SSR=0;SYN;VC=SNV;VLD;VP=0x05030008030117051f000100;WGT=1;dbSNPBuildID=116	1
ENSG00000151364	KCTD14	11:77790655	11:78079609	insulinoma	0.351976	7.29501	0.699769	0.0214013	7	728	512	rs8875	CAF=[0.8508,0.1492];COMMON=1;G5;GNO;HD;KGPROD;KGPhase1;KGPilot123;NSM;OTHERKG;PM;PMC;REF;RS=8875;RSPOS=77790655;SAO=0;SLO;SSR=0;VC=SNV;VLD;VP=0x050128000a0115051e000100;WGT=1;dbSNPBuildID=52	1
ENSG00000151366	NDUFC2	11:77790655	11:78079609	insulinoma	0.351976	7.29501	0.699769	0.0214013	7	728	512	rs8875	CAF=[0.8508,0.1492];COMMON=1;G5;GNO;HD;KGPROD;KGPhase1;KGPilot123;NSM;OTHERKG;PM;PMC;REF;RS=8875;RSPOS=77790655;SAO=0;SLO;SSR=0;VC=SNV;VLD;VP=0x050128000a0115051e000100;WGT=1;dbSNPBuildID=52	1
ENSG00000152117	AC093838.4	2:132277984	2:131520411	insulinoma	0.557602	13.1388	0.162634	0.0415116	4	248	142	rs10209980	CAF=[0.6708,0.3292];COMMON=1;GNO;KGPROD;KGPhase1;OTHERKG;RS=10209980;RSPOS=132277984;SAO=0;SLO;SSR=0;VC=SNV;VLD;VP=0x050100000001140116000100;WGT=1;dbSNPBuildID=119	1
ENSG00000152117	AC093838.4	2:132277686	2:131520113	insulinoma	0.873529	8.59251	0.940568	0.0427977	5	309	129	rs9287520	CAF=[0.6621,0.3379];COMMON=1;G5;G5A;GNO;HD;KGPROD;KGPhase1;OTHERKG;PH3;RS=9287520;RSPOS=132277686;SAO=0;SLO;SSR=0;VC=SNV;VLD;VP=0x050100000001170517000101;WGT=1;dbSNPBuildID=119	1
ENSG00000152117	AC093838.4	2:132269860	2:131512287	insulinoma	1.57554	20.6968	0.172856	0.0173219	4	174	36	rs114326942	INT;KGPROD;KGPilot123;OTHERKG;RS=114326942;RSPOS=132269860;SAO=0;SSR=0;VC=SNV;VP=0x05000008000100000e000100;WGT=1;dbSNPBuildID=132	1
ENSG00000152348	ATG10	5:81571669	5:82275850	insulinoma	-1.22071	-6.05318	2.41811	0.040879	7	77	261	rs226202	CAF=[0.2296,0.7704];COMMON=1;G5;GNO;HD;KGPROD;KGPhase1;KGPilot123;OTHERKG;PH3;RS=226202;RSPOS=81571669;RV;SAO=0;SLO;SSR=0;U3;VC=SNV;VLD;VP=0x05010080000115051f000100;WGT=1;dbSNPBuildID=79	1
ENSG00000152348	ATG10	5:81549240	5:82253421	beta	0.665238	11.4626	0.242463	0.0491529	5	212	109	rs1864182	CAF=[0.4151,0.5849];COMMON=1;G5;GNO;HD;KGPROD;KGPhase1;KGPilot123;NSM;OTHERKG;PH3;REF;RS=1864182;RSPOS=81549240;RV;SAO=0;SLO;SSR=0;VC=SNV;VLD;VP=0x050100000a0115051f000100;WGT=1;dbSNPBuildID=92	1
ENSG00000152348	ATG10	5:81570394	5:82274575	beta	-1.10791	-8.91342	1.24273	0.0313537	7	107	324	rs226203	CAF=[0.2383,0.7617];COMMON=1;G5;G5A;GNO;KGPROD;KGPhase1;KGPilot123;OTHERKG;RS=226203;RSPOS=81570394;RV;SAO=0;SLO;SSR=0;U3;VC=SNV;VP=0x05010080000113011e000100;WGT=1;dbSNPBuildID=79	1
ENSG00000152348	ATG10	5:81571846	5:82276027	insulinoma	-0.813464	-7.21797	1.9272	0.0138284	8	219	494	rs226201	CAF=[0.4357,0.5643];COMMON=1;G5;GNO;HD;KGPROD;KGPhase1;KGPilot123;OTHERKG;PH3;RS=226201;RSPOS=81571846;RV;SAO=0;SLO;SSR=0;U3;VC=SNV;VLD;VP=0x05010080000115051f000100;WGT=1;dbSNPBuildID=79	1
ENSG00000152348	ATG10	5:81569293	5:82273474	beta	1.31517	20.7874	0.609059	0.00233254	7	719	193	rs3738	CAF=[0.7576,0.2424];COMMON=1;G5;G5A;GNO;HD;KGPROD;KGPhase1;OTHERKG;PM;PMC;RS=3738;RSPOS=81569293;SAO=0;SLO;SSR=0;U3;VC=SNV;VLD;VP=0x050128800001170516000100;WGT=1;dbSNPBuildID=36	1
ENSG00000152348	ATG10	5:81569293	5:82273474	insulinoma	1.17592	5.36868	10.3392	0.0332438	9	914	282	rs3738	CAF=[0.7576,0.2424];COMMON=1;G5;G5A;GNO;HD;KGPROD;KGPhase1;OTHERKG;PM;PMC;RS=3738;RSPOS=81569293;SAO=0;SLO;SSR=0;U3;VC=SNV;VLD;VP=0x050128800001170516000100;WGT=1;dbSNPBuildID=36	1
ENSG00000152348	ATG10	5:81569672	5:82273853	insulinoma	1.09221	4.71228	8.40741	0.0449819	10	623	209	rs55951719	CAF=[0.9224,0.07759];COMMON=1;G5;G5A;HD;KGPROD;KGPhase1;OTHERKG;RS=55951719;RSPOS=81569672;SAO=0;SSR=0;U3;VC=SNV;VLD;VP=0x050000800001170416000100;WGT=1;dbSNPBuildID=129	1
ENSG00000152348	ATG10	5:81571669	5:82275850	beta	-1.2424	-12.8341	0.705371	0.023451	6	97	336	rs226202	CAF=[0.2296,0.7704];COMMON=1;G5;GNO;HD;KGPROD;KGPhase1;KGPilot123;OTHERKG;PH3;RS=226202;RSPOS=81571669;RV;SAO=0;SLO;SSR=0;U3;VC=SNV;VLD;VP=0x05010080000115051f000100;WGT=1;dbSNPBuildID=79	1
ENSG00000152492	CCDC50	3:191096051	3:191378262	insulinoma	1.23676	15.0475	0.188472	0.0323065	4	124	36	rs7636707	CAF=[0.6015,0.3985];COMMON=1;G5;G5A;GNO;INT;KGPROD;KGPhase1;KGPilot123;OTHERKG;PH3;RS=7636707;RSPOS=191096051;SAO=0;SLO;SSR=0;VC=SNV;VLD;VP=0x05010008000117011f000100;WGT=1;dbSNPBuildID=116	1
ENSG00000152518	ZFP36L2	2:43451147	2:43224008	insulinoma	1.22661	9.90514	0.984175	0.0140622	6	283	83	rs73923539	GNO;OTHERKG;RS=73923539;RSPOS=43451147;SAO=0;SLO;SSR=16;U3;VC=SNV;VP=0x050100800001000102000140;WGT=1;dbSNPBuildID=130	1
ENSG00000152518	ZFP36L2	2:43451150	2:43224011	insulinoma	1.88875	14.5905	0.524007	0.0111404	5	238	36	NA	NA	0
ENSG00000153201	RANBP2	2:109401259	2:108784803	insulinoma	0.599746	6.35147	0.903754	0.0345123	7	286	157	rs826556	CAF=[0.6951,0.3049];COMMON=1;G5;GNO;HD;KGPROD;KGPhase1;KGPilot123;OTHERKG;PH3;RS=826556;RSPOS=109401259;RV;SAO=0;SLO;SSR=0;U3;VC=SNV;VLD;VP=0x05010080000115051f000100;WGT=1;dbSNPBuildID=86	1
ENSG00000154734	ADAMTS1	21:28217178	21:26844859	insulinoma	0.278326	6.83763	0.329108	0.0112864	9	461	349	rs434857	CAF=[0.3384,0.6616];COMMON=1;G5;GNO;KGPROD;KGPhase1;KGPilot123;OTHERKG;RS=434857;RSPOS=28217178;SAO=0;SLO;SSR=0;VC=SNV;VLD;VP=0x05010000000115011e000100;WGT=1;dbSNPBuildID=80	1
ENSG00000155093	PTPRN2	7:157931144	7:158138452	insulinoma	0.433099	4.98383	6.3218	0.0203397	13	2128	1380	rs1130499	CAF=[0.5882,0.4118];COMMON=1;G5;G5A;GNO;HD;KGPROD;KGPhase1;NSM;OTHERKG;PH3;REF;RS=1130499;RSPOS=157931144;RV;SAO=0;SLO;SSR=0;VC=SNV;VLD;VP=0x050100000a01170517000100;WGT=1;dbSNPBuildID=86	1
ENSG00000155827	RNF20	9:104324545	9:101562263	insulinoma	-0.638489	-7.94747	0.794071	0.0157491	7	188	356	rs10521057	CAF=[0.8237,0.1763];COMMON=1;G5;GNO;HD;KGPROD;KGPhase1;KGPilot123;OTHERKG;PH3;REF;RS=10521057;RSPOS=104324545;SAO=0;SLO;SSR=0;SYN;VC=SNV;VLD;VP=0x05010000030115051f000100;WGT=1;dbSNPBuildID=119	1
ENSG00000156232	WHAMM	15:83502453	15:82833701	beta	1.07308	34.6776	0.0849132	0.023451	4	348	119	NA	NA	0
ENSG00000156482	RPL30	8:99057526	8:98045298	beta	0.445311	20.9728	0.0450658	0.00754235	6	256	164	rs812	CAF=[0.6993,.,0.3007];COMMON=1;G5;GNO;HD;INT;KGPROD;KGPhase1;KGPilot123;OTHERKG;RS=812;RSPOS=99057526;RV;SAO=0;SLO;SSR=0;VC=SNV;VLD;VP=0x05010008000105051e000100;WGT=1;dbSNPBuildID=36	1
ENSG00000156508	EEF1A1	6:74226245	6:73516522	insulinoma	0.526543	5.70058	1.62518	0.015026	11	513	303	rs1128073	CAF=[0.4913,0.5087];COMMON=1;G5;G5A;GNO;KGPROD;KGPhase1;KGPilot123;OTHERKG;RS=1128073;RSPOS=74226245;RV;SAO=0;SLO;SSR=0;U3;VC=SNV;VLD;VP=0x05010080000117011e000100;WGT=1;dbSNPBuildID=86	1
ENSG00000157315	TMED6	16:69381769	16:69347866	beta	-0.489465	-19.9732	0.144463	0.0458952	4	388	633	rs16958777	CAF=[0.9343,0.06566];COMMON=1;G5;GNO;HD;KGPROD;KGPhase1;KGPilot123;OTHERKG;PH3;REF;RS=16958777;RSPOS=69381769;SAO=0;SLO;SSR=0;SYN;VC=SNV;VLD;VP=0x05010000030115051f000100;WGT=1;dbSNPBuildID=123	1
ENSG00000157500	APPL1	3:57305170	3:57271142	insulinoma	1.03109	6.72684	1.67991	0.0449819	6	272	97	rs1046545	CAF=[0.8609,0.1391];COMMON=1;G5;G5A;GNO;HD;INT;KGPROD;KGPhase1;OTHERKG;RS=1046545;RSPOS=57305170;SAO=0;SSR=0;U3;VC=SNV;VP=0x050000880001130516000100;WGT=1;dbSNPBuildID=86	1
ENSG00000158528	PPP1R9A	7:94898811	7:95269499	insulinoma	0.560229	4.83334	1.9925	0.040879	10	408	233	rs854524	CAF=[0.4022,0.5978];COMMON=1;G5;G5A;GNO;HD;INT;KGPROD;KGPhase1;KGPilot123;NSM;OTHERKG;PH3;PM;PMC;REF;RS=854524;RSPOS=94898811;SAO=0;SLO;SSR=0;VC=SNV;VLD;VP=0x050128080a0117051f000101;WGT=1;dbSNPBuildID=86	1
ENSG00000158604	TMED4	7:44618492	7:44578893	insulinoma	0.437008	4.96353	5.24173	0.00936389	19	1723	1113	NA	NA	0
ENSG00000159860	FAM115D	7:143514021	7:143816928	insulinoma	1.73159	15.657	1.42369	3.21e-05	10	774	137	rs72503049	INT;OTHERKG;RS=72503049;RSPOS=143514021;SAO=0;SSR=0;VC=SNV;VP=0x050000080001000002000100;WGT=1;dbSNPBuildID=130	1
ENSG00000160072	ATAD3B	1:1413392	1:1478012	insulinoma	1.7346	16.6625	1.38175	3.99e-07	14	850	150	NA	NA	0
ENSG00000160072	ATAD3B	1:1431165	1:1495785	insulinoma	1.6704	14.8335	0.373544	0.0108098	5	186	35	rs9792879	CAF=[0.7824,0.2176];COMMON=1;KGPROD;KGPhase1;NSM;OTHERKG;REF;RS=9792879;RSPOS=1431165;SAO=0;SSR=0;VC=SNV;VP=0x050000000a01100016000100;WGT=1;dbSNPBuildID=119	1
ENSG00000160072	ATAD3B	1:1413387	1:1478007	insulinoma	1.69821	16.7581	2.05727	2.41e-09	21	1295	237	NA	NA	0
ENSG00000160072	ATAD3B	1:1413384	1:1478004	insulinoma	1.66026	16.1573	2.07612	3.53e-09	20	1231	234	NA	NA	0
ENSG00000160072	ATAD3B	1:1413365	1:1477985	insulinoma	1.0165	14.596	1.58125	2.92e-09	23	1227	444	rs4631635	INT;OTHERKG;RS=4631635;RSPOS=1413365;SAO=0;SSR=0;VC=SNV;VP=0x050000080001000002000100;WGT=1;dbSNPBuildID=111	1
ENSG00000160072	ATAD3B	1:1413383	1:1478003	insulinoma	1.64931	16.5078	1.97604	2.92e-09	20	1228	236	NA	NA	0
ENSG00000160072	ATAD3B	1:1413367	1:1477987	insulinoma	1.02474	14.5623	1.60337	2.92e-09	23	1226	440	rs4631636	INT;OTHERKG;RS=4631636;RSPOS=1413367;SAO=0;SSR=0;VC=SNV;VP=0x050000080001000002000100;WGT=1;dbSNPBuildID=111	1
ENSG00000160072	ATAD3B	1:1413350	1:1477970	insulinoma	0.611011	8.55717	1.84401	1.82e-05	21	1028	558	rs4468102	GNO;INT;OTHERKG;RS=4468102;RSPOS=1413350;SAO=0;SSR=0;VC=SNV;VLD;VP=0x050000080001040102000100;WGT=1;dbSNPBuildID=111	1
ENSG00000160285	LSS	21:47612166	21:46192252	insulinoma	0.651989	6.57055	1.2041	0.0138284	9	357	186	NA	NA	0
ENSG00000160325	CACFD1	9:136325160	9:133460038	insulinoma	0.921406	6.61059	1.08398	0.0302056	7	196	78	rs2301614	CAF=[0.77,0.23];COMMON=1;G5;GNO;HD;KGPROD;KGPhase1;OTHERKG;PH3;RS=2301614;RSPOS=136325160;SAO=0;SLO;SSR=0;U5;VC=SNV;VLD;VP=0x050100400001150517000100;WGT=1;dbSNPBuildID=100	1
ENSG00000160710	ADAR	1:154556663	1:154584187	insulinoma	0.142656	4.99192	0.459282	0.0244664	12	1211	1050	rs1127311	CAF=[0.5808,0.4192];COMMON=1;G5;G5A;GNO;HD;KGPROD;KGPhase1;KGPilot123;OTHERKG;PH3;RS=1127311;RSPOS=154556663;RV;SAO=0;SLO;SSR=0;U3;VC=SNV;VLD;VP=0x05010080000117051f000100;WGT=1;dbSNPBuildID=86	1
ENSG00000161010	C5orf45	5:179264915	5:179837915	beta	-0.520068	-9.99628	0.475317	0.0248595	7	280	471	rs1065154	CAF=[0.3062,0.6938];COMMON=1;G5;G5A;GNO;HD;INT;KGPROD;KGPhase1;KGPilot123;OTHERKG;PH3;PM;PMC;RS=1065154;RSPOS=179264915;RV;SAO=0;SLO;SSR=0;U3;VC=SNV;VLD;VP=0x05012888000117051f000100;WGT=1;dbSNPBuildID=86	1
ENSG00000161011	SQSTM1	5:179264915	5:179837915	beta	-0.520068	-9.99628	0.475317	0.0248595	7	280	471	rs1065154	CAF=[0.3062,0.6938];COMMON=1;G5;G5A;GNO;HD;INT;KGPROD;KGPhase1;KGPilot123;OTHERKG;PH3;PM;PMC;RS=1065154;RSPOS=179264915;RV;SAO=0;SLO;SSR=0;U3;VC=SNV;VLD;VP=0x05012888000117051f000100;WGT=1;dbSNPBuildID=86	1
ENSG00000162520	SYNC	1:33150643	1:32685042	insulinoma	-1.48608	-9.99082	1.46146	0.000651083	10	81	358	rs634717	CAF=[0.1506,0.8494];COMMON=1;G5;G5A;GNO;INT;KGPROD;KGPhase1;KGPilot123;OTHERKG;RS=634717;RSPOS=33150643;RV;SAO=0;SLO;SSR=0;U3;VC=SNV;VLD;VP=0x05010088000117011e000100;WGT=1;dbSNPBuildID=83	1
ENSG00000162521	RBBP4	1:33150643	1:32685042	insulinoma	-1.48608	-9.99082	1.46146	0.000651083	10	81	358	rs634717	CAF=[0.1506,0.8494];COMMON=1;G5;G5A;GNO;INT;KGPROD;KGPhase1;KGPilot123;OTHERKG;RS=634717;RSPOS=33150643;RV;SAO=0;SLO;SSR=0;U3;VC=SNV;VLD;VP=0x05010088000117011e000100;WGT=1;dbSNPBuildID=83	1
ENSG00000162600	OMA1	1:58971831	1:58506159	insulinoma	0.687513	9.06538	0.681243	0.00492815	8	354	178	rs3087585	CAF=[0.7438,0.2562];COMMON=1;G5;GNO;HD;KGPROD;KGPhase1;KGPilot123;OTHERKG;PH3;REF;RS=3087585;RSPOS=58971831;S3D;SAO=0;SLO;SSR=0;SYN;VC=SNV;VLD;VP=0x05030000030115051f000100;WGT=1;dbSNPBuildID=102	1
ENSG00000162601	MYSM1	1:59124223	1:58658551	insulinoma	0.980829	13.6237	0.180941	0.0389905	4	128	48	rs12080369	CAF=[0.6327,0.3673];COMMON=1;G5;G5A;GNO;HD;KGPROD;KGPhase1;KGPilot123;OTHERKG;RS=12080369;RSPOS=59124223;SAO=0;SLO;SSR=0;U3;VC=SNV;VLD;VP=0x05010080000117051e000100;WGT=1;dbSNPBuildID=120	1
ENSG00000162836	ACP6	1:147124310	1:147652507	insulinoma	-0.951288	-13.4606	0.263016	0.00492815	6	73	189	rs2153463	CAF=[0.259,0.741];COMMON=1;G5;GNO;HD;KGPROD;KGPhase1;KGPilot123;OTHERKG;PH3;REF;RS=2153463;RSPOS=147124310;S3D;SAO=0;SLO;SSR=0;SYN;VC=SNV;VLD;VP=0x05030000030115051f000101;WGT=1;dbSNPBuildID=96	1
ENSG00000163472	TMEM79	1:156262653	1:156292862	beta	0.389582	12.2662	0.165382	0.0263186	6	406	275	rs6800	CAF=[0.786,0.214];COMMON=1;G5;G5A;GNO;HD;INT;KGPROD;KGPhase1;KGPilot123;OTHERKG;PH3;RS=6800;RSPOS=156262653;SAO=0;SLO;SSR=0;U3;VC=SNV;VLD;VP=0x05010088000117051f000100;WGT=1;dbSNPBuildID=52	1
ENSG00000163482	STK36	2:219562675	2:218697952	insulinoma	0.129678	59.199	0.000166048	0.0191005	3	74	65	rs1863704	CAF=[0.7925,0.2075];COMMON=1;G5;GNO;HD;KGPROD;KGPhase1;KGPilot123;NSM;OTHERKG;PH3;PM;PMC;REF;RS=1863704;RSPOS=219562675;SAO=0;SLO;SSR=0;VC=SNV;VLD;VP=0x050128000a0115051f000100;WGT=1;dbSNPBuildID=92	1
ENSG00000163644	PPM1K	4:89183046	4:88261894	insulinoma	-0.230968	-7.58807	0.170963	0.0322602	6	331	417	NA	NA	0
ENSG00000163644	PPM1K	4:89183047	4:88261895	insulinoma	-0.224944	-7.2589	0.177797	0.036634	6	333	417	NA	NA	0
ENSG00000163644	PPM1K	4:89183045	4:88261893	insulinoma	-0.252343	-9.98489	0.116455	0.0138284	6	324	417	NA	NA	0
ENSG00000164022	AIMP1	4:107246190	4:106325033	insulinoma	0.345746	14.7135	0.0446221	0.0335915	4	195	138	rs11544777	CAF=[0.972,0.02801];COMMON=1;G5;GNO;KGPROD;KGPhase1;OTHERKG;REF;RS=11544777;RSPOS=107246190;SAO=0;SLO;SSR=0;SYN;VC=SNV;VLD;VP=0x050100000301150116000100;WGT=1;dbSNPBuildID=120	1
ENSG00000164096	C4orf3	4:120219239	4:119298084	insulinoma	0.590923	5.38661	2.19189	0.0431057	8	511	283	rs11098500	CAF=[0.7011,0.2989];COMMON=1;G5;G5A;GNO;HD;KGPROD;KGPhase1;KGPilot123;OTHERKG;RS=11098500;RSPOS=120219239;RV;SAO=0;SLO;SSR=0;U3;VC=SNV;VP=0x05010080000113051e000100;WGT=1;dbSNPBuildID=120	1
ENSG00000164118	CEP44	4:175239973	4:174318822	insulinoma	0.829723	14.3205	0.191671	0.00403514	6	188	82	NA	NA	0
ENSG00000164258	NDUFS4	5:52856504	5:53560674	insulinoma	0.370913	4.49597	3.20148	0.031283	14	1152	795	rs2279516	CAF=[0.3343,0.6657];COMMON=1;G5;G5A;GNO;HD;KGPROD;KGPhase1;KGPilot123;OTHERKG;PH3;PM;PMC;REF;RS=2279516;RSPOS=52856504;RV;SAO=0;SLO;SSR=0;SYN;VC=SNV;VLD;VP=0x05012800030117051f000101;WGT=1;dbSNPBuildID=100	1
ENSG00000164308	ERAP2	5:96253639	5:96917935	insulinoma	1.31493	7.15413	2.60993	0.0144217	8	365	98	NA	NA	0
ENSG00000164308	ERAP2	5:96253633	5:96917929	insulinoma	1.29098	7.33801	2.13628	0.020895	7	320	88	NA	NA	0
ENSG00000164708	PGAM2	7:44102863	7:44063264	insulinoma	-1.44229	-22.7715	0.619729	2.41e-09	16	191	808	rs6463215	CAF=[0.1354,0.8646];COMMON=1;GNO;HD;INT;KGPROD;KGPhase1;OTHERKG;RS=6463215;RSPOS=44102863;SAO=0;SLO;SSR=0;VC=SNV;VP=0x050100080001100516000100;WGT=1;dbSNPBuildID=116	1
ENSG00000164733	CTSB	8:11700967	8:11843458	insulinoma	0.556209	17.3262	0.110038	0.0249875	4	293	168	rs73209015	CAF=[0.9665,0.03352];COMMON=1;HD;KGPROD;KGPhase1;KGPilot123;OTHERKG;RS=73209015;RSPOS=11700967;SAO=0;SSR=0;U3;VC=SNV;VLD;VP=0x05000080000114041e000100;WGT=1;dbSNPBuildID=130	1
ENSG00000164756	SLC30A8	8:118183658	8:117171419	insulinoma	-0.493742	-5.67011	1.44557	0.0154779	11	307	503	rs2466298	CAF=[0.5188,0.4812];COMMON=1;G5;G5A;GNO;HD;INT;KGPROD;KGPhase1;KGPilot123;OTHERKG;PH3;RS=2466298;RSPOS=118183658;RV;SAO=0;SLO;SSR=0;VC=SNV;VLD;VP=0x05010008000117051f000101;WGT=1;dbSNPBuildID=100	1
ENSG00000164756	SLC30A8	8:118150326	8:117138087	insulinoma	0.361174	6.32844	2.17099	0.00064615	21	1623	1131	rs372199728	INT;OTHERKG;RS=372199728;RSPOS=118150326;SAO=0;SSR=0;VC=SNV;VP=0x050000080001000002000100;WGT=1;dbSNPBuildID=138	1
ENSG00000164756	SLC30A8	8:118150326	8:117138087	insulinoma	0.361174	6.32844	2.17099	0.00064615	21	1623	1131	rs374937926	INT;OTHERKG;RS=374937926;RSPOS=118150327;SAO=0;SSR=0;VC=DIV;VP=0x050000080001000002000200;WGT=1;dbSNPBuildID=138	1
ENSG00000164898	C7orf55	7:139026152	7:139341406	insulinoma	0.530575	4.45821	9.92534	0.0324661	14	1892	1113	rs10265	CAF=[0.6047,0.3953];COMMON=1;G5;G5A;GNO;HD;INT;KGPROD;KGPhase1;KGPilot123;NSM;OTHERKG;PH3;REF;RS=10265;RSPOS=139026152;SAO=0;SLO;SSR=0;VC=SNV;VLD;VP=0x050100080a0117051f000101;WGT=1;dbSNPBuildID=52	1
ENSG00000165055	METTL2B	7:128119514	7:128479460	insulinoma	0.917864	4.89144	3.19561	0.0479477	9	318	127	rs1065267	CAF=[0.9137,0.08632];COMMON=1;G5;G5A;GNO;KGPROD;KGPhase1;NSM;OTHERKG;PH3;REF;RS=1065267;RSPOS=128119514;SAO=0;SSR=0;VC=SNV;VLD;VP=0x050000000a01170117000100;WGT=1;dbSNPBuildID=86	1
ENSG00000165355	FBXO33	14:39867691	14:39398487	insulinoma	0.423128	5.22223	2.52286	0.00497478	21	971	636	rs371628038	OTHERKG;RS=371628038;RSPOS=39867691;SAO=0;SSR=0;U3;VC=SNV;VP=0x050000800001000002000100;WGT=1;dbSNPBuildID=138	1
ENSG00000165355	FBXO33	14:39867686	14:39398482	insulinoma	0.274798	4.14998	1.65447	0.0278993	21	874	664	rs200435727	HD;OTHERKG;RS=200435727;RSPOS=39867686;SAO=0;SSR=0;U3;VC=SNV;VP=0x050000800001000402000100;WGT=1;dbSNPBuildID=137	1
ENSG00000165650	PDZD8	10:119133968	10:117374457	insulinoma	-0.419416	-14.1683	0.137995	0.0120407	5	261	397	rs3814230	CAF=[0.7195,0.2805];COMMON=1;G5;G5A;GNO;HD;KGPROD;KGPhase1;KGPilot123;OTHERKG;PH3;REF;RS=3814230;RSPOS=119133968;RV;SAO=0;SLO;SSR=0;SYN;VC=SNV;VLD;VP=0x05010000030117051f000100;WGT=1;dbSNPBuildID=107	1
ENSG00000165661	QSOX2	9:139110654	9:136218808	insulinoma	1.12145	10.1412	0.931587	0.0129811	6	310	101	NA	NA	0
ENSG00000165669	FAM204A	10:120070022	10:118310510	insulinoma	1.90424	12.1778	0.744858	0.0178912	5	235	35	NA	NA	0
ENSG00000165669	FAM204A	10:120070018	10:118310506	insulinoma	1.13745	7.92463	1.5756	0.00919324	8	315	101	rs201808962	HD;OTHERKG;RS=201808962;RSPOS=120070018;RV;SAO=0;SSR=0;U3;VC=SNV;VP=0x050000800001000402000100;WGT=1;dbSNPBuildID=137	1
ENSG00000165688	PMPCA	9:139311471	9:136417019	insulinoma	0.430908	4.72757	2.01917	0.0447207	10	617	401	NA	NA	0
ENSG00000166323	C11orf65	11:108239628	11:108368901	insulinoma	0.312133	6.01288	0.942907	0.00418078	15	828	606	rs4585	CAF=[0.4793,0.5207];COMMON=1;G5;G5A;GNO;HD;KGPROD;KGPhase1;KGPilot123;OTHERKG;PH3;RS=4585;RSPOS=108239628;SAO=0;SLO;SSR=0;U3;VC=SNV;VLD;VP=0x05010080000117051f000100;WGT=1;dbSNPBuildID=52	1
ENSG00000166340	TPP1	11:6634149	11:6612918	beta	0.308698	7.5277	0.399475	0.0458952	7	561	412	rs7488	CAF=[0.1956,0.8044];COMMON=1;G5;G5A;GNO;HD;KGPROD;KGPhase1;KGPilot123;OTHERKG;PH3;R5;RS=7488;RSPOS=6634149;RV;SAO=0;SLO;SSR=0;U3;VC=SNV;VLD;VP=0x05010082000117051f000101;WGT=1;dbSNPBuildID=52	1
ENSG00000166770	ZNF667-AS1	19:57006069	19:56494700	insulinoma	1.12683	10.2605	1.8036	0.000147342	12	611	198	rs3971706	CAF=[0.2989,0.7011];COMMON=1;G5;G5A;GNO;HD;KGPROD;KGPhase1;OTHERKG;PH3;RS=3971706;RSPOS=57006069;SAO=0;SSR=0;VC=SNV;VLD;VP=0x050000000001170517000100;WGT=1;dbSNPBuildID=108	1
ENSG00000166974	MAPRE2	18:32723058	18:35143094	beta	1.19197	11.4108	0.912382	0.0492552	5	359	109	NA	NA	0
ENSG00000166974	MAPRE2	18:32723058	18:35143094	insulinoma	0.701558	5.04417	3.82792	0.0191761	13	597	296	NA	NA	0
ENSG00000167526	RPL13	16:89629780	16:89563372	insulinoma	-0.516166	-7.6174	1.82594	0.00422513	10	635	1064	rs3211568	CAF=[0.8035,0.1965];COMMON=1;G5;G5A;GNO;KGPROD;KGPhase1;KGPilot123;OTHERKG;RS=3211568;RSPOS=89629780;SAO=0;SLO;SSR=0;U3;VC=SNV;VLD;VP=0x05010080000117011e000100;WGT=1;dbSNPBuildID=105	1
ENSG00000167526	RPL13	16:89629819	16:89563411	insulinoma	-0.390297	-8.29052	0.614587	0.00429271	9	465	687	rs3211569	CAF=[0.8352,0.1648];COMMON=1;G5;G5A;GNO;KGPROD;KGPhase1;KGPilot123;OTHERKG;RS=3211569;RSPOS=89629819;SAO=0;SLO;SSR=0;U3;VC=SNV;VLD;VP=0x05010080000117011e000100;WGT=1;dbSNPBuildID=105	1
ENSG00000167526	RPL13	16:89629736	16:89563328	insulinoma	-0.59729	-8.31592	2.12968	0.00422513	9	640	1163	rs3211567	CAF=[0.8352,0.1648];COMMON=1;G5;G5A;GNO;HD;KGPROD;KGPhase1;KGPilot123;OTHERKG;RS=3211567;RSPOS=89629736;SAO=0;SLO;SSR=0;U3;VC=SNV;VLD;VP=0x05010080000117051e000100;WGT=1;dbSNPBuildID=105	1
ENSG00000167526	RPL13	16:89627460	16:89561052	insulinoma	0.644869	8.94605	4.98918	0.00527699	8	2790	1464	rs2280370	CAF=[0.8067,0.1933];COMMON=1;G5;G5A;GNO;HD;KGPROD;KGPhase1;OTHERKG;R5;REF;RS=2280370;RSPOS=89627460;S3D;SAO=0;SLO;SSR=0;SYN;VC=SNV;VLD;VP=0x050300020301170516000100;WGT=1;dbSNPBuildID=100	1
ENSG00000167526	RPL13	16:89627460	16:89561052	beta	0.882891	9.14321	3.17277	0.0452619	6	1163	481	rs2280370	CAF=[0.8067,0.1933];COMMON=1;G5;G5A;GNO;HD;KGPROD;KGPhase1;OTHERKG;R5;REF;RS=2280370;RSPOS=89627460;S3D;SAO=0;SLO;SSR=0;SYN;VC=SNV;VLD;VP=0x050300020301170516000100;WGT=1;dbSNPBuildID=100	1
ENSG00000167543	TP53I13	17:27893796	17:29566778	insulinoma	1.53148	31.5866	0.0463892	0.0426139	3	111	24	NA	NA	0
ENSG00000167552	TUBA1A	12:49579696	12:49185913	insulinoma	0.38951	5.10898	2.48112	0.0323065	10	1057	716	rs697624	CAF=[0.4927,0.5073];COMMON=1;G5;G5A;GNO;KGPROD;KGPhase1;OTHERKG;REF;RS=697624;RSPOS=49579696;RV;S3D;SAO=0;SLO;SSR=0;SYN;VC=SNV;VLD;VP=0x050300000301170116000100;WGT=1;dbSNPBuildID=86	1
ENSG00000167615	LENG8	19:54971915	19:54460735	beta	3.04884	106.412	0.0172424	0.0313537	3	464	22	NA	NA	0
ENSG00000168036	CTNNB1	3:41281414	3:41239923	insulinoma	1.46951	13.8911	1.10087	0.0126987	5	526	121	NA	NA	0
ENSG00000168243	GNG4	1:235715064	1:235551764	insulinoma	0.626181	9.45883	1.25654	0.00188623	9	823	440	rs589175	CAF=[0.2213,0.7787];COMMON=1;G5;G5A;GNO;KGPROD;KGPhase1;KGPilot123;OTHERKG;RS=589175;RSPOS=235715064;RV;SAO=0;SLO;SSR=0;U3;VC=SNV;VP=0x05010080000113011e000100;WGT=1;dbSNPBuildID=83	1
ENSG00000168710	AHCYL1	1:110565012	1:110022390	insulinoma	1.50408	15.8211	1.5233	0.000219516	8	927	206	NA	NA	0
ENSG00000168792	ABHD15	17:27893796	17:29566778	insulinoma	1.53148	31.5866	0.0463892	0.0426139	3	111	24	NA	NA	0
ENSG00000169519	METTL15	11:28134974	11:28113427	insulinoma	1.37432	14.4858	0.603411	0.000136134	9	332	84	rs60970073	CAF=[0.4725,0.5275];COMMON=1;G5;G5A;GNO;KGPROD;KGPhase1;NSM;OTHERKG;REF;RS=60970073;RSPOS=28134974;SAO=0;SLO;SSR=0;VC=SNV;VLD;VP=0x050100000a01170116000100;WGT=1;dbSNPBuildID=129	1
ENSG00000170379	FAM115C	7:143421878	7:143724785	insulinoma	1.38629	12.6587	0.470129	0.0162555	5	196	49	rs79725567	GNO;INT;OTHERKG;RS=79725567;RSPOS=143421878;SAO=0;SSR=0;U3;VC=SNV;VP=0x050000880001000102000100;WGT=1;dbSNPBuildID=131	1
ENSG00000170776	AKAP13	15:86290940	15:85747709	insulinoma	0.229833	4.91981	0.362376	0.0468284	9	375	298	rs3803506	CAF=[0.8352,0.1648];COMMON=1;G5;GNO;HD;KGPROD;KGPhase1;OTHERKG;RS=3803506;RSPOS=86290940;SAO=0;SLO;SSR=0;U3;VC=SNV;VLD;VP=0x050100800001150516000100;WGT=1;dbSNPBuildID=107	1
ENSG00000172661	FAM21C	10:46258865	10:45763417	insulinoma	1.17007	9.45099	0.947479	0.0339842	5	261	81	NA	NA	0
ENSG00000173258	ZNF483	9:114306056	9:111543776	insulinoma	1.44792	115.099	0.0151195	0.00801947	3	502	118	rs12237733	INT;OTHERKG;RS=12237733;RSPOS=114306056;SAO=0;SSR=16;U3;VC=SNV;VP=0x050000880001000002000140;WGT=1;dbSNPBuildID=120	1
ENSG00000173258	ZNF483	9:114306056	9:111543776	insulinoma	1.44792	115.099	0.0151195	0.00801947	3	502	118	rs72394547	INT;OTHERKG;RS=72394547;RSPOS=114306060;SAO=0;SSR=0;U3;VC=DIV;VP=0x050000880001000002000200;WGT=1;dbSNPBuildID=130	1
ENSG00000173404	INSM1	20:20350958	20:20370314	insulinoma	1.66383	27.2915	0.503104	0.000257653	6	850	161	rs367919056	OTHERKG;RS=367919056;RSPOS=20350958;SAO=0;SSR=0;U3;VC=SNV;VP=0x050000800001000002000100;WGT=1;dbSNPBuildID=138	1
ENSG00000173406	DAB1	1:58971831	1:58506159	insulinoma	0.687513	9.06538	0.681243	0.00492815	8	354	178	rs3087585	CAF=[0.7438,0.2562];COMMON=1;G5;GNO;HD;KGPROD;KGPhase1;KGPilot123;OTHERKG;PH3;REF;RS=3087585;RSPOS=58971831;S3D;SAO=0;SLO;SSR=0;SYN;VC=SNV;VLD;VP=0x05030000030115051f000100;WGT=1;dbSNPBuildID=102	1
ENSG00000173480	ZNF417	19:58415197	19:57903829	insulinoma	-0.505936	-7.97722	0.308656	0.0278993	6	123	204	rs75065524	CAF=[0.8379,0.1621];COMMON=1;G5;KGPROD;KGPhase1;OTHERKG;RS=75065524;RSPOS=58415197;SAO=0;SSR=0;VC=SNV;VLD;VP=0x050000000001150016000100;WGT=1;dbSNPBuildID=131	1
ENSG00000173821	RNF213	17:78363847	17:80390047	insulinoma	0.235211	5.47721	0.322396	0.040879	8	396	313	rs3185057	CAF=[0.9353,0.06474];COMMON=1;G5;GNO;HD;INT;KGPROD;KGPhase1;KGPilot123;OTHERKG;PH3;REF;RS=3185057;RSPOS=78363847;SAO=0;SLO;SSR=0;SYN;VC=SNV;VLD;VP=0x05010008030115051f000100;WGT=1;dbSNPBuildID=105	1
ENSG00000174428	GTF2IRD2B	7:74563752	7:75147946	insulinoma	0.606523	6.09287	1.50703	0.0105443	11	431	235	NA	NA	0
ENSG00000174780	SRP72	4:57368807	4:56502641	insulinoma	0.28656	9.49418	0.116031	0.0161054	6	297	223	rs10518	CAF=[0.5308,0.4692];COMMON=1;G5;G5A;GNO;HD;KGPROD;KGPhase1;KGPilot123;OTHERKG;PH3;RS=10518;RSPOS=57368807;SAO=0;SLO;SSR=0;U3;VC=SNV;VLD;VP=0x05010080000117051f000100;WGT=1;dbSNPBuildID=52	1
ENSG00000175262	C1orf127	1:11015325	1:10955268	insulinoma	0.345847	6.38644	0.781397	0.0157762	9	643	455	rs41274492	CAF=[0.8145,0.1855];COMMON=1;G5;INT;KGPROD;KGPhase1;OTHERKG;RS=41274492;RSPOS=11015325;SAO=0;SSR=0;VC=SNV;VLD;VP=0x050000080001150016000100;WGT=1;dbSNPBuildID=127	1
ENSG00000175262	C1orf127	1:11016378	1:10956321	insulinoma	0.398215	5.06868	1.19271	0.0418591	9	481	323	rs6540959	CAF=[0.5225,0.4775];COMMON=1;G5;G5A;GNO;HD;INT;KGPROD;KGPhase1;KGPilot123;OTHERKG;PH3;RS=6540959;RSPOS=11016378;SAO=0;SLO;SSR=0;VC=SNV;VLD;VP=0x05010008000117051f000101;WGT=1;dbSNPBuildID=116	1
ENSG00000175265	GOLGA8A	15:34671913	15:34379712	insulinoma	1.46021	6.02231	9.01763	0.0413184	7	814	189	rs112422405	OTHERKG;RS=112422405;RSPOS=34671913;SAO=0;SSR=0;U3;VC=SNV;VP=0x050000800001000002000100;WGT=1;dbSNPBuildID=132	1
ENSG00000175390	EIF3F	11:8014479	11:7992932	beta	0.955107	5.56505	12.1458	0.0431902	11	1484	571	rs4758267	CAF=[0.3122,0.6878];COMMON=1;G5;G5A;GNO;KGPROD;KGPhase1;KGPilot123;OTHERKG;REF;RS=4758267;RSPOS=8014479;S3D;SAO=0;SLO;SSR=0;SYN;VC=SNV;VLD;VP=0x05030000030117011e000100;WGT=1;dbSNPBuildID=111	1
ENSG00000176840	MIR7-3HG	19:4772202	19:4772190	insulinoma	0.812202	5.18543	19.2851	0.0163584	13	2557	1135	rs3760955	CAF=[0.7094,0.2906];COMMON=1;G5;G5A;GNO;HD;KGPROD;KGPhase1;KGPilot123;OTHERKG;PH3;RS=3760955;RSPOS=4772202;RV;SAO=0;SLO;SSR=0;VC=SNV;VLD;VP=0x05010000000117051f000100;WGT=1;dbSNPBuildID=107	1
ENSG00000176978	DPP7	9:140006202	9:137111750	insulinoma	0.459404	4.03304	9.80527	0.0485149	15	1952	1233	NA	NA	0
ENSG00000176978	DPP7	9:140006425	9:137111973	beta	0.397097	15.527	0.187737	0.0313537	5	714	480	NA	NA	0
ENSG00000177697	CD151	11:837582	11:837582	insulinoma	-0.724988	-14.7072	1.39153	7.46e-06	12	850	1755	rs1130663	CAF=[0.2865,0.7135];COMMON=1;G5;G5A;GNO;HD;KGPROD;KGPhase1;KGPilot123;OTHERKG;PH3;PM;PMC;REF;RS=1130663;RSPOS=837582;SAO=0;SLO;SSR=0;SYN;VC=SNV;VLD;VP=0x05012800030117051f000100;WGT=1;dbSNPBuildID=86	1
ENSG00000177697	CD151	11:838634	11:838634	insulinoma	-0.796053	-8.80879	4.36168	0.000493193	12	775	1718	rs8672	CAF=[0.2847,0.7153];COMMON=1;G5;G5A;GNO;HD;KGPROD;KGPhase1;KGPilot123;OTHERKG;RS=8672;RSPOS=838634;SAO=0;SLO;SSR=0;U3;VC=SNV;VLD;VP=0x05010080000117051e000100;WGT=1;dbSNPBuildID=52	1
ENSG00000177697	CD151	11:838542	11:838542	insulinoma	-0.800201	-10.1578	3.03177	0.000154652	12	708	1576	rs1130698	CAF=[0.2713,0.7287];COMMON=1;G5;G5A;GNO;HD;KGPROD;KGPhase1;KGPilot123;OTHERKG;PH3;PM;PMC;RS=1130698;RSPOS=838542;SAO=0;SLO;SSR=0;U3;VC=SNV;VLD;VP=0x05012880000117051f000100;WGT=1;dbSNPBuildID=86	1
ENSG00000177697	CD151	11:838760	11:838760	insulinoma	-0.835106	-8.61888	4.40002	0.000592705	12	672	1549	rs1130719	CAF=[0.2879,0.7121];COMMON=1;G5;G5A;GNO;HD;KGPROD;KGPhase1;KGPilot123;OTHERKG;PH3;RS=1130719;RSPOS=838760;SAO=0;SLO;SSR=0;U3;VC=SNV;VLD;VP=0x05010080000117051f000100;WGT=1;dbSNPBuildID=86	1
ENSG00000177700	POLR2L	11:838634	11:838634	insulinoma	-0.796053	-8.80879	4.36168	0.000493193	12	775	1718	rs8672	CAF=[0.2847,0.7153];COMMON=1;G5;G5A;GNO;HD;KGPROD;KGPhase1;KGPilot123;OTHERKG;RS=8672;RSPOS=838634;SAO=0;SLO;SSR=0;U3;VC=SNV;VLD;VP=0x05010080000117051e000100;WGT=1;dbSNPBuildID=52	1
ENSG00000177700	POLR2L	11:837582	11:837582	insulinoma	-0.724988	-14.7072	1.39153	7.46e-06	12	850	1755	rs1130663	CAF=[0.2865,0.7135];COMMON=1;G5;G5A;GNO;HD;KGPROD;KGPhase1;KGPilot123;OTHERKG;PH3;PM;PMC;REF;RS=1130663;RSPOS=837582;SAO=0;SLO;SSR=0;SYN;VC=SNV;VLD;VP=0x05012800030117051f000100;WGT=1;dbSNPBuildID=86	1
ENSG00000177700	POLR2L	11:838542	11:838542	insulinoma	-0.800201	-10.1578	3.03177	0.000154652	12	708	1576	rs1130698	CAF=[0.2713,0.7287];COMMON=1;G5;G5A;GNO;HD;KGPROD;KGPhase1;KGPilot123;OTHERKG;PH3;PM;PMC;RS=1130698;RSPOS=838542;SAO=0;SLO;SSR=0;U3;VC=SNV;VLD;VP=0x05012880000117051f000100;WGT=1;dbSNPBuildID=86	1
ENSG00000177700	POLR2L	11:838760	11:838760	insulinoma	-0.835106	-8.61888	4.40002	0.000592705	12	672	1549	rs1130719	CAF=[0.2879,0.7121];COMMON=1;G5;G5A;GNO;HD;KGPROD;KGPhase1;KGPilot123;OTHERKG;PH3;RS=1130719;RSPOS=838760;SAO=0;SLO;SSR=0;U3;VC=SNV;VLD;VP=0x05010080000117051f000100;WGT=1;dbSNPBuildID=86	1
ENSG00000178104	PDE4DIP	1:144994656	1:148889827	insulinoma	1.11935	7.11864	3.2619	0.00125827	14	536	175	rs1664022	CAF=[0.5009,0.4991];COMMON=1;GNO;KGPROD;KGPhase1;NSM;OTHERKG;REF;RS=1664022;RSPOS=144994658;S3D;SAO=0;SLO;SSR=0;U5;VC=SNV;VLD;VP=0x050300400a01140116000100;WGT=1;dbSNPBuildID=89	1
ENSG00000178104	PDE4DIP	1:144931725	1:148952762	insulinoma	1.23866	15.6337	0.496438	9.12e-05	9	352	102	rs2985363	CAF=[0.7176,0.2824];COMMON=1;G5;GNO;INT;KGPROD;KGPhase1;KGPilot123;OTHERKG;RS=2985363;RSPOS=144931727;SAO=0;SLO;SSR=0;U5;VC=SNV;VLD;VP=0x05010048000115011e000100;WGT=1;dbSNPBuildID=101	1
ENSG00000178104	PDE4DIP	1:144931871	1:148952616	insulinoma	0.675047	7.65702	2.29699	0.00414511	10	876	446	rs1324350	CAF=[0.8994,0.1006];COMMON=1;G5;G5A;GNO;INT;KGPROD;KGPhase1;OTHERKG;RS=1324350;RSPOS=144931873;RV;SAO=0;SLO;SSR=0;U5;VC=SNV;VLD;VP=0x050100480001170116000100;WGT=1;dbSNPBuildID=88	1
ENSG00000178162	FAR2P2	2:131174509	2:130416936	insulinoma	0.453826	12.815	0.11351	0.0431121	4	233	148	rs146751462	OTHERKG;RS=146751462;RSPOS=131174509;SAO=0;SSR=0;VC=SNV;VP=0x050000000001000002000100;WGT=1;dbSNPBuildID=134	1
ENSG00000178252	WDR6	3:49049501	3:49012068	insulinoma	1.48576	22.0683	0.565512	0.00338713	5	676	153	rs200826969	HD;OTHERKG;REF;RS=200826969;RSPOS=49049501;RV;S3D;SAO=0;SSR=0;SYN;VC=SNV;VP=0x050200000301000402000100;WGT=1;dbSNPBuildID=137	1
ENSG00000179134	SAMD4B	19:39875551	19:39384911	insulinoma	-1.36261	-11.6163	2.57449	2.92e-05	13	235	918	rs10412658	CAF=[0.3953,0.6047];COMMON=1;GNO;HD;KGPROD;KGPhase1;OTHERKG;PH3;RS=10412658;RSPOS=39875551;SAO=0;SLO;SSR=0;VC=SNV;VLD;VP=0x050100000001140517000100;WGT=1;dbSNPBuildID=119	1
ENSG00000179134	SAMD4B	19:39875551	19:39384911	beta	-1.00672	-6.85516	3.53805	0.023451	11	224	613	rs10412658	CAF=[0.3953,0.6047];COMMON=1;GNO;HD;KGPROD;KGPhase1;OTHERKG;PH3;RS=10412658;RSPOS=39875551;SAO=0;SLO;SSR=0;VC=SNV;VLD;VP=0x050100000001140517000100;WGT=1;dbSNPBuildID=119	1
ENSG00000179134	SAMD4B	19:39875553	19:39384913	beta	1.40399	19.7512	0.340755	0.023451	5	342	84	rs377270380	OTHERKG;RS=377270380;RSPOS=39875553;SAO=0;SSR=0;VC=SNV;VP=0x050000000001000002000100;WGT=1;dbSNPBuildID=138	1
ENSG00000179218	CALR	19:13054889	19:12944075	insulinoma	1.21816	37.3772	0.0516422	0.0345123	3	213	63	NA	NA	0
ENSG00000179218	CALR	19:13054900	19:12944086	insulinoma	1.00479	9.33843	1.13559	0.0085525	7	366	134	NA	NA	0
ENSG00000179523	EIF3J-AS1	15:44819513	15:44527315	insulinoma	0.401536	4.7251	0.735434	0.0447207	10	254	170	rs2259359	CAF=[0.6483,0.3517];COMMON=1;G5;G5A;GNO;KGPROD;KGPhase1;KGPilot123;OTHERKG;PH3;R3;RS=2259359;RSPOS=44819513;SAO=0;SLO;SSR=0;VC=SNV;VLD;VP=0x05010004000117011f000100;WGT=1;dbSNPBuildID=100	1
ENSG00000179820	MYADM	19:54378795	19:53875541	beta	0.877718	11.5967	0.598852	0.0487108	5	356	148	rs112445871	HD;OTHERKG;RS=112445871;RSPOS=54378795;SAO=0;SSR=0;U3;VC=SNV;VP=0x050000800001000402000100;WGT=1;dbSNPBuildID=132	1
ENSG00000179889	PDXDC1	16:15116521	16:15022664	insulinoma	-0.686757	-4.13095	5.77322	0.0339842	18	314	624	rs4985160	CAF=[0.4982,0.5018];COMMON=1;GNO;INT;KGPROD;KGPhase1;OTHERKG;RS=4985160;RSPOS=15116521;RV;SAO=0;SLO;SSR=0;VC=SNV;VLD;VP=0x050100080001140116000100;WGT=1;dbSNPBuildID=111	1
ENSG00000179889	PDXDC1	16:15120102	16:15026245	insulinoma	-1.12601	-7.83688	1.87062	0.0012646	12	120	370	rs6416662	G5;GNO;INT;OTHERKG;PH3;RS=6416662;RSPOS=15120102;SAO=0;SLO;SSR=0;VC=SNV;VLD;VP=0x050100080001050103000100;WGT=1;dbSNPBuildID=116	1
ENSG00000179889	PDXDC1	16:15130351	16:15036494	insulinoma	0.262657	4.80387	1.33334	0.0251079	13	1026	789	rs1741	CAF=[0.6768,0.3232];COMMON=1;G5;G5A;GNO;HD;KGPROD;KGPhase1;KGPilot123;OTHERKG;PH3;RS=1741;RSPOS=15130351;RV;SAO=0;SLO;SSR=0;U3;VC=SNV;VLD;VP=0x05010080000117051f000100;WGT=1;dbSNPBuildID=36	1
ENSG00000179889	PDXDC1	16:15111218	16:15017361	beta	1.02303	8.12107	3.04656	0.0313537	8	726	261	rs4985162	CAF=[0.7332,0.2668];COMMON=1;G5;G5A;GNO;HD;KGPROD;KGPhase1;NSM;OTHERKG;REF;RS=4985162;RSPOS=15111218;RV;S3D;SAO=0;SLO;SSR=0;VC=SNV;VLD;VP=0x050300000a01170516000100;WGT=1;dbSNPBuildID=111	1
ENSG00000179889	PDXDC1	16:15111218	16:15017361	insulinoma	0.905709	5.92952	11.3644	0.0120825	11	1692	684	rs4985162	CAF=[0.7332,0.2668];COMMON=1;G5;G5A;GNO;HD;KGPROD;KGPhase1;NSM;OTHERKG;REF;RS=4985162;RSPOS=15111218;RV;S3D;SAO=0;SLO;SSR=0;VC=SNV;VLD;VP=0x050300000a01170516000100;WGT=1;dbSNPBuildID=111	1
ENSG00000180626	ZNF594	17:5085389	17:5182094	insulinoma	1.53208	26.6157	0.607618	3.38e-12	20	1032	223	rs148322165	CAF=[0.9793,0.02066];COMMON=1;KGPROD;KGPhase1;OTHERKG;REF;RS=148322165;RSPOS=5085389;S3D;SAO=0;SSR=0;SYN;VC=SNV;VP=0x050200000301100016000100;WGT=1;dbSNPBuildID=134	1
ENSG00000180747	CTD-2547E10.2	16:21513431	16:21502110	insulinoma	0.798867	6.87842	1.29321	0.0265272	7	309	139	rs8061449	CAF=[0.9376,0.06244];COMMON=1;KGPROD;KGPhase1;OTHERKG;RS=8061449;RSPOS=21513431;SAO=0;SSR=0;VC=SNV;VP=0x050000000001100016000100;WGT=1;dbSNPBuildID=116	1
ENSG00000181031	RPH3AL	17:67985	17:218194	insulinoma	0.941609	6.6899	5.00258	0.00120832	16	900	351	rs80230335	GNO;INT;OTHERKG;RS=80230335;RSPOS=67985;SAO=0;SSR=0;VC=SNV;VP=0x050000080001000102000100;WGT=1;dbSNPBuildID=131	1
ENSG00000181404	XXyac-YRM2039.2	9:14665	9:14665	insulinoma	1.40982	9.64876	1.08104	0.0324661	5	258	63	rs149305563	CAF=[0.8774,0.1226];COMMON=1;HD;KGPROD;KGPhase1;OTHERKG;R3;RS=149305563;RSPOS=14665;SAO=0;SSR=0;U3;VC=SNV;VP=0x050000840001100416000100;WGT=1;dbSNPBuildID=134	1
ENSG00000181404	XXyac-YRM2039.2	9:14764	9:14764	insulinoma	1.46933	12.3705	2.35121	3.31e-05	12	891	205	rs199668463	G5;G5A;OTHERKG;R3;RS=199668463;RSPOS=14764;SAO=0;SSR=0;U3;VC=SNV;VLD;VP=0x050000840001070002000100;WGT=1;dbSNPBuildID=137	1
ENSG00000181404	XXyac-YRM2039.2	9:14701	9:14701	insulinoma	2.04701	22.2137	0.35347	0.000142946	7	364	47	NA	NA	0
ENSG00000181404	XXyac-YRM2039.2	9:14710	9:14710	insulinoma	1.87632	24.2358	0.353443	5.18e-06	9	444	68	NA	NA	0
ENSG00000181704	YIPF6	X:67752462	X:68532620	insulinoma	1.17036	7.97299	1.98986	0.0278993	6	390	121	NA	NA	0
ENSG00000182013	PNMAL1	19:46974233	19:46470976	insulinoma	-0.432421	-4.65275	3.19537	0.0405486	11	610	940	rs3826851	CAF=[0.7764,0.2236,.];COMMON=1;G5;G5A;GNO;HD;KGPROD;KGPhase1;KGPilot123;NSM;OTHERKG;REF;RS=3826851;RSPOS=46974233;SAO=0;SLO;SSR=0;SYN;VC=SNV;VLD;VP=0x050100000b0117051e000100;WGT=1;dbSNPBuildID=107	1
ENSG00000182446	NPLOC4	17:79525118	17:81558092	insulinoma	0.803689	5.60874	3.27632	0.0279087	9	516	231	rs6565596	CAF=[0.4197,0.5803];COMMON=1;G5;G5A;GNO;HD;KGPROD;KGPhase1;KGPilot123;OTHERKG;PH3;RS=6565596;RSPOS=79525118;SAO=0;SLO;SSR=0;VC=SNV;VLD;VP=0x05010000000117051f000100;WGT=1;dbSNPBuildID=116	1
ENSG00000182670	TTC3	21:38451837	21:37079537	insulinoma	-0.970409	-4.41386	7.18598	0.0435965	12	205	541	rs148067358	INT;OTHERKG;RS=148067358;RSPOS=38451837;SAO=0;SSR=0;VC=SNV;VP=0x050000080001000002000100;WGT=1;dbSNPBuildID=134	1
ENSG00000182670	TTC3	21:38451833	21:37079533	insulinoma	-0.95935	-4.34518	7.04858	0.0468284	12	200	522	rs146806060	INT;OTHERKG;RS=146806060;RSPOS=38451833;SAO=0;SSR=0;VC=SNV;VP=0x050000080001000002000100;WGT=1;dbSNPBuildID=134	1
ENSG00000182759	MAFA	8:144510637	8:143428467	insulinoma	0.49038	5.35437	5.24372	0.0112531	14	1646	1008	rs1466621	CAF=[0.7801,0.2199];COMMON=1;G5;G5A;GNO;KGPROD;KGPhase1;OTHERKG;RS=1466621;RSPOS=144510637;RV;SAO=0;SLO;SSR=0;U3;VC=SNV;VLD;VP=0x050100800001070116000100;WGT=1;dbSNPBuildID=88	1
ENSG00000183255	PTTG1IP	21:46269526	21:44849611	insulinoma	0.531196	11.652	0.407045	0.00828537	6	529	311	rs741951	CAF=[0.8994,0.1006];COMMON=1;G5;GNO;HD;KGPROD;KGPhase1;OTHERKG;PH3;RS=741951;RSPOS=46269526;SAO=0;SLO;SSR=0;U3;VC=SNV;VLD;VP=0x050100800001150517000100;WGT=1;dbSNPBuildID=86	1
ENSG00000183426	NPIPA1	16:14989844	16:14895987	beta	1.40522	9.41174	2.81042	0.041935	6	640	157	rs55937835	G5;G5A;HD;OTHERKG;RS=55937835;RSPOS=14989844;SAO=0;SSR=0;U3;VC=SNV;VLD;VP=0x050000800001070402000100;WGT=1;dbSNPBuildID=129	1
ENSG00000183426	NPIPA1	16:14972670	16:14878813	insulinoma	2.07944	45.828	0.159222	4.3e-06	7	696	87	rs150370900	CAF=[0.8627,0.1373];COMMON=1;KGPROD;KGPhase1;OTHERKG;REF;RS=150370900;RSPOS=14972670;SAO=0;SSR=0;SYN;VC=SNV;VP=0x050000000301000016000100;WGT=1;dbSNPBuildID=134	1
ENSG00000183508	FAM46C	1:118166877	1:117624255	insulinoma	-0.445438	-4.86188	3.13647	0.048913	9	613	957	rs10923360	CAF=[0.6901,0.3099];COMMON=1;G5;G5A;GNO;HD;KGPROD;KGPhase1;KGPilot123;OTHERKG;PH3;RS=10923360;RSPOS=118166877;SAO=0;SLO;SSR=0;U3;VC=SNV;VLD;VP=0x05010080000117051f000100;WGT=1;dbSNPBuildID=120	1
ENSG00000183666	GUSBP1	5:21480369	5:21480260	insulinoma	-0.937046	-5.09341	9.50846	0.00801947	19	391	998	rs62347251	GNO;INT;OTHERKG;RS=62347251;RSPOS=21480369;SAO=0;SSR=0;VC=SNV;VP=0x050000080001000102000100;WGT=1;dbSNPBuildID=129	1
ENSG00000183666	GUSBP1	5:21480372	5:21480263	insulinoma	-0.912322	-5.01924	9.52317	0.00865908	19	404	1006	rs62347252	GNO;INT;OTHERKG;RS=62347252;RSPOS=21480372;SAO=0;SSR=0;VC=SNV;VP=0x050000080001000102000100;WGT=1;dbSNPBuildID=129	1
ENSG00000183741	CBX6	22:39258577	22:38862572	insulinoma	1.50538	17.5857	1.01948	2.15e-07	14	766	170	NA	NA	0
ENSG00000183741	CBX6	22:39258584	22:38862579	insulinoma	1.717	19.3407	0.788388	6.51e-07	12	657	118	rs28594557	OTHERKG;RS=28594557;RSPOS=39258584;SAO=0;SSR=16;VC=SNV;VP=0x050000000001000002000140;WGT=1;dbSNPBuildID=125	1
ENSG00000183741	CBX6	22:39258551	22:38862546	insulinoma	0.969401	11.1377	1.32914	6.68e-06	16	638	242	rs1076613	GNO;OTHERKG;RS=1076613;RSPOS=39258551;RV;SAO=0;SLO;SSR=0;VC=SNV;VP=0x050100000001000102000100;WGT=1;dbSNPBuildID=86	1
ENSG00000183741	CBX6	22:39258572	22:38862567	insulinoma	1.58394	12.6307	1.86602	1.35e-05	13	697	143	rs373450483	OTHERKG;RS=373450483;RSPOS=39258572;SAO=0;SSR=0;VC=SNV;VP=0x050000000001000002000100;WGT=1;dbSNPBuildID=138	1
ENSG00000183741	CBX6	22:39258559	22:38862554	insulinoma	1.2257	13.8378	1.29796	5.8e-07	16	729	214	rs141233893	OTHERKG;RS=141233893;RSPOS=39258559;SAO=0;SSR=0;VC=SNV;VP=0x050000000001000002000100;WGT=1;dbSNPBuildID=134	1
ENSG00000183741	CBX6	22:39258555	22:38862550	insulinoma	1.14105	13.7873	1.15757	5.83e-07	16	698	223	rs149118856	OTHERKG;RS=149118856;RSPOS=39258555;SAO=0;SSR=0;VC=SNV;VP=0x050000000001000002000100;WGT=1;dbSNPBuildID=134	1
ENSG00000183741	CBX6	22:39258566	22:38862561	insulinoma	1.34972	12.499	1.67605	7e-06	14	698	181	rs28580631	OTHERKG;RS=28580631;RSPOS=39258566;SAO=0;SSR=0;VC=SNV;VP=0x050000000001000002000100;WGT=1;dbSNPBuildID=125	1
ENSG00000184863	RBM33	7:155568550	7:155775856	insulinoma	0.808217	9.05555	0.451832	0.0382265	5	184	82	rs10269841	CAF=[0.7938,0.2062];COMMON=1;G5;G5A;GNO;KGPROD;KGPhase1;OTHERKG;RS=10269841;RSPOS=155568550;SAO=0;SLO;SSR=0;U3;VC=SNV;VLD;VP=0x050100800001170116000100;WGT=1;dbSNPBuildID=119	1
ENSG00000184956	MUC6	11:1016722	11:1016722	insulinoma	1.80829	14.2184	1.52862	0.0357849	4	671	110	rs144616203	NSM;OTHERKG;REF;RS=144616203;RSPOS=1016722;SAO=0;SSR=0;VC=SNV;VP=0x050000000a01000002000100;WGT=1;dbSNPBuildID=134	1
ENSG00000185324	CDK10	16:89760337	16:89693929	insulinoma	1.18438	6.73241	1.58779	0.0449819	6	219	67	NA	NA	0
ENSG00000185324	CDK10	16:89760712	16:89694304	insulinoma	0.529614	5.41548	1.39655	0.0424104	8	394	232	rs2115400	CAF=[0.5533,0.4467];COMMON=1;G5;G5A;GNO;INT;KGPROD;KGPhase1;KGPilot123;OTHERKG;RS=2115400;RSPOS=89760712;RV;SAO=0;SLO;SSR=0;VC=SNV;VLD;VP=0x05010008000117011e000100;WGT=1;dbSNPBuildID=96	1
ENSG00000185485	SDHAP1	3:195694776	3:195967905	insulinoma	1.60402	20.0013	0.198122	0.0185375	4	184	37	NA	NA	0
ENSG00000185485	SDHAP1	3:195701331	3:195974460	beta	1.24774	10.3134	1.29634	0.023451	7	397	114	rs78212497	OTHERKG;RS=78212497;RSPOS=195701331;SAO=0;SSR=0;VC=SNV;VP=0x050000000001000002000100;WGT=1;dbSNPBuildID=131	1
ENSG00000185485	SDHAP1	3:195701331	3:195974460	insulinoma	0.574257	5.04981	5.60918	0.00552335	23	1204	678	rs78212497	OTHERKG;RS=78212497;RSPOS=195701331;SAO=0;SSR=0;VC=SNV;VP=0x050000000001000002000100;WGT=1;dbSNPBuildID=131	1
ENSG00000185485	SDHAP1	3:195701389	3:195974518	insulinoma	1.15201	8.2361	3.52341	0.00137622	11	750	237	rs60183692	CAF=[0.7649,0.2351];COMMON=1;G5;G5A;KGPROD;KGPhase1;OTHERKG;RS=60183692;RSPOS=195701389;SAO=0;SSR=0;VC=SNV;VLD;VP=0x050000000001170016000100;WGT=1;dbSNPBuildID=129	1
ENSG00000185485	SDHAP1	3:195706728	3:195979857	insulinoma	1.72786	13.6803	0.474099	0.0133777	5	197	35	rs3963740	G5;G5A;HD;OTHERKG;RS=3963740;RSPOS=195706728;SAO=0;SSR=0;VC=SNV;VLD;VP=0x050000000001070402000100;WGT=1;dbSNPBuildID=108	1
ENSG00000185485	SDHAP1	3:195701388	3:195974517	insulinoma	1.16526	8.25522	3.59959	0.00135849	11	760	237	rs57251344	CAF=[0.7645,0.2355];COMMON=1;G5;G5A;KGPROD;KGPhase1;OTHERKG;RS=57251344;RSPOS=195701388;SAO=0;SSR=0;VC=SNV;VLD;VP=0x050000000001170016000100;WGT=1;dbSNPBuildID=129	1
ENSG00000185485	SDHAP1	3:195701304	3:195974433	insulinoma	1.02207	6.50613	6.89622	0.000583741	20	1056	380	rs200047587	G5;G5A;OTHERKG;RS=200047587;RSPOS=195701304;SAO=0;SSR=0;VC=SNV;VLD;VP=0x050000000001070002000100;WGT=1;dbSNPBuildID=137	1
ENSG00000185519	FAM131C	1:16384843	1:16058348	insulinoma	-0.335013	-9.77692	0.134162	0.0316524	5	196	274	rs114956983	CAF=[0.8829,0.1171];COMMON=1;G5;G5A;KGPROD;KGPhase1;RS=114956983;RSPOS=16384843;SAO=0;SSR=0;U3;VC=SNV;VLD;VP=0x050000800001170014000100;WGT=1;dbSNPBuildID=132	1
ENSG00000185596	WASH3P	15:102506378	15:101966175	insulinoma	1.80031	8.98104	3.345	0.0389905	5	587	97	NA	NA	0
ENSG00000185596	WASH3P	15:102506332	15:101966129	insulinoma	1.5792	17.2881	1.30058	0.00014168	8	912	188	NA	NA	0
ENSG00000185596	WASH3P	15:102506332	15:101966129	beta	1.59109	25.0493	0.33183	0.0346395	4	486	99	NA	NA	0
ENSG00000185666	SYN3	22:33258050	22:32862063	insulinoma	0.228545	5.15607	1.09086	0.0251079	11	1253	997	rs2267184	CAF=[0.7801,0.2199];COMMON=1;G5;GNO;HD;INT;KGPROD;KGPhase1;KGPilot123;OTHERKG;PH3;RS=2267184;RSPOS=33258050;SAO=0;SLO;SSR=0;U3;VC=SNV;VLD;VP=0x05010088000115051f000100;WGT=1;dbSNPBuildID=100	1
ENSG00000185829	ARL17A	17:44626036	17:46548670	insulinoma	1.41499	11.6309	1.73854	0.00125827	8	601	146	rs202159694	G5;G5A;INT;OTHERKG;REF;RS=202159694;RSPOS=44626036;SAO=0;SSR=0;SYN;VC=SNV;VLD;VP=0x050000080301070002000100;WGT=1;dbSNPBuildID=137	1
ENSG00000185829	ARL17A	17:44633501	17:46556135	insulinoma	1.21273	6.83858	2.2058	0.0430846	6	306	91	rs187145078	INT;OTHERKG;R3;RS=187145078;RSPOS=44633501;SAO=0;SSR=0;U3;VC=SNV;VP=0x0500008c0001000002000100;WGT=1;dbSNPBuildID=135	1
ENSG00000185875	THNSL1	10:25313818	10:25024889	insulinoma	0.594557	6.30862	1.31074	0.00862756	11	415	229	rs7086282	CAF=[0.5083,0.4917];COMMON=1;G5;G5A;GNO;HD;INT;KGPROD;KGPhase1;KGPilot123;OTHERKG;PH3;REF;RS=7086282;RSPOS=25313818;S3D;SAO=0;SLO;SSR=0;SYN;VC=SNV;VLD;VP=0x05030008030117051f000100;WGT=1;dbSNPBuildID=116	1
ENSG00000185950	IRS2	13:110407574	13:109755227	insulinoma	1.24022	11.0352	1.4597	0.00422513	7	515	149	rs201573911	OTHERKG;RS=201573911;RSPOS=110407574;SAO=0;SSR=0;U3;VC=SNV;VP=0x050000800001000002000100;WGT=1;dbSNPBuildID=137	1
ENSG00000185950	IRS2	13:110407574	13:109755227	insulinoma	1.24022	11.0352	1.4597	0.00422513	7	515	149	rs67343522	OTHERKG;RS=67343522;RSPOS=110407574;SAO=0;SSR=0;U3;VC=DIV;VP=0x050000800001000002000200;WGT=1;dbSNPBuildID=130	1
ENSG00000185986	SDHAP3	5:1593326	5:1593211	insulinoma	0.785397	6.96575	1.03907	0.0160983	8	261	119	rs6872202	CAF=[0.8861,0.1139];COMMON=1;G5;G5A;GNO;HD;KGPROD;KGPhase1;OTHERKG;RS=6872202;RSPOS=1593326;SAO=0;SLO;SSR=0;VC=SNV;VLD;VP=0x050100000001170516000100;WGT=1;dbSNPBuildID=116	1
ENSG00000185986	SDHAP3	5:1593246	5:1593131	insulinoma	0.858582	5.83263	3.25695	0.0103147	12	505	214	rs6869310	CAF=[0.9114,0.08861];COMMON=1;GNO;KGPROD;KGPhase1;OTHERKG;RS=6869310;RSPOS=1593246;SAO=0;SLO;SSR=0;VC=SNV;VP=0x050100000001100116000100;WGT=1;dbSNPBuildID=116	1
ENSG00000186468	RPS23	5:81571669	5:82275850	insulinoma	-1.22071	-6.05318	2.41811	0.040879	7	77	261	rs226202	CAF=[0.2296,0.7704];COMMON=1;G5;GNO;HD;KGPROD;KGPhase1;KGPilot123;OTHERKG;PH3;RS=226202;RSPOS=81571669;RV;SAO=0;SLO;SSR=0;U3;VC=SNV;VLD;VP=0x05010080000115051f000100;WGT=1;dbSNPBuildID=79	1
ENSG00000186468	RPS23	5:81570394	5:82274575	beta	-1.10791	-8.91342	1.24273	0.0313537	7	107	324	rs226203	CAF=[0.2383,0.7617];COMMON=1;G5;G5A;GNO;KGPROD;KGPhase1;KGPilot123;OTHERKG;RS=226203;RSPOS=81570394;RV;SAO=0;SLO;SSR=0;U3;VC=SNV;VP=0x05010080000113011e000100;WGT=1;dbSNPBuildID=79	1
ENSG00000186468	RPS23	5:81571669	5:82275850	beta	-1.2424	-12.8341	0.705371	0.023451	6	97	336	rs226202	CAF=[0.2296,0.7704];COMMON=1;G5;GNO;HD;KGPROD;KGPhase1;KGPilot123;OTHERKG;PH3;RS=226202;RSPOS=81571669;RV;SAO=0;SLO;SSR=0;U3;VC=SNV;VLD;VP=0x05010080000115051f000100;WGT=1;dbSNPBuildID=79	1
ENSG00000186468	RPS23	5:81569672	5:82273853	insulinoma	1.09221	4.71228	8.40741	0.0449819	10	623	209	rs55951719	CAF=[0.9224,0.07759];COMMON=1;G5;G5A;HD;KGPROD;KGPhase1;OTHERKG;RS=55951719;RSPOS=81569672;SAO=0;SSR=0;U3;VC=SNV;VLD;VP=0x050000800001170416000100;WGT=1;dbSNPBuildID=129	1
ENSG00000186468	RPS23	5:81571846	5:82276027	insulinoma	-0.813464	-7.21797	1.9272	0.0138284	8	219	494	rs226201	CAF=[0.4357,0.5643];COMMON=1;G5;GNO;HD;KGPROD;KGPhase1;KGPilot123;OTHERKG;PH3;RS=226201;RSPOS=81571846;RV;SAO=0;SLO;SSR=0;U3;VC=SNV;VLD;VP=0x05010080000115051f000100;WGT=1;dbSNPBuildID=79	1
ENSG00000186468	RPS23	5:81569293	5:82273474	beta	1.31517	20.7874	0.609059	0.00233254	7	719	193	rs3738	CAF=[0.7576,0.2424];COMMON=1;G5;G5A;GNO;HD;KGPROD;KGPhase1;OTHERKG;PM;PMC;RS=3738;RSPOS=81569293;SAO=0;SLO;SSR=0;U3;VC=SNV;VLD;VP=0x050128800001170516000100;WGT=1;dbSNPBuildID=36	1
ENSG00000186468	RPS23	5:81569293	5:82273474	insulinoma	1.17592	5.36868	10.3392	0.0332438	9	914	282	rs3738	CAF=[0.7576,0.2424];COMMON=1;G5;G5A;GNO;HD;KGPROD;KGPhase1;OTHERKG;PM;PMC;RS=3738;RSPOS=81569293;SAO=0;SLO;SSR=0;U3;VC=SNV;VLD;VP=0x050128800001170516000100;WGT=1;dbSNPBuildID=36	1
ENSG00000186918	ZNF395	8:28205806	8:28348289	beta	1.24498	8.62064	2.089	0.0494959	6	448	129	rs144407947	OTHERKG;RS=144407947;RSPOS=28205806;SAO=0;SSR=0;U3;VC=SNV;VP=0x050000800001000002000100;WGT=1;dbSNPBuildID=134	1
ENSG00000186918	ZNF395	8:28205806	8:28348289	insulinoma	1.04566	14.035	2.52187	7.17e-08	19	1747	614	rs144407947	OTHERKG;RS=144407947;RSPOS=28205806;SAO=0;SSR=0;U3;VC=SNV;VP=0x050000800001000002000100;WGT=1;dbSNPBuildID=134	1
ENSG00000187416	LHFPL3	7:104312018	7:104671571	insulinoma	1.69066	34.1188	0.107803	0.0389905	3	282	52	rs55811002	GNO;OTHERKG;RS=55811002;RSPOS=104312033;SAO=0;SLO;SSR=0;VC=DIV;VP=0x050100000001000102000200;WGT=1;dbSNPBuildID=129	1
ENSG00000188529	SRSF10	1:24304376	1:23977886	insulinoma	1.01936	15.8971	0.317258	0.000703775	7	291	105	NA	NA	0
ENSG00000188846	RPL14	3:40498845	3:40457354	insulinoma	0.961006	4.8729	10.2121	0.0485149	9	949	363	rs2276868	CAF=[0.4812,0.5188];COMMON=1;G5;G5A;GNO;HD;KGPROD;KGPhase1;KGPilot123;OTHERKG;PH3;RS=2276868;RSPOS=40498845;SAO=0;SLO;SSR=0;U5;VC=SNV;VLD;VP=0x05010040000117051f000100;WGT=1;dbSNPBuildID=100	1
ENSG00000189339	SLC35E2B	1:1608274	1:1676835	insulinoma	1.76425	18.9268	0.318979	0.00125754	6	251	43	NA	NA	0
ENSG00000189409	MMP23B	1:1608274	1:1676835	insulinoma	1.76425	18.9268	0.318979	0.00125754	6	251	43	NA	NA	0
ENSG00000196313	POM121	7:72409179	7:72938640	beta	1.66613	33.2439	0.202813	0.00178456	6	508	96	rs373020286	OTHERKG;REF;RS=373020286;RSPOS=72409179;SAO=0;SSR=0;SYN;VC=SNV;VP=0x050000000301000002000100;WGT=1;dbSNPBuildID=138	1
ENSG00000196313	POM121	7:72409179	7:72938640	insulinoma	1.75002	13.9638	0.709201	0.0373152	4	305	53	rs373020286	OTHERKG;REF;RS=373020286;RSPOS=72409179;SAO=0;SSR=0;SYN;VC=SNV;VP=0x050000000301000002000100;WGT=1;dbSNPBuildID=138	1
ENSG00000196502	SULT1A1	16:28617514	16:28606193	insulinoma	1.1998	8.21008	1.18165	0.0479349	5	239	72	rs9282861	CAF=[0.77,0.23];COMMON=1;G5;GNO;KGPROD;KGPhase1;KGPilot123;NSM;OM;OTHERKG;PM;PMC;REF;RS=9282861;RSPOS=28617514;RV;SAO=0;SLO;SSR=0;VC=SNV;VLD;VP=0x050168000a0115011e010100;WGT=1;dbSNPBuildID=118	1
ENSG00000196642	RABL6	9:139732462	9:136838010	insulinoma	0.602022	8.18329	1.62605	0.0140622	7	849	465	NA	NA	0
ENSG00000196696	PDXDC2P	16:70030103	16:69996200	insulinoma	0.724055	10.6299	0.696825	0.0111159	6	460	223	rs62051315	CAF=[0.7723,0.2277];COMMON=1;KGPROD;KGPhase1;OTHERKG;RS=62051315;RSPOS=70030103;SAO=0;SSR=0;VC=SNV;VP=0x050000000001100016000100;WGT=1;dbSNPBuildID=129	1
ENSG00000196715	VKORC1L1	7:65422470	7:65957483	beta	0.658462	22.1078	0.0514378	0.0159186	5	170	88	rs56720903	GNO;OTHERKG;RS=56720903;RSPOS=65422470;SAO=0;SSR=0;VC=SNV;VP=0x050000000001000102000100;WGT=1;dbSNPBuildID=129	1
ENSG00000197013	ZNF429	19:21722479	19:21539677	insulinoma	-0.477673	-6.05265	1.06098	0.00655233	13	276	445	rs7507813	CAF=[0.8214,0.1786];COMMON=1;G5;G5A;GNO;KGPROD;KGPhase1;OTHERKG;RS=7507813;RSPOS=21722479;SAO=0;SLO;SSR=0;VC=SNV;VLD;VP=0x050100000001170116000100;WGT=1;dbSNPBuildID=116	1
ENSG00000197223	C1D	2:68274434	2:68047302	beta	0.779222	11.3344	1.44178	0.0494959	5	970	445	rs77388906	OTHERKG;REF;RS=77388906;RSPOS=68274434;SAO=0;SSR=0;SYN;VC=SNV;VP=0x050000000301000002000100;WGT=1;dbSNPBuildID=131	1
ENSG00000197457	STMN3	20:62272411	20:63641058	beta	-1.53913	-72.9137	0.0399889	0.038831	3	109	508	rs6423444	CAF=[0.4936,0.5064];COMMON=1;GNO;KGPROD;KGPhase1;OTHERKG;RS=6423444;RSPOS=62272411;SAO=0;SLO;SSR=0;U3;VC=SNV;VP=0x050100800001100116000100;WGT=1;dbSNPBuildID=116	1
ENSG00000197563	PIGN	18:59814324	18:62147091	insulinoma	0.321382	4.43444	0.755077	0.0490915	11	342	248	rs9320001	CAF=[0.1708,0.8292];COMMON=1;G5;G5A;GNO;HD;KGPROD;KGPhase1;KGPilot123;NSM;OTHERKG;PH3;REF;RS=9320001;RSPOS=59814324;SAO=0;SLO;SSR=0;VC=SNV;VLD;VP=0x050100000a0117051f000101;WGT=1;dbSNPBuildID=119	1
ENSG00000197756	RPL37A	2:217366186	2:216501463	beta	1.03926	14.6678	2.18796	0.000166784	12	1668	590	NA	NA	0
ENSG00000197774	EME2	16:1826302	16:1776301	insulinoma	0.26992	34.7262	0.00243249	0.0382611	3	93	71	rs2437732	CAF=[0.5923,0.4077];COMMON=1;G5;G5A;GNO;HD;INT;KGPROD;KGPhase1;KGPilot123;OTHERKG;PH3;R3;RS=2437732;RSPOS=1826302;RV;SAO=0;SLO;SSR=0;VC=SNV;VLD;VP=0x0501000c000117051f000100;WGT=1;dbSNPBuildID=100	1
ENSG00000198478	SH3BGRL2	6:80411314	6:79701597	insulinoma	1.36549	12.081	0.865083	0.00750097	6	333	85	rs199877053	OTHERKG;RS=199877053;RSPOS=80411314;SAO=0;SSR=0;U3;VC=SNV;VP=0x050000800001000002000100;WGT=1;dbSNPBuildID=137	1
ENSG00000198682	PAPSS2	10:89505873	10:87746116	beta	0.544855	7.74934	1.95246	0.0149796	11	1076	624	rs373174902	NOC;OTHERKG;RS=373174902;RSPOS=89505874;SAO=0;SSR=0;U3;VC=DIV;VP=0x050000800001000002000210;WGT=1;dbSNPBuildID=138	1
ENSG00000198682	PAPSS2	10:89505873	10:87746116	beta	0.544855	7.74934	1.95246	0.0149796	11	1076	624	rs1058801	CAF=[0.5409,0.4591];COMMON=1;GNO;KGPROD;KGPhase1;KGPilot123;OTHERKG;RS=1058801;RSPOS=89505873;SAO=0;SLO;SSR=0;U3;VC=SNV;VP=0x05010080000100011e000100;WGT=1;dbSNPBuildID=86	1
ENSG00000198682	PAPSS2	10:89505873	10:87746116	beta	0.544855	7.74934	1.95246	0.0149796	11	1076	624	rs17112912	G5;G5A;NOC;OTHERKG;RS=17112912;RSPOS=89505873;SAO=0;SSR=0;TPA;U3;VC=SNV;VLD;VP=0x050010800001070002000110;WGT=1;dbSNPBuildID=127	1
ENSG00000198682	PAPSS2	10:89505873	10:87746116	beta	0.544855	7.74934	1.95246	0.0149796	11	1076	624	rs111631774	GNO;OTHERKG;RS=111631774;RSPOS=89505873;SAO=0;SLO;SSR=0;U3;VC=DIV;VP=0x050100800001000102000200;WGT=1;dbSNPBuildID=132	1
ENSG00000198715	C1orf85	1:156262653	1:156292862	beta	0.389582	12.2662	0.165382	0.0263186	6	406	275	rs6800	CAF=[0.786,0.214];COMMON=1;G5;G5A;GNO;HD;INT;KGPROD;KGPhase1;KGPilot123;OTHERKG;PH3;RS=6800;RSPOS=156262653;SAO=0;SLO;SSR=0;U3;VC=SNV;VLD;VP=0x05010088000117051f000100;WGT=1;dbSNPBuildID=52	1
ENSG00000198730	CTR9	11:10786175	11:10764628	insulinoma	0.577836	5.37437	1.49579	0.0201325	11	360	202	rs7118399	CAF=[0.7842,0.2158];COMMON=1;G5;G5A;GNO;HD;KGPROD;KGPhase1;KGPilot123;OTHERKG;PH3;RS=7118399;RSPOS=10786175;S3D;SAO=0;SLO;SSR=0;VC=SNV;VLD;VP=0x05030000000117051f000101;WGT=1;dbSNPBuildID=116	1
ENSG00000198792	TMEM184B	22:38615537	22:38219530	insulinoma	1.26257	11.4368	0.550971	0.00866117	6	205	58	NA	NA	0
ENSG00000198792	TMEM184B	22:38615536	22:38219529	insulinoma	-0.747728	-4.12143	9.15888	0.0479349	14	410	866	rs1059804	CAF=[0.477,0.523];COMMON=1;G5;G5A;GNO;HD;KGPROD;KGPhase1;KGPilot123;OTHERKG;PH3;PM;PMC;RS=1059804;RSPOS=38615536;RV;SAO=0;SLO;SSR=0;U3;VC=SNV;VLD;VP=0x05012880000117051f000100;WGT=1;dbSNPBuildID=86	1
ENSG00000198792	TMEM184B	22:38615536	22:38219529	insulinoma	-0.747728	-4.12143	9.15888	0.0479349	14	410	866	rs68060488	OTHERKG;RS=68060488;RSPOS=38615536;SAO=0;SSR=0;U3;VC=DIV;VP=0x050000800001000002000200;WGT=1;dbSNPBuildID=130	1
ENSG00000198805	PNP	14:20940606	14:20472447	insulinoma	0.777113	6.97159	1.16615	0.0251595	7	298	137	rs1049564	CAF=[0.7782,0.2218];COMMON=1;G5;G5A;GENEINFO=PNP:4860;GNO;HD;KGPROD;KGPhase1;KGPilot123;LSD;NSM;OM;OTHERKG;PH3;PM;REF;RS=1049564;RSPOS=20940606;RV;S3D;SAO=1;SLO;SSR=0;VC=SNV;VLD;VP=0x050360000a0117051f110101;WGT=1;dbSNPBuildID=86	1
ENSG00000198805	PNP	14:20940626	14:20472467	insulinoma	0.822558	13.7571	0.377548	0.000176857	9	346	152	rs1130650	CAF=[0.7769,0.2231];COMMON=1;G5;G5A;GNO;HD;KGPROD;KGPhase1;KGPilot123;OTHERKG;PH3;PM;PMC;REF;RS=1130650;RSPOS=20940626;S3D;SAO=0;SLO;SSR=0;SYN;VC=SNV;VLD;VP=0x05032800030117051f000100;WGT=1;dbSNPBuildID=86	1
ENSG00000198830	HMGN2	1:26801762	1:26475271	insulinoma	1.43598	26.3949	1.15006	6.51e-07	10	2022	481	rs199694531	OTHERKG;RS=199694531;RSPOS=26801762;SAO=0;SSR=0;U3;VC=SNV;VP=0x050000800001000002000100;WGT=1;dbSNPBuildID=137	1
ENSG00000198964	SGMS1	10:52350006	10:50590246	insulinoma	0.428588	16.1568	0.0485753	0.0282969	4	175	114	rs11006229	CAF=[0.8792,0.1208];COMMON=1;G5;GNO;HD;KGPROD;KGPhase1;OTHERKG;PH3;RS=11006229;RSPOS=52350006;SAO=0;SSR=0;U5;VC=SNV;VLD;VP=0x050000400001150517000100;WGT=1;dbSNPBuildID=120	1
ENSG00000203709	C1orf132	1:207978732	1:207805387	insulinoma	0.103541	4.53617	0.135619	0.0447207	11	549	495	rs2796283	CAF=[0.6377,0.3623];COMMON=1;G5;G5A;GNO;HD;KGPROD;KGPhase1;KGPilot123;OTHERKG;PH3;RS=2796283;RSPOS=207978732;SAO=0;SLO;SSR=0;VC=SNV;VLD;VP=0x05010000000117051f000100;WGT=1;dbSNPBuildID=100	1
ENSG00000203727	SAMD5	6:147890372	6:147569236	insulinoma	1.17636	11.5801	1.85347	0.000119611	11	762	235	rs200221715	OTHERKG;RS=200221715;RSPOS=147890372;SAO=0;SSR=0;U3;VC=SNV;VP=0x050000800001000002000100;WGT=1;dbSNPBuildID=137	1
ENSG00000203727	SAMD5	6:147890377	6:147569241	insulinoma	1.29928	11.3626	2.37317	0.000134992	11	847	231	NA	NA	0
ENSG00000203727	SAMD5	6:147890384	6:147569248	insulinoma	1.70746	20.3379	0.799511	0.000208702	7	739	134	NA	NA	0
ENSG00000204388	HSPA1B	6:31797587	6:31829810	insulinoma	1.53817	10.111	5.98209	5.72e-05	14	1462	314	rs539689	CAF=[0.4357,0.5643];COMMON=1;G5;G5A;GNO;KGPROD;KGPhase1;KGPilot123;OTHERKG;PM;PMC;REF;RS=539689;RSPOS=31797587;RV;SAO=0;SLO;SSR=0;SYN;VC=SNV;VLD;VP=0x05012800030107011e000100;WGT=1;dbSNPBuildID=83	1
ENSG00000204514	ZNF814	19:58385748	19:57874380	insulinoma	1.12659	9.28445	1.04523	0.00862756	7	290	94	rs145250945	NSM;OTHERKG;REF;RS=145250945;RSPOS=58385748;S3D;SAO=0;SSR=0;VC=SNV;VP=0x050200000a01000002000100;WGT=1;dbSNPBuildID=134	1
ENSG00000204514	ZNF814	19:58385762	19:57874394	insulinoma	1.4526	7.07012	2.12093	0.0395517	6	265	62	rs199732634	OTHERKG;REF;RS=199732634;RSPOS=58385762;S3D;SAO=0;SSR=0;SYN;VC=SNV;VP=0x050200000301000002000100;WGT=1;dbSNPBuildID=137	1
ENSG00000204525	HLA-C	6:31239614	6:31271837	insulinoma	0.855428	5.84584	9.46604	0.0322602	8	1482	630	rs1050444	CAF=[0.7943,.,0.2057];COMMON=1;G5;G5A;GENEINFO=HLA-C:3107;KGPROD;KGPhase1;LSD;OTHERKG;PM;REF;RS=1050444;RSPOS=31239614;RV;S3D;SAO=0;SSR=0;SYN;VC=SNV;VLD;VP=0x050260000301170016100100;WGT=1;dbSNPBuildID=86	1
ENSG00000204525	HLA-C	6:31239622	6:31271845	insulinoma	0.879102	5.20587	12.9166	0.048792	8	1544	641	rs9264668	G5;GENEINFO=HLA-C:3107;LSD;NSM;OTHERKG;PM;REF;RS=9264668;RSPOS=31239622;S3D;SAO=0;SSR=0;VC=SNV;VLD;VP=0x050260000a01050002100100;WGT=1;dbSNPBuildID=118	1
ENSG00000204525	HLA-C	6:31236639	6:31268862	insulinoma	2.32409	8.23571	3.3367	0.0251079	6	470	46	rs1071643	CAF=[0.8283,.,0.1717];COMMON=1;G5;G5A;GNO;KGPROD;KGPhase1;OTHERKG;RS=1071643;RSPOS=31236639;RV;SAO=0;SLO;SSR=0;U3;VC=SNV;VP=0x050100800001130116000100;WGT=1;dbSNPBuildID=86	1
ENSG00000204525	HLA-C	6:31236646	6:31268869	insulinoma	2.52972	37.9508	0.0823073	0.0339644	3	251	20	rs1130554	CAF=[0.8352,0.1648];COMMON=1;G5;G5A;GNO;KGPROD;KGPhase1;OTHERKG;RS=1130554;RSPOS=31236646;RV;SAO=0;SSR=0;U3;VC=SNV;VP=0x050000800001130116000100;WGT=1;dbSNPBuildID=86	1
ENSG00000204525	HLA-C	6:31236680	6:31268903	insulinoma	1.5864	15.4796	2.44989	1.84e-06	13	1373	281	rs1130586	CAF=[0.781,0.219];COMMON=1;G5;G5A;GNO;HD;KGPROD;KGPhase1;OTHERKG;RS=1130586;RSPOS=31236680;RV;SAO=0;SLO;SSR=0;U3;VC=SNV;VP=0x050100800001130516000100;WGT=1;dbSNPBuildID=86	1
ENSG00000204525	HLA-C	6:31236772	6:31268995	insulinoma	1.86755	20.6536	0.899422	0.0173612	4	822	127	NA	NA	0
ENSG00000204525	HLA-C	6:31321803	6:31354026	beta	0.920961	7.09205	11.3375	0.00781156	15	2361	940	rs3180225	GNO;KGPROD;KGPilot123;OTHERKG;RS=3180225;RSPOS=31321803;RV;SAO=0;SLO;SSR=0;U3;VC=SNV;VP=0x05010080000100010e000100;WGT=1;dbSNPBuildID=105	1
ENSG00000204525	HLA-C	6:31321803	6:31354026	insulinoma	1.32437	11.4487	10.7816	8.34e-07	19	3835	1020	rs3180225	GNO;KGPROD;KGPilot123;OTHERKG;RS=3180225;RSPOS=31321803;RV;SAO=0;SLO;SSR=0;U3;VC=SNV;VP=0x05010080000100010e000100;WGT=1;dbSNPBuildID=105	1
ENSG00000204525	HLA-C	6:31323262	6:31355485	insulinoma	2.07944	16.7408	2.64694	0.00202214	6	1544	193	rs77665001	CAF=[0.9389,0.06107,.];COMMON=1;GENEINFO=HLA-B:3106;KGPROD;KGPhase1;LSD;NSM;OTHERKG;PM;REF;RS=77665001;RSPOS=31323262;S3D;SAO=0;SSR=0;VC=SNV;VLD;VP=0x050260000a01140016100100;WGT=1;dbSNPBuildID=131	1
ENSG00000204525	HLA-C	6:31239006	6:31271229	beta	1.19484	5.73015	13.2166	0.0458952	10	1308	396	rs76907552	CAF=[0.7539,.,0.2461];COMMON=1;GENEINFO=HLA-C:3107;KGPROD;KGPhase1;LSD;NSM;OTHERKG;PM;REF;RS=76907552;RSPOS=31239006;S3D;SAO=0;SSR=0;VC=SNV;VP=0x050260000a01100016100100;WGT=1;dbSNPBuildID=131	1
ENSG00000204525	HLA-C	6:31324509	6:31356732	insulinoma	1.20972	5.03806	19.2735	0.0233473	12	1455	434	rs41553715	CAF=[0.9472,.,0.0528];COMMON=1;GENEINFO=HLA-B:3106;KGPROD;KGPhase1;LSD;NSM;OTHERKG;PM;REF;RS=41553715;RSPOS=31324509;RV;S3D;SAO=0;SSR=0;VC=SNV;VLD;VP=0x050260000a01140016100100;WGT=1;dbSNPBuildID=136	1
ENSG00000204525	HLA-C	6:31239378	6:31271601	insulinoma	0.834407	9.48256	1.56573	0.0081261	7	668	290	rs1131123	CAF=[0.522,0.478,.];COMMON=1;G5;G5A;GENEINFO=HLA-C:3107;KGPROD;KGPhase1;LSD;NSM;OTHERKG;PM;PMC;REF;RS=1131123;RSPOS=31239378;RV;S3D;SAO=0;SLO;SSR=0;VC=SNV;VLD;VP=0x050368000a01170016100100;WGT=1;dbSNPBuildID=86	1
ENSG00000204525	HLA-C	6:31324024	6:31356247	insulinoma	0.780684	5.21973	24.3164	0.00412418	23	3460	1585	rs697742	CAF=[0.5202,.,0.4798];COMMON=1;G5;G5A;GENEINFO=HLA-B:3106;GNO;KGPROD;KGPhase1;LSD;NSM;OTHERKG;PM;REF;RS=697742;RSPOS=31324024;RV;S3D;SAO=0;SLO;SSR=0;VC=SNV;VP=0x050360000a01130116100100;WGT=1;dbSNPBuildID=86	1
ENSG00000204525	HLA-C	6:31324077	6:31356300	beta	1.229	6.15784	15.5626	0.0313537	11	1726	505	rs709053	CAF=[0.6299,.,0.3701,.];COMMON=1;G5;G5A;GENEINFO=HLA-B:3106;GNO;KGPROD;KGPhase1;LSD;NOV;OTHERKG;PM;REF;RS=709053;RSPOS=31324077;RV;S3D;SAO=0;SLO;SSR=0;SYN;VC=SNV;VLD;VP=0x050360000301170116100104;WGT=1;dbSNPBuildID=86	1
ENSG00000204525	HLA-C	6:31324077	6:31356300	insulinoma	0.837488	4.80102	31.3892	0.00999712	21	3415	1478	rs709053	CAF=[0.6299,.,0.3701,.];COMMON=1;G5;G5A;GENEINFO=HLA-B:3106;GNO;KGPROD;KGPhase1;LSD;NOV;OTHERKG;PM;REF;RS=709053;RSPOS=31324077;RV;S3D;SAO=0;SLO;SSR=0;SYN;VC=SNV;VLD;VP=0x050360000301170116100104;WGT=1;dbSNPBuildID=86	1
ENSG00000204525	HLA-C	6:31324078	6:31356301	insulinoma	0.66494	5.5289	7.5553	0.0295273	9	1538	791	rs1050368	CAF=[0.9601,0.03994,.];COMMON=1;G5;G5A;GENEINFO=HLA-B:3106;KGPROD;KGPhase1;LSD;NSM;OTHERKG;PM;REF;RS=1050368;RSPOS=31324078;RV;S3D;SAO=0;SSR=0;VC=SNV;VLD;VP=0x050260000a01170016100100;WGT=1;dbSNPBuildID=86	1
ENSG00000204525	HLA-C	6:31324586	6:31356809	beta	0.929212	7.13845	6.91198	0.0313537	9	1441	569	rs1050556	CAF=[0.4265,0.5735,.,.];COMMON=1;G5;G5A;GENEINFO=HLA-B:3106;GNO;KGPROD;KGPhase1;LSD;NOV;OTHERKG;PM;REF;RS=1050556;RSPOS=31324586;RV;S3D;SAO=0;SLO;SSR=0;SYN;VC=SNV;VLD;VP=0x050360000301070116100104;WGT=1;dbSNPBuildID=86	1
ENSG00000204525	HLA-C	6:31321686	6:31353909	insulinoma	1.1215	8.62885	13.9393	3.25e-05	19	3358	1094	rs114253196	OTHERKG;RS=114253196;RSPOS=31321686;SAO=0;SSR=16;U3;VC=SNV;VP=0x050000800001000002000140;WGT=1;dbSNPBuildID=134	1
ENSG00000204525	HLA-C	6:31238910	6:31271133	insulinoma	1.32928	6.56927	27.1634	0.00135849	16	3170	839	rs1050685	CAF=[0.7773,0.2227,.];COMMON=1;G5;G5A;GENEINFO=HLA-C:3107;GNO;KGPROD;KGPhase1;LSD;NSM;OTHERKG;PM;REF;RS=1050685;RSPOS=31238910;RV;S3D;SAO=0;SSR=0;VC=SNV;VP=0x050260000a01130116100100;WGT=1;dbSNPBuildID=86	1
ENSG00000204525	HLA-C	6:31324603	6:31356826	beta	1.43563	17.7444	1.38534	0.0120627	6	1101	262	rs200186034	CAF=[0.4669,0.5331];COMMON=1;KGPROD;KGPhase1;KGPilot123;NSF;OTHERKG;REF;RS=200186034;RSPOS=31324604;S3D;SAO=0;SSR=0;VC=DIV;VP=0x05020000120100001e000200;WGT=1;dbSNPBuildID=137	1
ENSG00000204525	HLA-C	6:31324603	6:31356826	beta	1.43563	17.7444	1.38534	0.0120627	6	1101	262	rs374270453	NOC;NSF;OTHERKG;RS=374270453;RSPOS=31324604;S3D;SAO=0;SSR=0;VC=DIV;VP=0x050200001001000002000210;WGT=1;dbSNPBuildID=138	1
ENSG00000204525	HLA-C	6:31324603	6:31356826	beta	1.43563	17.7444	1.38534	0.0120627	6	1101	262	rs9266178	CAF=[0.8315,0.1685];COMMON=1;G5;G5A;GENEINFO=HLA-B:3106;KGPROD;KGPhase1;LSD;NSM;OTHERKG;PM;REF;RS=9266178;RSPOS=31324603;S3D;SAO=0;SSR=0;VC=SNV;VLD;VP=0x050260000a01170016100100;WGT=1;dbSNPBuildID=118	1
ENSG00000204525	HLA-C	6:31324615	6:31356838	beta	1.3391	7.44406	8.20489	0.0479599	7	1221	320	rs1050529	CAF=[0.758,0.242];COMMON=1;G5;GENEINFO=HLA-B:3106;GNO;HD;KGPROD;KGPhase1;LSD;NSM;OTHERKG;PM;REF;RS=1050529;RSPOS=31324615;RV;S3D;SAO=0;SLO;SSR=0;VC=SNV;VLD;VP=0x050360000a01150516100100;WGT=1;dbSNPBuildID=86	1
ENSG00000204525	HLA-C	6:31324641	6:31356864	beta	1.42922	13.3367	2.11246	0.038831	5	952	228	rs1050518	CAF=[0.8072,0.1928];COMMON=1;G5;GENEINFO=HLA-B:3106;KGPROD;KGPhase1;LSD;NSM;OTHERKG;PM;REF;RS=1050518;RSPOS=31324641;RV;S3D;SAO=0;SSR=0;VC=SNV;VLD;VP=0x050260000a01150016100100;WGT=1;dbSNPBuildID=86	1
ENSG00000204525	HLA-C	6:31322996	6:31355219	insulinoma	0.494787	4.25998	11.272	0.040879	14	2206	1345	rs2074496	CAF=[0.3724,0.6276];COMMON=1;G5;G5A;GENEINFO=HLA-B:3106;GNO;KGPROD;KGPhase1;KGPilot123;LSD;OTHERKG;PM;REF;RS=2074496;RSPOS=31322996;RV;S3D;SAO=0;SLO;SSR=0;SYN;VC=SNV;VLD;VP=0x05036000030117011e100100;WGT=1;dbSNPBuildID=96	1
ENSG00000204525	HLA-C	6:31324489	6:31356712	insulinoma	1.04792	4.3842	21.1069	0.0449564	12	1423	499	rs3180380	CAF=[0.8462,0.1538,.];COMMON=1;G5;GENEINFO=HLA-B:3106;GNO;KGPROD;KGPhase1;LSD;NSM;OTHERKG;PM;REF;RS=3180380;RSPOS=31324489;RV;S3D;SAO=0;SLO;SSR=0;VC=SNV;VLD;VP=0x050360000a01150116100100;WGT=1;dbSNPBuildID=105	1
ENSG00000204525	HLA-C	6:31323254	6:31355477	insulinoma	2.1303	16.1833	3.56222	0.00064615	7	1936	230	rs61759952	CAF=[0.9995,.,0.0004591];COMMON=0;GENEINFO=HLA-B:3106;KGPROD;KGPhase1;LSD;OTHERKG;PM;REF;RS=61759952;RSPOS=31323254;RV;S3D;SAO=0;SSR=0;SYN;VC=SNV;VLD;VP=0x050260000301040016100100;WGT=1;dbSNPBuildID=133	1
ENSG00000204525	HLA-C	6:31324706	6:31356929	insulinoma	1.34982	5.99143	14.0667	0.0419948	7	1346	349	rs151341094	GENEINFO=HLA-B:3106;LSD;OTHERKG;PM;REF;RS=151341094;RSPOS=31324706;RV;S3D;SAO=0;SSR=0;SYN;VC=SNV;VLD;VP=0x050260000301040002100100;WGT=1;dbSNPBuildID=136	1
ENSG00000204525	HLA-C	6:31324710	6:31356933	insulinoma	1.41864	8.01194	10.1728	0.0151708	7	1665	403	rs77234140	GENEINFO=HLA-B:3106;LSD;NSM;OTHERKG;PM;REF;RS=77234140;RSPOS=31324710;RV;S3D;SAO=0;SSR=0;VC=SNV;VLD;VP=0x050260000a01040002100100;WGT=1;dbSNPBuildID=136	1
ENSG00000204525	HLA-C	6:31324586	6:31356809	insulinoma	0.872331	4.73147	15.9412	0.0446878	10	1591	665	rs1050556	CAF=[0.4265,0.5735,.,.];COMMON=1;G5;G5A;GENEINFO=HLA-B:3106;GNO;KGPROD;KGPhase1;LSD;NOV;OTHERKG;PM;REF;RS=1050556;RSPOS=31324586;RV;S3D;SAO=0;SLO;SSR=0;SYN;VC=SNV;VLD;VP=0x050360000301070116100104;WGT=1;dbSNPBuildID=86	1
ENSG00000204525	HLA-C	6:31324664	6:31356887	insulinoma	1.17093	5.71271	19.2413	0.00619939	15	1935	600	rs9266184	CAF=[0.7897,.,0.2103];COMMON=1;G5;GENEINFO=HLA-B:3106;KGPROD;KGPhase1;LSD;OTHERKG;PM;REF;RS=9266184;RSPOS=31324664;S3D;SAO=0;SSR=0;SYN;VC=SNV;VLD;VP=0x050260000301150016100100;WGT=1;dbSNPBuildID=118	1
ENSG00000204525	HLA-C	6:31324110	6:31356333	insulinoma	1.12178	8.83658	7.08718	0.00291656	9	1790	583	rs12721849	CAF=[0.9536,.,.,0.04637];COMMON=1;G5;GENEINFO=HLA-B:3106;KGPROD;KGPhase1;LSD;NSM;OTHERKG;PM;REF;RS=12721849;RSPOS=31324110;RV;S3D;SAO=0;SSR=0;SYN;VC=SNV;VLD;VP=0x050260000b01150016100100;WGT=1;dbSNPBuildID=126	1
ENSG00000204525	HLA-C	6:31238909	6:31271132	insulinoma	1.4517	7.68842	26.6051	9.66e-05	20	3933	921	rs1050686	GENEINFO=HLA-C:3107;GNO;HD;LSD;NSM;OTHERKG;PM;REF;RS=1050686;RSPOS=31238909;RV;S3D;SAO=0;SSR=0;VC=SNV;VP=0x050260000a01000502100100;WGT=1;dbSNPBuildID=86	1
ENSG00000204525	HLA-C	6:31324086	6:31356309	insulinoma	0.838569	4.74912	36.8524	0.00858275	24	3916	1693	rs709054	CAF=[0.5354,.,0.4646,.];COMMON=1;G5;G5A;GENEINFO=HLA-B:3106;GNO;KGPROD;KGPhase1;LSD;NOV;OTHERKG;PM;REF;RS=709054;RSPOS=31324086;RV;S3D;SAO=0;SLO;SSR=0;SYN;VC=SNV;VP=0x050360000301130116100104;WGT=1;dbSNPBuildID=86	1
ENSG00000204525	HLA-C	6:31324100	6:31356323	insulinoma	0.663495	4.10869	31.2233	0.0251079	24	3522	1814	rs1050654	CAF=[0.5799,0.4201,.];COMMON=1;G5;G5A;GENEINFO=HLA-B:3106;GNO;KGPROD;KGPhase1;LSD;NSM;OTHERKG;PM;REF;RS=1050654;RSPOS=31324100;RV;S3D;SAO=0;SLO;SSR=0;VC=SNV;VLD;VP=0x050360000a01170116100100;WGT=1;dbSNPBuildID=86	1
ENSG00000204592	HLA-E	6:30458985	6:30491208	insulinoma	1.66966	11.2195	3.78335	0.00923845	6	1078	203	NA	NA	0
ENSG00000204642	HLA-F	6:29692069	6:29724292	insulinoma	1.15791	10.9575	2.13284	0.000339801	10	799	251	NA	NA	0
ENSG00000204642	HLA-F	6:29693262	6:29725485	insulinoma	1.44584	5.68155	8.54346	0.0356748	8	692	163	NA	NA	0
ENSG00000204822	MRPL53	2:74699778	2:74472651	insulinoma	0.627396	7.03005	1.42784	0.0403961	6	515	275	rs1047911	CAF=[0.4995,0.5005];COMMON=1;G5;G5A;GNO;HD;KGPROD;KGPhase1;KGPilot123;NSM;OTHERKG;PH3;PM;PMC;R3;REF;RS=1047911;RSPOS=74699778;RV;SAO=0;SLO;SSR=0;VC=SNV;VLD;VP=0x050128040a0117051f000101;WGT=1;dbSNPBuildID=86	1
ENSG00000205236	RP11-514P8.6	7:102277612	7:102637165	insulinoma	1.66022	20.9279	1.13693	1.37e-05	9	1131	215	rs74655384	GNO;OTHERKG;RS=74655384;RSPOS=102277612;SAO=0;SSR=0;U3;VC=SNV;VP=0x050000800001000102000100;WGT=1;dbSNPBuildID=131	1
ENSG00000205236	RP11-514P8.6	7:102277571	7:102637124	beta	1.7375	9.86144	3.74854	0.038831	6	807	142	rs76560541	GNO;OTHERKG;RS=76560541;RSPOS=102277571;SAO=0;SSR=0;U3;VC=SNV;VP=0x050000800001000102000100;WGT=1;dbSNPBuildID=131	1
ENSG00000205746	RP11-1212A22.1	16:18441781	16:18347924	insulinoma	1.03592	6.39682	10.7232	0.0110566	10	1561	554	NA	NA	0
ENSG00000206077	ZDHHC11B	5:710735	5:710620	insulinoma	1.02577	7.06185	3.75853	0.00435779	11	675	242	rs112605252	GNO;INT;OTHERKG;RS=112605252;RSPOS=710735;SAO=0;SSR=0;VC=SNV;VP=0x050000080001000102000100;WGT=1;dbSNPBuildID=132	1
ENSG00000206077	ZDHHC11B	5:710726	5:710611	insulinoma	0.704162	4.77399	4.6001	0.0260371	13	639	316	rs6863352	GNO;INT;KGPROD;KGPilot123;OTHERKG;RS=6863352;RSPOS=710726;SAO=0;SSR=0;VC=SNV;VP=0x05000008000100010e000100;WGT=1;dbSNPBuildID=116	1
ENSG00000206077	ZDHHC11B	5:710735	5:710620	insulinoma	1.02577	7.06185	3.75853	0.00435779	11	675	242	rs11461559	INT;OTHERKG;RS=11461559;RSPOS=710735;SAO=0;SSR=0;VC=DIV;VP=0x050000080001000002000200;WGT=1;dbSNPBuildID=120	1
ENSG00000206341	HLA-H	6:29857249	6:29889472	insulinoma	1.81238	13.8292	0.47247	0.0380488	4	196	32	rs2844818	CAF=[0.7525,.,0.2475];COMMON=1;G5;G5A;KGPROD;KGPhase1;OTHERKG;RS=2844818;RSPOS=29857249;RV;SAO=0;SSR=0;VC=SNV;VLD;VP=0x050000000001070016000100;WGT=1;dbSNPBuildID=100	1
ENSG00000206341	HLA-H	6:29855999	6:29888222	insulinoma	-1.63413	-7.63101	4.91143	0.0109646	8	128	656	rs78277628	CAF=[0.8131,.,0.1869];COMMON=1;G5;KGPROD;KGPhase1;OTHERKG;RS=78277628;RSPOS=29855999;SAO=0;SSR=0;VC=SNV;VLD;VP=0x050000000001150016000100;WGT=1;dbSNPBuildID=131	1
ENSG00000206341	HLA-H	6:29856347	6:29888570	insulinoma	1.16839	4.46497	11.8056	0.0365834	13	727	226	rs3128875	CAF=[0.2663,0.7337];COMMON=1;G5;G5A;GNO;KGPROD;KGPhase1;OTHERKG;RS=3128875;RSPOS=29856347;RV;SAO=0;SLO;SSR=0;VC=SNV;VLD;VP=0x050100000001170116000100;WGT=1;dbSNPBuildID=103	1
ENSG00000206503	HLA-A	6:29910371	6:29942594	insulinoma	0.565814	6.38848	9.54088	0.00820204	11	3358	1907	rs2230954	CAF=[0.8641,0.1359];COMMON=1;G5;G5A;GENEINFO=HLA-A:3105;GNO;KGPROD;KGPhase1;LSD;NSM;OTHERKG;PM;PMC;REF;RS=2230954;RSPOS=29910371;SAO=0;SLO;SSR=0;VC=SNV;VLD;VP=0x050168000a01170116100100;WGT=1;dbSNPBuildID=126	1
ENSG00000206503	HLA-A	6:29910371	6:29942594	insulinoma	0.565814	6.38848	9.54088	0.00820204	11	3358	1907	rs41548119	GENEINFO=HLA-A:3105;LSD;NSF;OTHERKG;PM;REF;RS=41548119;RSPOS=29910376;SAO=0;SSR=0;VC=DIV;VP=0x050060001201000002100200;WGT=1;dbSNPBuildID=136	1
ENSG00000206503	HLA-A	6:29913649	6:29945872	insulinoma	1.40799	10.9824	0.75273	0.0237939	5	233	57	NA	NA	0
ENSG00000206503	HLA-A	6:29910761	6:29942984	beta	1.04262	7.08623	6.46627	0.0313537	9	1146	404	rs1136688	CAF=[0.7107,0.2893,.];COMMON=1;G5;G5A;GENEINFO=HLA-A:3105;GNO;HD;INT;KGPROD;KGPhase1;LSD;NSM;OTHERKG;PM;REF;RS=1136688;RSPOS=29910761;S3D;SAO=0;SSR=0;VC=SNV;VLD;VP=0x050260080a01170516100100;WGT=1;dbSNPBuildID=86	1
ENSG00000206503	HLA-A	6:29910767	6:29942990	insulinoma	2.14965	6.74355	15.0166	0.0282969	7	1416	165	rs1136689	GENEINFO=HLA-A:3105;INT;LSD;NSM;OTHERKG;PM;REF;RS=1136689;RSPOS=29910767;S3D;SAO=0;SSR=0;VC=SNV;VLD;VP=0x050260080a01040002100100;WGT=1;dbSNPBuildID=86	1
ENSG00000206503	HLA-A	6:29913648	6:29945871	insulinoma	1.50602	12.4528	0.682348	0.0168508	5	257	57	NA	NA	0
ENSG00000206503	HLA-A	6:29912087	6:29944310	insulinoma	0.806079	8.33893	7.26669	0.000472362	13	2519	1125	rs1059632	G5;G5A;GENEINFO=HLA-A:3105;GNO;LSD;NSM;OTHERKG;PM;REF;RS=1059632;RSPOS=29912087;S3D;SAO=0;SLO;SSR=0;VC=SNV;VLD;VP=0x050360000a01070102100100;WGT=1;dbSNPBuildID=86	1
ENSG00000206503	HLA-A	6:29911256	6:29943479	insulinoma	1.32211	7.53031	9.10233	0.0327167	6	1403	374	rs1059542	ASS;CAF=[0.1042,0.8958];COMMON=1;G5;G5A;GENEINFO=HLA-A:3105;GNO;HD;INT;KGPROD;KGPhase1;LSD;NSM;OTHERKG;PM;REF;RS=1059542;RSPOS=29911256;S3D;SAO=0;SLO;SSR=0;VC=SNV;VLD;VP=0x050360280a01170516100100;WGT=1;dbSNPBuildID=86	1
ENSG00000206503	HLA-A	6:29913037	6:29945260	insulinoma	0.948397	4.7932	22.6597	0.0253425	13	2073	803	rs1137631	CAF=[0.8113,0.1887];COMMON=1;G5;GENEINFO=HLA-A:3105;GNO;KGPROD;KGPhase1;KGPilot123;LSD;NSM;OTHERKG;PM;REF;RS=1137631;RSPOS=29913037;SAO=0;SLO;SSR=0;VC=SNV;VLD;VP=0x050160000a0115011e100100;WGT=1;dbSNPBuildID=86	1
ENSG00000206503	HLA-A	6:29912856	6:29945079	insulinoma	1.82075	12.6207	4.26324	0.00637478	6	1470	238	rs2231119	G5;G5A;GENEINFO=HLA-A:3105;GNO;HD;KGPROD;KGPilot123;LSD;NSM;OTHERKG;PM;REF;RS=2231119;RSPOS=29912856;SAO=0;SLO;SSR=0;VC=SNV;VLD;VP=0x050160000a0107050e100100;WGT=1;dbSNPBuildID=106	1
ENSG00000206503	HLA-A	6:29912368	6:29944591	insulinoma	1.05427	6.62895	18.7388	0.0194517	8	2867	999	rs1141891	CAF=[0.314,0.686];COMMON=1;G5;G5A;GENEINFO=HLA-A:3105;GNO;INT;KGPROD;KGPhase1;KGPilot123;LSD;OTHERKG;PM;REF;RS=1141891;RSPOS=29912368;SAO=0;SLO;SSR=0;SYN;VC=SNV;VLD;VP=0x05016008030117011e100100;WGT=1;dbSNPBuildID=86	1
ENSG00000213064	SFT2D2	1:168213428	1:168244190	insulinoma	0.844128	8.44693	2.20694	0.000257653	14	735	316	rs144294653	OTHERKG;RS=144294653;RSPOS=168213428;SAO=0;SSR=0;VC=SNV;VP=0x050000000001000002000100;WGT=1;dbSNPBuildID=134	1
ENSG00000213463	SYNJ2BP	14:70834310	14:70367593	insulinoma	1.37778	7.68342	1.51514	0.0176189	7	234	59	NA	NA	0
ENSG00000214050	FBXO16	8:28205806	8:28348289	insulinoma	1.04566	14.035	2.52187	7.17e-08	19	1747	614	rs144407947	OTHERKG;RS=144407947;RSPOS=28205806;SAO=0;SSR=0;U3;VC=SNV;VP=0x050000800001000002000100;WGT=1;dbSNPBuildID=134	1
ENSG00000214050	FBXO16	8:28205806	8:28348289	beta	1.24498	8.62064	2.089	0.0494959	6	448	129	rs144407947	OTHERKG;RS=144407947;RSPOS=28205806;SAO=0;SSR=0;U3;VC=SNV;VP=0x050000800001000002000100;WGT=1;dbSNPBuildID=134	1
ENSG00000214184	AC012487.2	2:109124512	2:108508056	insulinoma	1.83468	8.69037	1.46049	0.0418591	5	238	38	rs139698062	CAF=[0.831,0.169];COMMON=1;KGPROD;KGPhase1;OTHERKG;RS=139698062;RSPOS=109124512;SAO=0;SSR=0;U3;VC=SNV;VP=0x050000800001100016000100;WGT=1;dbSNPBuildID=134	1
ENSG00000214548	MEG3	14:101327358	14:100861021	beta	1.24703	8.81134	1.94484	0.0159186	9	435	125	NA	NA	0
ENSG00000214548	MEG3	14:101314931	14:100848594	beta	1.95367	13.037	1.08178	0.0388629	5	388	55	NA	NA	0
ENSG00000214941	ZSWIM7	17:15881151	17:15977837	insulinoma	0.688209	4.53631	3.10973	0.0447207	11	404	203	rs11654	CAF=[0.4848,0.5152];COMMON=1;G5;G5A;GNO;HD;KGPROD;KGPhase1;KGPilot123;OTHERKG;PH3;PM;PMC;RS=11654;RSPOS=15881151;RV;SAO=0;SLO;SSR=0;U3;VC=SNV;VLD;VP=0x05012880000117051f000100;WGT=1;dbSNPBuildID=52	1
ENSG00000215126	CBWD7	9:70912541	9:41133695	insulinoma	0.995149	10.5307	2.03423	1.27e-05	16	844	312	rs80282443	ASP;NSM;OTHERKG;REF;RS=80282443;RSPOS=69206924;S3D;SAO=0;SSR=0;VC=SNV;VP=0x050200000a05000002000100;WGT=1;dbSNPBuildID=131	1
ENSG00000215252	GOLGA8B	15:34818262	15:34526061	insulinoma	0.679417	5.25457	4.88162	0.0283719	10	868	440	rs1059893	CAF=[0.618,0.382];COMMON=1;G5;G5A;GNO;HD;KGPROD;KGPhase1;OTHERKG;PH3;RS=1059893;RSPOS=34818262;RV;SAO=0;SSR=0;U3;VC=SNV;VLD;VP=0x050000800001170517000100;WGT=1;dbSNPBuildID=86	1
ENSG00000215252	GOLGA8B	15:34818132	15:34525931	insulinoma	1.17201	7.33023	5.89452	0.00828537	9	975	302	rs34404542	CAF=[0.7534,0.2466];COMMON=1;GNO;KGPROD;KGPhase1;OTHERKG;RS=34404542;RSPOS=34818132;SAO=0;SLO;SSR=0;U3;VC=SNV;VP=0x050100800001100116000100;WGT=1;dbSNPBuildID=126	1
ENSG00000215252	GOLGA8B	15:34818124	15:34525923	insulinoma	1.08907	6.84754	5.98072	0.0112531	9	939	316	rs34407417	GNO;OTHERKG;RS=34407417;RSPOS=34818124;SAO=0;SLO;SSR=1;U3;VC=SNV;VP=0x050100800001000102000140;WGT=1;dbSNPBuildID=126	1
ENSG00000215630	GUSBP9	5:70503909	5:71208082	insulinoma	1.52917	15.2058	6.03441	1.9e-07	16	3350	726	NA	NA	0
ENSG00000215837	SDHAP2	3:195408497	3:195681626	insulinoma	1.80751	9.95356	1.18981	0.030137	5	256	42	NA	NA	0
ENSG00000215837	SDHAP2	3:195408496	3:195681625	insulinoma	1.79176	9.94332	1.16896	0.0301788	5	252	42	NA	NA	0
ENSG00000215861	WI2-1896O14.1	1:144952641	1:149198436	insulinoma	0.551243	6.58389	1.14297	0.0481303	6	446	257	NA	NA	0
ENSG00000215861	WI2-1896O14.1	1:144994658	1:149240444	insulinoma	0.567319	5.37646	2.49395	0.00923043	15	619	351	NA	NA	0
ENSG00000215908	CROCCP2	1:16952993	1:16626498	insulinoma	-1.47331	-8.04825	1.49946	0.0498456	5	55	240	rs942268	G5;G5A;GNO;HD;OTHERKG;RS=942268;RSPOS=16952993;RV;SAO=0;SLO;SSR=0;VC=SNV;VLD;VP=0x050100000001070502000100;WGT=1;dbSNPBuildID=89	1
ENSG00000215908	CROCCP2	1:16959814	1:16633319	insulinoma	1.10277	6.78709	3.17128	0.00566338	11	482	160	rs1759187	G5;G5A;GNO;OTHERKG;RS=1759187;RSPOS=16959814;SAO=0;SSR=0;VC=SNV;VLD;VP=0x050000000001070102000100;WGT=1;dbSNPBuildID=89	1
ENSG00000215908	CROCCP2	1:16946438	1:16619943	insulinoma	0.907665	4.61047	9.00278	0.0275858	14	808	326	rs28392876	GNO;OTHERKG;RS=28392876;RSPOS=16946438;SAO=0;SLO;SSR=0;VC=SNV;VLD;VP=0x050100000001040102000100;WGT=1;dbSNPBuildID=125	1
ENSG00000215908	CROCCP2	1:16953672	1:16627177	insulinoma	1.44855	10.3149	2.29966	0.000255735	11	613	144	rs3738597	G5;G5A;GNO;OTHERKG;RS=3738597;RSPOS=16953672;RV;SAO=0;SLO;SSR=0;VC=SNV;VLD;VP=0x050100000001070102000100;WGT=1;dbSNPBuildID=107	1
ENSG00000215908	CROCCP2	1:16945409	1:16618914	insulinoma	1.41454	9.23699	1.81115	0.0173612	6	395	96	rs13566	G5;G5A;GNO;OTHERKG;PH3;RS=13566;RSPOS=16945409;SAO=0;SLO;SSR=0;VC=SNV;VLD;VP=0x050100000001070103000100;WGT=1;dbSNPBuildID=52	1
ENSG00000215908	CROCCP2	1:16945227	1:16618732	insulinoma	1.26851	8.38434	2.25106	0.00741582	8	448	126	rs9728628	GNO;OTHERKG;PH3;RS=9728628;RSPOS=16945227;SAO=0;SLO;SSR=0;VC=SNV;VLD;VP=0x050100000001040103000100;WGT=1;dbSNPBuildID=119	1
ENSG00000215908	CROCCP2	1:16959602	1:16633107	insulinoma	0.850677	5.03305	4.22365	0.0233473	12	494	211	rs1807293	G5;G5A;GNO;OTHERKG;RS=1807293;RSPOS=16959602;RV;SAO=0;SLO;SSR=0;VC=SNV;VLD;VP=0x050100000001070102000100;WGT=1;dbSNPBuildID=92	1
ENSG00000215908	CROCCP2	1:16946407	1:16619912	insulinoma	1.14134	6.23396	4.26811	0.0251079	8	526	168	rs10796418	GNO;OTHERKG;RS=10796418;RSPOS=16946407;SAO=0;SSR=0;VC=SNV;VP=0x050000000001000102000100;WGT=1;dbSNPBuildID=120	1
ENSG00000215908	CROCCP2	1:16945504	1:16619009	insulinoma	1.42885	7.67537	5.14422	0.0041212	10	768	184	rs11378	GNO;OTHERKG;RS=11378;RSPOS=16945504;RV;SAO=0;SLO;SSR=0;VC=SNV;VLD;VP=0x050100000001040102000100;WGT=1;dbSNPBuildID=52	1
ENSG00000215908	CROCCP2	1:16958063	1:16631568	insulinoma	1.40982	15.6364	0.548847	9.12e-05	9	344	84	rs2779441	GNO;OTHERKG;R5;RS=2779441;RSPOS=16958063;SAO=0;SSR=0;VC=SNV;VP=0x050000020001000102000100;WGT=1;dbSNPBuildID=100	1
ENSG00000218336	TENM3	4:183722085	4:182800932	beta	1.62733	13.8532	1.66081	0.00465009	8	733	144	NA	NA	0
ENSG00000218336	TENM3	4:183722085	4:182800932	insulinoma	1.71274	12.5327	1.07593	0.0166665	5	377	68	NA	NA	0
ENSG00000218510	LINC00339	1:22352108	1:22025615	insulinoma	-0.365934	-9.19324	0.241374	0.0176369	6	258	372	rs11801382	CAF=[0.7952,0.2048];COMMON=1;G5;G5A;GNO;HD;INT;KGPROD;KGPhase1;OTHERKG;RS=11801382;RSPOS=22352108;SAO=0;SLO;SSR=0;VC=SNV;VLD;VP=0x050100080001170516000100;WGT=1;dbSNPBuildID=120	1
ENSG00000219481	NBPF1	1:16912014	1:16585519	insulinoma	0.955511	4.97275	2.9332	0.0449564	9	286	110	rs143097321	OTHERKG;RS=143097321;RSPOS=16912014;SAO=0;SSR=0;VC=SNV;VP=0x050000000001000002000100;WGT=1;dbSNPBuildID=134	1
ENSG00000219545	RPA3-AS1	7:7918642	7:7879011	insulinoma	0.595848	5.10408	2.65341	0.040879	9	548	302	rs10605	CAF=[0.4426,0.5574];COMMON=1;G5;G5A;GNO;HD;KGPROD;KGPhase1;KGPilot123;OTHERKG;PH3;RS=10605;RSPOS=7918642;SAO=0;SLO;SSR=0;VC=SNV;VLD;VP=0x05010000000117051f000101;WGT=1;dbSNPBuildID=52	1
ENSG00000221923	ZNF880	19:52888071	19:52384818	insulinoma	1.14513	6.20417	2.53276	0.0377688	7	308	98	rs12975097	G5;G5A;GNO;HD;NSM;OTHERKG;PH3;REF;RS=12975097;RSPOS=52888071;SAO=0;SSR=16;VC=SNV;VLD;VP=0x050000000a01070503000140;WGT=1;dbSNPBuildID=121	1
ENSG00000223509	RP11-632K20.7	15:32820880	15:32528679	insulinoma	1.04015	8.43195	6.60005	0.000129417	16	1661	587	rs62003033	CAF=[0.8457,0.1543];COMMON=1;G5;G5A;GNO;KGPROD;KGPhase1;OTHERKG;RS=62003033;RSPOS=32820880;SAO=0;SLO;SSR=0;VC=SNV;VLD;VP=0x050100000001170116000100;WGT=1;dbSNPBuildID=129	1
ENSG00000223614	RP11-468B6.1	7:63808867	7:64348489	insulinoma	0.36137	11.8258	0.0467793	0.0193025	5	122	85	rs11976837	CAF=[0.6437,0.3563];COMMON=1;G5;G5A;GNO;HD;KGPROD;KGPhase1;KGPilot123;NSM;OTHERKG;PH3;REF;RS=11976837;RSPOS=63808867;S3D;SAO=0;SLO;SSR=0;VC=SNV;VLD;VP=0x050300000a0117051f000100;WGT=1;dbSNPBuildID=120	1
ENSG00000224712	NPIPA3	16:14989844	16:14895987	beta	1.40522	9.41174	2.81042	0.041935	6	640	157	rs55937835	G5;G5A;HD;OTHERKG;RS=55937835;RSPOS=14989844;SAO=0;SSR=0;U3;VC=SNV;VLD;VP=0x050000800001070402000100;WGT=1;dbSNPBuildID=129	1
ENSG00000224712	NPIPA3	16:14972670	16:14878813	insulinoma	2.07944	45.828	0.159222	4.3e-06	7	696	87	rs150370900	CAF=[0.8627,0.1373];COMMON=1;KGPROD;KGPhase1;OTHERKG;REF;RS=150370900;RSPOS=14972670;SAO=0;SSR=0;SYN;VC=SNV;VP=0x050000000301000016000100;WGT=1;dbSNPBuildID=134	1
ENSG00000225138	CTD-2228K2.7	5:473797	5:473682	insulinoma	1.52794	17.0957	0.301937	0.0252656	4	212	46	rs6868891	CAF=[0.4725,0.5275];COMMON=1;G5;G5A;GNO;INT;KGPROD;KGPhase1;KGPilot123;OTHERKG;R5;RS=6868891;RSPOS=473797;SAO=0;SLO;SSR=0;VC=SNV;VP=0x0501000a000113011e000100;WGT=1;dbSNPBuildID=116	1
ENSG00000226210	ABC7-42389800N19.1	12:91024	12:14714	insulinoma	1.85858	10.8374	1.04324	0.0246121	5	263	41	rs372029326	ASP;OTHERKG;RS=372029326;RSPOS=91026;SAO=0;SSR=0;VC=SNV;VP=0x050000000005000002000100;WGT=1;dbSNPBuildID=138	1
ENSG00000227051	C14orf132	14:96556748	14:96090411	insulinoma	1.10075	16.0576	0.55009	0.0283719	4	469	156	rs144402731	OTHERKG;RS=144402731;RSPOS=96556748;SAO=0;SSR=0;U3;VC=SNV;VP=0x050000800001000002000100;WGT=1;dbSNPBuildID=134	1
ENSG00000227051	C14orf132	14:96560092	14:96093755	beta	0.372274	7.36047	0.58759	0.0357424	8	563	388	rs3825577	CAF=[0.5946,0.4054];COMMON=1;G5;G5A;GNO;HD;KGPROD;KGPhase1;KGPilot123;OTHERKG;PH3;RS=3825577;RSPOS=96560092;RV;SAO=0;SLO;SSR=0;U3;VC=SNV;VLD;VP=0x05010080000117051f000100;WGT=1;dbSNPBuildID=107	1
ENSG00000227051	C14orf132	14:96556743	14:96090406	insulinoma	1.318	19.6365	0.632588	0.00489154	5	665	178	NA	NA	0
ENSG00000227051	C14orf132	14:96556748	14:96090411	insulinoma	1.10075	16.0576	0.55009	0.0283719	4	469	156	rs56392211	OTHERKG;RS=56392211;RSPOS=96556759;SAO=0;SSR=0;U3;VC=DIV;VP=0x050000800001000002000200;WGT=1;dbSNPBuildID=129	1
ENSG00000227766	HCG4P5	6:29910371	6:29942594	insulinoma	0.565814	6.38848	9.54088	0.00820204	11	3358	1907	rs41548119	GENEINFO=HLA-A:3105;LSD;NSF;OTHERKG;PM;REF;RS=41548119;RSPOS=29910376;SAO=0;SSR=0;VC=DIV;VP=0x050060001201000002100200;WGT=1;dbSNPBuildID=136	1
ENSG00000227766	HCG4P5	6:29910761	6:29942984	beta	1.04262	7.08623	6.46627	0.0313537	9	1146	404	rs1136688	CAF=[0.7107,0.2893,.];COMMON=1;G5;G5A;GENEINFO=HLA-A:3105;GNO;HD;INT;KGPROD;KGPhase1;LSD;NSM;OTHERKG;PM;REF;RS=1136688;RSPOS=29910761;S3D;SAO=0;SSR=0;VC=SNV;VLD;VP=0x050260080a01170516100100;WGT=1;dbSNPBuildID=86	1
ENSG00000227766	HCG4P5	6:29910371	6:29942594	insulinoma	0.565814	6.38848	9.54088	0.00820204	11	3358	1907	rs2230954	CAF=[0.8641,0.1359];COMMON=1;G5;G5A;GENEINFO=HLA-A:3105;GNO;KGPROD;KGPhase1;LSD;NSM;OTHERKG;PM;PMC;REF;RS=2230954;RSPOS=29910371;SAO=0;SLO;SSR=0;VC=SNV;VLD;VP=0x050168000a01170116100100;WGT=1;dbSNPBuildID=126	1
ENSG00000227766	HCG4P5	6:29910767	6:29942990	insulinoma	2.14965	6.74355	15.0166	0.0282969	7	1416	165	rs1136689	GENEINFO=HLA-A:3105;INT;LSD;NSM;OTHERKG;PM;REF;RS=1136689;RSPOS=29910767;S3D;SAO=0;SSR=0;VC=SNV;VLD;VP=0x050260080a01040002100100;WGT=1;dbSNPBuildID=86	1
ENSG00000228409	CCT6P1	7:65228273	7:65763286	insulinoma	1.97001	30.011	0.155046	0.00828537	4	294	41	rs372024277	INT;OTHERKG;RS=372024277;RSPOS=65228273;SAO=0;SSR=0;VC=SNV;VP=0x050000080001000002000100;WGT=1;dbSNPBuildID=138	1
ENSG00000229273	RP11-104G3.2	9:41954658	9:39809640	insulinoma	1.60944	10.1966	1.07958	0.00602382	7	260	52	rs28406689	GNO;OTHERKG;RS=28406689;RSPOS=41954658;SAO=0;SSR=0;VC=SNV;VLD;VP=0x050000000001040102000100;WGT=1;dbSNPBuildID=125	1
ENSG00000229273	RP11-104G3.2	9:41954665	9:39809647	insulinoma	1.55228	10.781	0.923843	0.00468116	7	255	54	rs28758397	GNO;OTHERKG;RS=28758397;RSPOS=41954665;SAO=0;SSR=0;VC=SNV;VLD;VP=0x050000000001040102000100;WGT=1;dbSNPBuildID=125	1
ENSG00000229273	RP11-104G3.2	9:41954939	9:39809921	insulinoma	0.979139	5.5752	3.31838	0.0167406	11	394	148	rs62539347	ASP;G5;G5A;OTHERKG;RS=62539347;RSPOS=41954939;SAO=0;SSR=0;VC=SNV;VLD;VP=0x050000000005070002000100;WGT=1;dbSNPBuildID=129	1
ENSG00000229273	RP11-104G3.2	9:41954644	9:39809626	insulinoma	1.46836	13.5148	0.729205	0.000198736	9	330	76	rs28735758	GNO;OTHERKG;RS=28735758;RSPOS=41954644;SAO=0;SSR=0;VC=SNV;VP=0x050000000001000102000100;WGT=1;dbSNPBuildID=125	1
ENSG00000230021	RP5-857K21.4	1:567697	1:632317	insulinoma	0.605674	7.73226	0.781996	0.0302056	6	361	197	NA	NA	0
ENSG00000230521	HCG4P7	6:29855999	6:29888222	insulinoma	-1.63413	-7.63101	4.91143	0.0109646	8	128	656	rs78277628	CAF=[0.8131,.,0.1869];COMMON=1;G5;KGPROD;KGPhase1;OTHERKG;RS=78277628;RSPOS=29855999;SAO=0;SSR=0;VC=SNV;VLD;VP=0x050000000001150016000100;WGT=1;dbSNPBuildID=131	1
ENSG00000230715	RP11-274B21.4	7:128293187	7:128653133	insulinoma	-0.931163	-6.36264	4.71653	0.0233473	8	307	779	rs3213979	CAF=[0.6777,0.3223];COMMON=1;G5;G5A;GNO;KGPROD;KGPhase1;OTHERKG;RS=3213979;RSPOS=128293187;RV;SAO=0;SLO;SSR=0;VC=SNV;VP=0x050100000001130116000100;WGT=1;dbSNPBuildID=106	1
ENSG00000231500	RPS18	6:33239869	6:33272092	insulinoma	0.941106	9.17394	1.50641	0.0177536	6	510	199	rs17215231	CAF=[0.9582,0.04178];COMMON=1;G5;G5A;GNO;HD;KGPROD;KGPhase1;OTHERKG;R5;RS=17215231;RSPOS=33239869;SAO=0;SSR=0;U5;VC=SNV;VLD;VP=0x050000420001170516000100;WGT=1;dbSNPBuildID=123	1
ENSG00000231925	TAPBP	6:33268737	6:33300960	insulinoma	0.394911	6.03637	0.649519	0.0409922	7	377	254	rs3130259	CAF=[0.7649,0.2351];COMMON=1;GNO;KGPROD;KGPhase1;OTHERKG;R5;RS=3130259;RSPOS=33268737;SAO=0;SSR=0;U3;VC=SNV;VP=0x050000820001100116000100;WGT=1;dbSNPBuildID=103	1
ENSG00000231925	TAPBP	6:33269367	6:33301590	insulinoma	1.03851	10.4728	0.871486	0.00224524	8	339	120	rs376854995	OTHERKG;RS=376854995;RSPOS=33269367;SAO=0;SSR=0;U3;VC=SNV;VP=0x050000800001000002000100;WGT=1;dbSNPBuildID=138	1
ENSG00000232220	AC008440.5	19:54378795	19:53875541	beta	0.877718	11.5967	0.598852	0.0487108	5	356	148	rs112445871	HD;OTHERKG;RS=112445871;RSPOS=54378795;SAO=0;SSR=0;U3;VC=SNV;VP=0x050000800001000402000100;WGT=1;dbSNPBuildID=132	1
ENSG00000232815	LINC00537	9:68413800	9:63818066	insulinoma	0.898899	5.30339	2.3685	0.0455443	8	285	116	rs1806918	GNO;OTHERKG;R5;RS=1806918;RSPOS=68413800;SAO=0;SLO;SSR=0;VC=SNV;VLD;VP=0x050100020001040102000100;WGT=1;dbSNPBuildID=92	1
ENSG00000233363	AC006019.4	7:153790604	7:154093519	insulinoma	1.93049	15.0488	0.402396	0.0103147	5	193	28	NA	NA	0
ENSG00000233369	RP11-396K3.1	7:72613800	7:73199760	insulinoma	1.57361	10.266	4.53458	0.00119419	9	1124	233	NA	NA	0
ENSG00000233369	RP11-396K3.1	7:72613800	7:73199760	beta	1.81789	23.4104	0.555084	0.00178456	7	659	107	NA	NA	0
ENSG00000233369	RP11-396K3.1	7:72605481	7:73191441	insulinoma	0.501052	4.48536	5.11304	0.0316524	14	1086	658	NA	NA	0
ENSG00000233927	RPS28	19:8387207	19:8322323	insulinoma	0.762915	10.145	6.29805	2.64e-06	20	3502	1633	rs1057232	CAF=[0.4325,0.5675];COMMON=1;G5;G5A;GNO;KGPROD;KGPhase1;OTHERKG;R3;R5;RS=1057232;RSPOS=8387207;SAO=0;SLO;SSR=0;U3;VC=SNV;VLD;VP=0x050100860001170116000100;WGT=1;dbSNPBuildID=86	1
ENSG00000234444	ZNF736	7:63808867	7:64348489	insulinoma	0.36137	11.8258	0.0467793	0.0193025	5	122	85	rs11976837	CAF=[0.6437,0.3563];COMMON=1;G5;G5A;GNO;HD;KGPROD;KGPhase1;KGPilot123;NSM;OTHERKG;PH3;REF;RS=11976837;RSPOS=63808867;S3D;SAO=0;SLO;SSR=0;VC=SNV;VLD;VP=0x050300000a0117051f000100;WGT=1;dbSNPBuildID=120	1
ENSG00000234741	GAS5	1:173834632	1:173865494	insulinoma	0.753772	10.4141	1.02597	0.0272034	5	612	288	rs6790	CAF=[0.876,0.124];COMMON=1;G5;G5A;GNO;HD;KGPROD;KGPhase1;OTHERKG;R3;R5;RS=6790;RSPOS=173834632;SAO=0;SLO;SSR=0;VC=SNV;VP=0x050100060001130516000100;WGT=1;dbSNPBuildID=52	1
ENSG00000234745	HLA-B	6:31324509	6:31356732	insulinoma	1.20972	5.03806	19.2735	0.0233473	12	1455	434	rs41553715	CAF=[0.9472,.,0.0528];COMMON=1;GENEINFO=HLA-B:3106;KGPROD;KGPhase1;LSD;NSM;OTHERKG;PM;REF;RS=41553715;RSPOS=31324509;RV;S3D;SAO=0;SSR=0;VC=SNV;VLD;VP=0x050260000a01140016100100;WGT=1;dbSNPBuildID=136	1
ENSG00000234745	HLA-B	6:31324078	6:31356301	insulinoma	0.66494	5.5289	7.5553	0.0295273	9	1538	791	rs1050368	CAF=[0.9601,0.03994,.];COMMON=1;G5;G5A;GENEINFO=HLA-B:3106;KGPROD;KGPhase1;LSD;NSM;OTHERKG;PM;REF;RS=1050368;RSPOS=31324078;RV;S3D;SAO=0;SSR=0;VC=SNV;VLD;VP=0x050260000a01170016100100;WGT=1;dbSNPBuildID=86	1
ENSG00000234745	HLA-B	6:31321803	6:31354026	beta	0.920961	7.09205	11.3375	0.00781156	15	2361	940	rs3180225	GNO;KGPROD;KGPilot123;OTHERKG;RS=3180225;RSPOS=31321803;RV;SAO=0;SLO;SSR=0;U3;VC=SNV;VP=0x05010080000100010e000100;WGT=1;dbSNPBuildID=105	1
ENSG00000234745	HLA-B	6:31321686	6:31353909	insulinoma	1.1215	8.62885	13.9393	3.25e-05	19	3358	1094	rs114253196	OTHERKG;RS=114253196;RSPOS=31321686;SAO=0;SSR=16;U3;VC=SNV;VP=0x050000800001000002000140;WGT=1;dbSNPBuildID=134	1
ENSG00000234745	HLA-B	6:31324077	6:31356300	beta	1.229	6.15784	15.5626	0.0313537	11	1726	505	rs709053	CAF=[0.6299,.,0.3701,.];COMMON=1;G5;G5A;GENEINFO=HLA-B:3106;GNO;KGPROD;KGPhase1;LSD;NOV;OTHERKG;PM;REF;RS=709053;RSPOS=31324077;RV;S3D;SAO=0;SLO;SSR=0;SYN;VC=SNV;VLD;VP=0x050360000301170116100104;WGT=1;dbSNPBuildID=86	1
ENSG00000234745	HLA-B	6:31324603	6:31356826	beta	1.43563	17.7444	1.38534	0.0120627	6	1101	262	rs200186034	CAF=[0.4669,0.5331];COMMON=1;KGPROD;KGPhase1;KGPilot123;NSF;OTHERKG;REF;RS=200186034;RSPOS=31324604;S3D;SAO=0;SSR=0;VC=DIV;VP=0x05020000120100001e000200;WGT=1;dbSNPBuildID=137	1
ENSG00000234745	HLA-B	6:31321803	6:31354026	insulinoma	1.32437	11.4487	10.7816	8.34e-07	19	3835	1020	rs3180225	GNO;KGPROD;KGPilot123;OTHERKG;RS=3180225;RSPOS=31321803;RV;SAO=0;SLO;SSR=0;U3;VC=SNV;VP=0x05010080000100010e000100;WGT=1;dbSNPBuildID=105	1
ENSG00000234745	HLA-B	6:31324077	6:31356300	insulinoma	0.837488	4.80102	31.3892	0.00999712	21	3415	1478	rs709053	CAF=[0.6299,.,0.3701,.];COMMON=1;G5;G5A;GENEINFO=HLA-B:3106;GNO;KGPROD;KGPhase1;LSD;NOV;OTHERKG;PM;REF;RS=709053;RSPOS=31324077;RV;S3D;SAO=0;SLO;SSR=0;SYN;VC=SNV;VLD;VP=0x050360000301170116100104;WGT=1;dbSNPBuildID=86	1
ENSG00000234745	HLA-B	6:31324615	6:31356838	beta	1.3391	7.44406	8.20489	0.0479599	7	1221	320	rs1050529	CAF=[0.758,0.242];COMMON=1;G5;GENEINFO=HLA-B:3106;GNO;HD;KGPROD;KGPhase1;LSD;NSM;OTHERKG;PM;REF;RS=1050529;RSPOS=31324615;RV;S3D;SAO=0;SLO;SSR=0;VC=SNV;VLD;VP=0x050360000a01150516100100;WGT=1;dbSNPBuildID=86	1
ENSG00000234745	HLA-B	6:31324586	6:31356809	insulinoma	0.872331	4.73147	15.9412	0.0446878	10	1591	665	rs1050556	CAF=[0.4265,0.5735,.,.];COMMON=1;G5;G5A;GENEINFO=HLA-B:3106;GNO;KGPROD;KGPhase1;LSD;NOV;OTHERKG;PM;REF;RS=1050556;RSPOS=31324586;RV;S3D;SAO=0;SLO;SSR=0;SYN;VC=SNV;VLD;VP=0x050360000301070116100104;WGT=1;dbSNPBuildID=86	1
ENSG00000234745	HLA-B	6:31324024	6:31356247	insulinoma	0.780684	5.21973	24.3164	0.00412418	23	3460	1585	rs697742	CAF=[0.5202,.,0.4798];COMMON=1;G5;G5A;GENEINFO=HLA-B:3106;GNO;KGPROD;KGPhase1;LSD;NSM;OTHERKG;PM;REF;RS=697742;RSPOS=31324024;RV;S3D;SAO=0;SLO;SSR=0;VC=SNV;VP=0x050360000a01130116100100;WGT=1;dbSNPBuildID=86	1
ENSG00000234745	HLA-B	6:31324664	6:31356887	insulinoma	1.17093	5.71271	19.2413	0.00619939	15	1935	600	rs9266184	CAF=[0.7897,.,0.2103];COMMON=1;G5;GENEINFO=HLA-B:3106;KGPROD;KGPhase1;LSD;OTHERKG;PM;REF;RS=9266184;RSPOS=31324664;S3D;SAO=0;SSR=0;SYN;VC=SNV;VLD;VP=0x050260000301150016100100;WGT=1;dbSNPBuildID=118	1
ENSG00000234745	HLA-B	6:31323254	6:31355477	insulinoma	2.1303	16.1833	3.56222	0.00064615	7	1936	230	rs61759952	CAF=[0.9995,.,0.0004591];COMMON=0;GENEINFO=HLA-B:3106;KGPROD;KGPhase1;LSD;OTHERKG;PM;REF;RS=61759952;RSPOS=31323254;RV;S3D;SAO=0;SSR=0;SYN;VC=SNV;VLD;VP=0x050260000301040016100100;WGT=1;dbSNPBuildID=133	1
ENSG00000234745	HLA-B	6:31324706	6:31356929	insulinoma	1.34982	5.99143	14.0667	0.0419948	7	1346	349	rs151341094	GENEINFO=HLA-B:3106;LSD;OTHERKG;PM;REF;RS=151341094;RSPOS=31324706;RV;S3D;SAO=0;SSR=0;SYN;VC=SNV;VLD;VP=0x050260000301040002100100;WGT=1;dbSNPBuildID=136	1
ENSG00000234745	HLA-B	6:31324100	6:31356323	insulinoma	0.663495	4.10869	31.2233	0.0251079	24	3522	1814	rs1050654	CAF=[0.5799,0.4201,.];COMMON=1;G5;G5A;GENEINFO=HLA-B:3106;GNO;KGPROD;KGPhase1;LSD;NSM;OTHERKG;PM;REF;RS=1050654;RSPOS=31324100;RV;S3D;SAO=0;SLO;SSR=0;VC=SNV;VLD;VP=0x050360000a01170116100100;WGT=1;dbSNPBuildID=86	1
ENSG00000234745	HLA-B	6:31322996	6:31355219	insulinoma	0.494787	4.25998	11.272	0.040879	14	2206	1345	rs2074496	CAF=[0.3724,0.6276];COMMON=1;G5;G5A;GENEINFO=HLA-B:3106;GNO;KGPROD;KGPhase1;KGPilot123;LSD;OTHERKG;PM;REF;RS=2074496;RSPOS=31322996;RV;S3D;SAO=0;SLO;SSR=0;SYN;VC=SNV;VLD;VP=0x05036000030117011e100100;WGT=1;dbSNPBuildID=96	1
ENSG00000234745	HLA-B	6:31324110	6:31356333	insulinoma	1.12178	8.83658	7.08718	0.00291656	9	1790	583	rs12721849	CAF=[0.9536,.,.,0.04637];COMMON=1;G5;GENEINFO=HLA-B:3106;KGPROD;KGPhase1;LSD;NSM;OTHERKG;PM;REF;RS=12721849;RSPOS=31324110;RV;S3D;SAO=0;SSR=0;SYN;VC=SNV;VLD;VP=0x050260000b01150016100100;WGT=1;dbSNPBuildID=126	1
ENSG00000234745	HLA-B	6:31324603	6:31356826	beta	1.43563	17.7444	1.38534	0.0120627	6	1101	262	rs374270453	NOC;NSF;OTHERKG;RS=374270453;RSPOS=31324604;S3D;SAO=0;SSR=0;VC=DIV;VP=0x050200001001000002000210;WGT=1;dbSNPBuildID=138	1
ENSG00000234745	HLA-B	6:31323262	6:31355485	insulinoma	2.07944	16.7408	2.64694	0.00202214	6	1544	193	rs77665001	CAF=[0.9389,0.06107,.];COMMON=1;GENEINFO=HLA-B:3106;KGPROD;KGPhase1;LSD;NSM;OTHERKG;PM;REF;RS=77665001;RSPOS=31323262;S3D;SAO=0;SSR=0;VC=SNV;VLD;VP=0x050260000a01140016100100;WGT=1;dbSNPBuildID=131	1
ENSG00000234745	HLA-B	6:31324586	6:31356809	beta	0.929212	7.13845	6.91198	0.0313537	9	1441	569	rs1050556	CAF=[0.4265,0.5735,.,.];COMMON=1;G5;G5A;GENEINFO=HLA-B:3106;GNO;KGPROD;KGPhase1;LSD;NOV;OTHERKG;PM;REF;RS=1050556;RSPOS=31324586;RV;S3D;SAO=0;SLO;SSR=0;SYN;VC=SNV;VLD;VP=0x050360000301070116100104;WGT=1;dbSNPBuildID=86	1
ENSG00000234745	HLA-B	6:31324489	6:31356712	insulinoma	1.04792	4.3842	21.1069	0.0449564	12	1423	499	rs3180380	CAF=[0.8462,0.1538,.];COMMON=1;G5;GENEINFO=HLA-B:3106;GNO;KGPROD;KGPhase1;LSD;NSM;OTHERKG;PM;REF;RS=3180380;RSPOS=31324489;RV;S3D;SAO=0;SLO;SSR=0;VC=SNV;VLD;VP=0x050360000a01150116100100;WGT=1;dbSNPBuildID=105	1
ENSG00000234745	HLA-B	6:31324603	6:31356826	beta	1.43563	17.7444	1.38534	0.0120627	6	1101	262	rs9266178	CAF=[0.8315,0.1685];COMMON=1;G5;G5A;GENEINFO=HLA-B:3106;KGPROD;KGPhase1;LSD;NSM;OTHERKG;PM;REF;RS=9266178;RSPOS=31324603;S3D;SAO=0;SSR=0;VC=SNV;VLD;VP=0x050260000a01170016100100;WGT=1;dbSNPBuildID=118	1
ENSG00000234745	HLA-B	6:31324710	6:31356933	insulinoma	1.41864	8.01194	10.1728	0.0151708	7	1665	403	rs77234140	GENEINFO=HLA-B:3106;LSD;NSM;OTHERKG;PM;REF;RS=77234140;RSPOS=31324710;RV;S3D;SAO=0;SSR=0;VC=SNV;VLD;VP=0x050260000a01040002100100;WGT=1;dbSNPBuildID=136	1
ENSG00000234745	HLA-B	6:31324086	6:31356309	insulinoma	0.838569	4.74912	36.8524	0.00858275	24	3916	1693	rs709054	CAF=[0.5354,.,0.4646,.];COMMON=1;G5;G5A;GENEINFO=HLA-B:3106;GNO;KGPROD;KGPhase1;LSD;NOV;OTHERKG;PM;REF;RS=709054;RSPOS=31324086;RV;S3D;SAO=0;SLO;SSR=0;SYN;VC=SNV;VP=0x050360000301130116100104;WGT=1;dbSNPBuildID=86	1
ENSG00000234745	HLA-B	6:31324641	6:31356864	beta	1.42922	13.3367	2.11246	0.038831	5	952	228	rs1050518	CAF=[0.8072,0.1928];COMMON=1;G5;GENEINFO=HLA-B:3106;KGPROD;KGPhase1;LSD;NSM;OTHERKG;PM;REF;RS=1050518;RSPOS=31324641;RV;S3D;SAO=0;SSR=0;VC=SNV;VLD;VP=0x050260000a01150016100100;WGT=1;dbSNPBuildID=86	1
ENSG00000235706	DICER1-AS1	14:95625045	14:95158708	insulinoma	1.26775	12.0658	1.05963	0.0075066	6	437	123	rs142839006	INT;OTHERKG;R5;RS=142839006;RSPOS=95625045;SAO=0;SSR=0;VC=SNV;VP=0x0500000a0001000002000100;WGT=1;dbSNPBuildID=134	1
ENSG00000236213	AC006369.2	2:37832437	2:37605294	beta	0.992874	15.1863	0.611308	0.0313537	5	529	196	rs7591609	CAF=[0.4123,0.5877];COMMON=1;G5;G5A;GNO;KGPROD;KGPhase1;KGPilot123;OTHERKG;RS=7591609;RSPOS=37832437;SAO=0;SLO;SSR=0;VC=SNV;VLD;VP=0x05010000000117011e000100;WGT=1;dbSNPBuildID=116	1
ENSG00000236213	AC006369.2	2:37832482	2:37605339	beta	1.56275	16.0376	0.447456	0.0313537	5	272	57	rs7591693	CAF=[0.3269,0.6731];COMMON=1;G5;GNO;KGPROD;KGPhase1;KGPilot123;OTHERKG;PH3;RS=7591693;RSPOS=37832482;SAO=0;SLO;SSR=0;VC=SNV;VLD;VP=0x05010000000115011f000100;WGT=1;dbSNPBuildID=116	1
ENSG00000237651	C2orf74	2:61372298	2:61145163	insulinoma	-0.703794	-6.94872	2.24426	0.00117148	15	327	661	rs3213944	CAF=[0.5973,0.4027];COMMON=1;G5;G5A;GNO;HD;KGPROD;KGPhase1;KGPilot123;OTHERKG;PH3;R5;RS=3213944;RSPOS=61372298;SAO=0;SLO;SSR=0;U5;VC=SNV;VLD;VP=0x05010042000117051f000100;WGT=1;dbSNPBuildID=106	1
ENSG00000237846	RP11-216M21.1	9:42251403	9:40106385	insulinoma	1.69669	16.1154	0.637002	0.00858275	5	371	68	rs111454874	OTHERKG;RS=111454874;RSPOS=45442148;SAO=0;SSR=0;VC=SNV;VP=0x050000000001000002000100;WGT=1;dbSNPBuildID=132	1
ENSG00000237938	RP11-288I21.1	1:16056364	1:15729869	insulinoma	0.21097	6.59546	0.158865	0.0479349	6	347	281	rs3817269	CAF=[0.7144,0.2856];COMMON=1;G5;GNO;HD;KGPROD;KGPhase1;KGPilot123;OTHERKG;PH3;REF;RS=3817269;RSPOS=16056364;SAO=0;SLO;SSR=0;SYN;VC=SNV;VLD;VP=0x05010000030115051f000100;WGT=1;dbSNPBuildID=107	1
ENSG00000237973	hsa-mir-6723	1:567697	1:632317	insulinoma	0.605674	7.73226	0.781996	0.0302056	6	361	197	NA	NA	0
ENSG00000238083	LRRC37A2	17:44626036	17:46548670	insulinoma	1.41499	11.6309	1.73854	0.00125827	8	601	146	rs202159694	G5;G5A;INT;OTHERKG;REF;RS=202159694;RSPOS=44626036;SAO=0;SSR=0;SYN;VC=SNV;VLD;VP=0x050000080301070002000100;WGT=1;dbSNPBuildID=137	1
ENSG00000239388	ASB14	3:57305170	3:57271142	insulinoma	1.03109	6.72684	1.67991	0.0449819	6	272	97	rs1046545	CAF=[0.8609,0.1391];COMMON=1;G5;G5A;GNO;HD;INT;KGPROD;KGPhase1;OTHERKG;RS=1046545;RSPOS=57305170;SAO=0;SSR=0;U3;VC=SNV;VP=0x050000880001130516000100;WGT=1;dbSNPBuildID=86	1
ENSG00000241058	NSUN6	10:18940157	10:18651228	insulinoma	0.699047	6.05035	1.50695	0.0197657	9	340	169	rs3740102	CAF=[0.5785,0.4215];COMMON=1;G5;G5A;GNO;HD;KGPROD;KGPhase1;KGPilot123;OTHERKG;PH3;RS=3740102;RSPOS=18940157;SAO=0;SLO;SSR=0;U5;VC=SNV;VLD;VP=0x05010040000117051f000101;WGT=1;dbSNPBuildID=107	1
ENSG00000241973	PI4KA	22:21064251	22:20709963	insulinoma	2.03819	26.2929	0.707106	6.51e-07	10	1021	133	rs201792693	NSM;OTHERKG;REF;RS=201792693;RSPOS=21064251;S3D;SAO=0;SSR=0;VC=SNV;VP=0x050200000a01000002000100;WGT=1;dbSNPBuildID=137	1
ENSG00000241973	PI4KA	22:21064273	22:20709985	insulinoma	2.02912	21.9171	1.23481	7.48e-08	13	1240	163	NA	NA	0
ENSG00000241973	PI4KA	22:21064271	22:20709983	insulinoma	2.01695	21.9047	1.21968	7.48e-08	13	1225	163	NA	NA	0
ENSG00000242086	LINC00969	3:195422837	3:195695966	insulinoma	0.776325	7.46652	0.725602	0.0194905	7	213	98	rs4927749	GNO;OTHERKG;RS=4927749;RSPOS=195422837;RV;SAO=0;SLO;SSR=0;VC=SNV;VLD;VP=0x050100000001040102000100;WGT=1;dbSNPBuildID=111	1
ENSG00000242086	LINC00969	3:195415462	3:195688591	insulinoma	1.20493	10.1215	1.13402	0.00125827	9	347	104	NA	NA	0
ENSG00000242086	LINC00969	3:195408496	3:195681625	insulinoma	1.79176	9.94332	1.16896	0.0301788	5	252	42	NA	NA	0
ENSG00000242086	LINC00969	3:195408497	3:195681626	insulinoma	1.80751	9.95356	1.18981	0.030137	5	256	42	NA	NA	0
ENSG00000242086	LINC00969	3:195412928	3:195686057	insulinoma	1.36264	10.7037	1.7936	0.000112654	12	543	139	rs9840959	GNO;INT;OTHERKG;RS=9840959;RSPOS=195412928;SAO=0;SLO;SSR=0;VC=SNV;VLD;VP=0x050100080001040102000100;WGT=1;dbSNPBuildID=119	1
ENSG00000242086	LINC00969	3:195423377	3:195696506	insulinoma	-0.975324	-4.92806	8.41942	0.00999712	19	296	785	rs4927745	GNO;OTHERKG;RS=4927745;RSPOS=195423377;RV;SAO=0;SLO;SSR=0;VC=SNV;VLD;VP=0x050100000001040102000100;WGT=1;dbSNPBuildID=111	1
ENSG00000242086	LINC00969	3:195423455	3:195696584	insulinoma	1.2973	7.91903	2.9087	0.00188623	11	505	138	rs2641764	GNO;OTHERKG;RS=2641764;RSPOS=195423455;RV;SAO=0;SLO;SSR=0;VC=SNV;VLD;VP=0x050100000001040102000100;WGT=1;dbSNPBuildID=100	1
ENSG00000242086	LINC00969	3:195412864	3:195685993	insulinoma	1.04425	10.201	0.488321	0.0282969	5	179	63	rs80246929	GNO;INT;OTHERKG;RS=80246929;RSPOS=195412864;SAO=0;SSR=0;VC=SNV;VLD;VP=0x050000080001040102000100;WGT=1;dbSNPBuildID=131	1
ENSG00000242086	LINC00969	3:195412842	3:195685971	insulinoma	1.02485	7.4982	1.03108	0.0332249	6	209	75	rs113920966	INT;OTHERKG;RS=113920966;RSPOS=195412842;SAO=0;SSR=0;VC=SNV;VP=0x050000080001000002000100;WGT=1;dbSNPBuildID=132	1
ENSG00000242086	LINC00969	3:195423390	3:195696519	insulinoma	-1.07234	-5.95115	6.53148	0.00186301	19	270	789	rs4927744	GNO;OTHERKG;RS=4927744;RSPOS=195423390;RV;SAO=0;SLO;SSR=0;VC=SNV;VLD;VP=0x050100000001040102000100;WGT=1;dbSNPBuildID=111	1
ENSG00000242086	LINC00969	3:195435735	3:195708864	insulinoma	1.59002	19.1899	0.296528	0.00119419	6	255	52	rs2688499	GNO;INT;OTHERKG;RS=2688499;RSPOS=195435735;RV;SAO=0;SSR=0;VC=SNV;VLD;VP=0x050000080001040102000100;WGT=1;dbSNPBuildID=100	1
ENSG00000242294	STAG3L5P	7:99943612	7:100345989	insulinoma	1.04496	5.38957	7.4532	0.0197657	11	762	268	rs2405443	G5;GNO;INT;OTHERKG;PH3;RS=2405443;RSPOS=99943612;RV;SAO=0;SSR=0;VC=SNV;VLD;VP=0x050000080001050103000100;WGT=1;dbSNPBuildID=100	1
ENSG00000242588	RP11-274B21.1	7:128266517	7:128626463	insulinoma	-0.580392	-4.54124	5.84379	0.0334454	13	558	997	rs200659083	OTHERKG;RS=200659083;RSPOS=128266517;SAO=0;SSR=0;VC=SNV;VP=0x050000000001000002000100;WGT=1;dbSNPBuildID=137	1
ENSG00000242616	GNG10	9:114432002	9:111669722	insulinoma	1.45001	6.62873	11.783	0.009163	10	1296	304	rs116908136	CAF=[0.3049,0.6951];COMMON=1;G5;G5A;KGPROD;KGPhase1;OTHERKG;RS=116908136;RSPOS=114432002;SAO=0;SSR=0;U3;VC=SNV;VLD;VP=0x050000800001170016000100;WGT=1;dbSNPBuildID=132	1
ENSG00000243679	RP11-274B21.3	7:128294449	7:128654395	insulinoma	-0.605013	-5.44067	1.94359	0.0418591	8	243	445	rs60229418	CAF=[0.6841,0.3159];COMMON=1;GNO;KGPROD;KGPhase1;OTHERKG;RS=60229418;RSPOS=128294449;SAO=0;SSR=1;VC=SNV;VP=0x050000000001100116000140;WGT=1;dbSNPBuildID=129	1
ENSG00000244115	DNAJC25-GNG10	9:114432002	9:111669722	insulinoma	1.45001	6.62873	11.783	0.009163	10	1296	304	rs116908136	CAF=[0.3049,0.6951];COMMON=1;G5;G5A;KGPROD;KGPhase1;OTHERKG;RS=116908136;RSPOS=114432002;SAO=0;SSR=0;U3;VC=SNV;VLD;VP=0x050000800001170016000100;WGT=1;dbSNPBuildID=132	1
ENSG00000244754	N4BP2L2	13:33100985	13:32526848	insulinoma	1.00823	10.4793	1.83116	0.000129817	12	740	270	NA	NA	0
ENSG00000244754	N4BP2L2	13:33100984	13:32526847	insulinoma	0.971561	9.84414	1.91492	0.000198736	12	716	271	NA	NA	0
ENSG00000244879	GABPB1-AS1	15:50656449	15:50364252	insulinoma	-0.613774	-4.49389	3.01357	0.0407307	12	249	460	rs11634585	CAF=[0.376,0.624];COMMON=1;G5;G5A;GNO;HD;KGPROD;KGPhase1;KGPilot123;OTHERKG;PH3;PM;PMC;RS=11634585;RSPOS=50656449;SAO=0;SLO;SSR=0;VC=SNV;VLD;VP=0x05012800000117051f000100;WGT=1;dbSNPBuildID=120	1
ENSG00000244879	GABPB1-AS1	15:50648940	15:50356743	beta	-1.01523	-9.23007	0.888056	0.0446015	6	100	276	rs12903381	CAF=[0.7819,0.2181];COMMON=1;G5;GNO;HD;KGPROD;KGPhase1;KGPilot123;OTHERKG;PH3;R5;RS=12903381;RSPOS=50648940;SAO=0;SSR=0;VC=SNV;VLD;VP=0x05000002000115051f000100;WGT=1;dbSNPBuildID=121	1
ENSG00000246250	RP11-613D13.5	11:43877934	11:43856384	insulinoma	0.373164	5.33707	2.36828	0.0339842	9	1188	818	rs1061810	CAF=[0.6896,0.3104];COMMON=1;G5;G5A;GNO;HD;KGPROD;KGPhase1;KGPilot123;OTHERKG;PH3;PM;PMC;RS=1061810;RSPOS=43877934;SAO=0;SLO;SSR=1;U3;VC=SNV;VLD;VP=0x05012880000117051f000140;WGT=1;dbSNPBuildID=86	1
ENSG00000247121	CTD-2260A17.2	5:96253639	5:96917935	insulinoma	1.31493	7.15413	2.60993	0.0144217	8	365	98	NA	NA	0
ENSG00000247121	CTD-2260A17.2	5:96253633	5:96917929	insulinoma	1.29098	7.33801	2.13628	0.020895	7	320	88	NA	NA	0
ENSG00000247228	RP11-296I10.3	16:70193405	16:70159502	insulinoma	0.515027	4.24008	2.63221	0.0463134	13	477	285	rs61587387	GNO;OTHERKG;RS=61587387;RSPOS=70193405;SAO=0;SSR=0;U3;VC=SNV;VP=0x050000800001000102000100;WGT=1;dbSNPBuildID=129	1
ENSG00000248333	CDK11B	1:1608274	1:1676835	insulinoma	1.76425	18.9268	0.318979	0.00125754	6	251	43	NA	NA	0
ENSG00000250305	KIAA1456	8:12879707	8:13022198	insulinoma	0.472111	9.45229	0.364134	0.0162555	6	380	237	rs476023	CAF=[0.2553,0.7447];COMMON=1;G5;G5A;GNO;HD;KGPROD;KGPhase1;KGPilot123;OTHERKG;PH3;RS=476023;RSPOS=12879707;RV;SAO=0;SLO;SSR=0;U3;VC=SNV;VLD;VP=0x05010080000117051f000100;WGT=1;dbSNPBuildID=83	1
ENSG00000253882	RP11-61L23.2	7:143514021	7:143816928	insulinoma	1.73159	15.657	1.42369	3.21e-05	10	774	137	rs72503049	INT;OTHERKG;RS=72503049;RSPOS=143514021;SAO=0;SSR=0;VC=SNV;VP=0x050000080001000002000100;WGT=1;dbSNPBuildID=130	1
ENSG00000254635	WAC-AS1	10:28812379	10:28523450	insulinoma	1.6061	8.49512	1.78622	0.0230515	6	299	60	NA	NA	0
ENSG00000254635	WAC-AS1	10:28812514	10:28523585	beta	0.889994	16.8071	0.260398	0.0292892	5	319	131	rs200814819	OTHERKG;RS=200814819;RSPOS=28812514;SAO=0;SSR=0;VC=SNV;VP=0x050000000001000002000100;WGT=1;dbSNPBuildID=137	1
ENSG00000254647	INS	11:2182224	11:2160994	beta	-1.71629	-14.8955	1.05782	0.0317224	5	94	523	rs689	CAF=[0.3352,0.6648];COMMON=1;G5;GNO;HD;INT;KGPROD;KGPhase1;MTP;OTHERKG;PM;PMC;RS=689;RSPOS=2182224;RV;SAO=0;SLO;SSR=0;U5;VC=SNV;VLD;VP=0x050128480001150516020100;WGT=1;dbSNPBuildID=36	1
ENSG00000254647	INS	11:2182224	11:2160994	insulinoma	-1.78135	-27.3992	0.640323	2.21e-06	9	177	1051	rs689	CAF=[0.3352,0.6648];COMMON=1;G5;GNO;HD;INT;KGPROD;KGPhase1;MTP;OTHERKG;PM;PMC;RS=689;RSPOS=2182224;RV;SAO=0;SLO;SSR=0;U5;VC=SNV;VLD;VP=0x050128480001150516020100;WGT=1;dbSNPBuildID=36	1
ENSG00000254701	RP11-1415C14.4	5:69503499	5:70207672	insulinoma	1.64983	30.6908	0.635131	3.21e-05	7	1364	262	NA	NA	0
ENSG00000254701	RP11-1415C14.4	5:69503401	5:70207574	insulinoma	1.28847	17.6042	0.709671	0.006837	5	613	169	NA	NA	0
ENSG00000254844	RP11-728F11.3	11:117691148	11:117820433	insulinoma	0.590493	8.1733	0.413118	0.0482907	5	222	123	rs2014537	CAF=[0.3898,0.6102];COMMON=1;G5;G5A;GNO;HD;INT;KGPROD;KGPhase1;KGPilot123;OTHERKG;RS=2014537;RSPOS=117691148;SAO=0;SLO;SSR=0;VC=SNV;VLD;VP=0x05010008000117051e000100;WGT=1;dbSNPBuildID=92	1
ENSG00000255245	FXYD6-FXYD2	11:117691148	11:117820433	insulinoma	0.590493	8.1733	0.413118	0.0482907	5	222	123	rs2014537	CAF=[0.3898,0.6102];COMMON=1;G5;G5A;GNO;HD;INT;KGPROD;KGPhase1;KGPilot123;OTHERKG;RS=2014537;RSPOS=117691148;SAO=0;SLO;SSR=0;VC=SNV;VLD;VP=0x05010008000117051e000100;WGT=1;dbSNPBuildID=92	1
ENSG00000255252	RP1-65P5.3	11:32125961	11:32104415	insulinoma	1.40431	12.6113	2.73767	0.000136134	10	1120	275	rs11529889	CAF=[0.5436,0.4564];COMMON=1;G5;G5A;GNO;HD;KGPROD;KGPhase1;KGPilot123;OTHERKG;PH3;REF;RS=11529889;RSPOS=32125961;SAO=0;SLO;SSR=0;SYN;VC=SNV;VLD;VP=0x05010000030107051f000100;WGT=1;dbSNPBuildID=120	1
ENSG00000255422	AP002954.4	11:118618837	11:118748128	insulinoma	0.453667	7.57574	0.473677	0.0185974	7	340	216	rs640120	CAF=[0.1208,0.8792];COMMON=1;G5;G5A;GNO;KGPROD;KGPhase1;KGPilot123;OTHERKG;PH3;RS=640120;RSPOS=118618837;RV;SAO=0;SLO;SSR=0;U3;VC=SNV;VLD;VP=0x05010080000117011f000100;WGT=1;dbSNPBuildID=83	1
ENSG00000256053	APOPT1	14:104029378	14:103563041	insulinoma	-0.657371	-5.12781	3.3882	0.0256744	11	313	604	rs2274268	CAF=[0.7319,0.2681];COMMON=1;G5;G5A;GNO;KGPROD;KGPhase1;KGPilot123;NSM;OTHERKG;PH3;R5;REF;RS=2274268;RSPOS=104029378;RV;SAO=0;SLO;SSR=0;VC=SNV;VLD;VP=0x050100020a0117011f000100;WGT=1;dbSNPBuildID=100	1
ENSG00000256500	RP11-73M18.2	14:104029378	14:103563041	insulinoma	-0.657371	-5.12781	3.3882	0.0256744	11	313	604	rs2274268	CAF=[0.7319,0.2681];COMMON=1;G5;G5A;GNO;KGPROD;KGPhase1;KGPilot123;NSM;OTHERKG;PH3;R5;REF;RS=2274268;RSPOS=104029378;RV;SAO=0;SLO;SSR=0;VC=SNV;VLD;VP=0x050100020a0117011f000100;WGT=1;dbSNPBuildID=100	1
ENSG00000256500	RP11-73M18.2	14:104151400	14:103685063	insulinoma	0.813106	5.52766	3.82246	0.0295273	9	575	255	rs35011804	CAF=[0.7282,0.2718];COMMON=1;G5;G5A;GNO;INT;KGPROD;KGPhase1;KGPilot123;OTHERKG;RS=35011804;RSPOS=104151400;SAO=0;SLO;SSR=0;VC=SNV;VLD;VP=0x05010008000117011e000100;WGT=1;dbSNPBuildID=126	1
ENSG00000258017	RP11-386G11.10	12:49521672	12:49127889	insulinoma	0.53166	5.93342	3.45912	0.0161054	10	1164	684	rs2753	CAF=[0.4738,0.5262];COMMON=1;G5;G5A;GNO;HD;KGPROD;KGPhase1;KGPilot123;OTHERKG;PH3;RS=2753;RSPOS=49521672;RV;SAO=0;SLO;SSR=0;U3;VC=SNV;VLD;VP=0x05010080000117051f000100;WGT=1;dbSNPBuildID=36	1
ENSG00000258644	SYNJ2BP-COX16	14:70834310	14:70367593	insulinoma	1.37778	7.68342	1.51514	0.0176189	7	234	59	NA	NA	0
ENSG00000258663	RP11-123M6.2	14:101327358	14:100861021	beta	1.24703	8.81134	1.94484	0.0159186	9	435	125	NA	NA	0
ENSG00000258663	RP11-123M6.2	14:101314931	14:100848594	beta	1.95367	13.037	1.08178	0.0388629	5	388	55	NA	NA	0
ENSG00000258986	TMEM179	14:105058758	14:104592421	beta	0.871654	18.9558	0.293709	0.0487762	4	471	197	rs3809458	CAF=[0.4027,0.5973];COMMON=1;GNO;HD;KGPROD;KGPhase1;KGPilot123;OTHERKG;RS=3809458;RSPOS=105058758;RV;SAO=0;SLO;SSR=0;VC=SNV;VLD;VP=0x05010000000114051e000100;WGT=1;dbSNPBuildID=107	1
ENSG00000259112	NDUFC2-KCTD14	11:77790655	11:78079609	insulinoma	0.351976	7.29501	0.699769	0.0214013	7	728	512	rs8875	CAF=[0.8508,0.1492];COMMON=1;G5;GNO;HD;KGPROD;KGPhase1;KGPilot123;NSM;OTHERKG;PM;PMC;REF;RS=8875;RSPOS=77790655;SAO=0;SLO;SSR=0;VC=SNV;VLD;VP=0x050128000a0115051e000100;WGT=1;dbSNPBuildID=52	1
ENSG00000259407	RP11-158M2.3	15:86290940	15:85747709	insulinoma	0.229833	4.91981	0.362376	0.0468284	9	375	298	rs3803506	CAF=[0.8352,0.1648];COMMON=1;G5;GNO;HD;KGPROD;KGPhase1;OTHERKG;RS=3803506;RSPOS=86290940;SAO=0;SLO;SSR=0;U3;VC=SNV;VLD;VP=0x050100800001150516000100;WGT=1;dbSNPBuildID=107	1
ENSG00000259628	RP11-467H10.2	7:76693181	7:77063864	insulinoma	-0.874422	-4.80242	5.59137	0.0347181	11	239	573	rs367834834	OTHERKG;RS=367834834;RSPOS=76693181;SAO=0;SSR=0;VC=SNV;VP=0x050000000001000002000100;WGT=1;dbSNPBuildID=138	1
ENSG00000259900	RP11-343C2.7	16:69381769	16:69347866	beta	-0.489465	-19.9732	0.144463	0.0458952	4	388	633	rs16958777	CAF=[0.9343,0.06566];COMMON=1;G5;GNO;HD;KGPROD;KGPhase1;KGPilot123;OTHERKG;PH3;REF;RS=16958777;RSPOS=69381769;SAO=0;SLO;SSR=0;SYN;VC=SNV;VLD;VP=0x05010000030115051f000100;WGT=1;dbSNPBuildID=123	1
ENSG00000260032	LINC00657	20:34635441	20:36047519	insulinoma	0.364363	4.98945	2.81336	0.0356748	10	1287	894	rs7265718	CAF=[0.7989,0.2011];COMMON=1;G5;G5A;GNO;HD;KGPROD;KGPhase1;KGPilot123;OTHERKG;PH3;RS=7265718;RSPOS=34635441;SAO=0;SLO;SSR=1;VC=SNV;VLD;VP=0x05010000000117051f000140;WGT=1;dbSNPBuildID=116	1
ENSG00000260371	RP11-343C2.9	16:69381769	16:69347866	beta	-0.489465	-19.9732	0.144463	0.0458952	4	388	633	rs16958777	CAF=[0.9343,0.06566];COMMON=1;G5;GNO;HD;KGPROD;KGPhase1;KGPilot123;OTHERKG;PH3;REF;RS=16958777;RSPOS=69381769;SAO=0;SLO;SSR=0;SYN;VC=SNV;VLD;VP=0x05010000030115051f000100;WGT=1;dbSNPBuildID=123	1
ENSG00000260555	RP11-728K20.2	7:149700646	7:150003557	insulinoma	-1.14016	-12.7206	2.00879	4.15e-07	18	330	1032	rs200302286	INT;OTHERKG;RS=200302286;RSPOS=149700646;SAO=0;SSR=0;VC=SNV;VP=0x050000080001000002000100;WGT=1;dbSNPBuildID=137	1
ENSG00000260555	RP11-728K20.2	7:149700861	7:150003772	insulinoma	-1.26005	-10.7817	2.28765	1.68e-05	15	215	758	rs199603555	INT;OTHERKG;RS=199603555;RSPOS=149700861;SAO=0;SSR=0;VC=SNV;VP=0x050000080001000002000100;WGT=1;dbSNPBuildID=137	1
ENSG00000260555	RP11-728K20.2	7:149700448	7:150003359	insulinoma	-1.31426	-8.89964	4.45215	5.08e-05	17	259	964	rs62640229	INT;OTHERKG;RS=62640229;RSPOS=149700448;SAO=0;SSR=0;VC=SNV;VP=0x050000080001000002000100;WGT=1;dbSNPBuildID=129	1
ENSG00000260555	RP11-728K20.2	7:149700594	7:150003505	insulinoma	-1.30458	-8.52743	5.04442	8.09e-05	17	274	1010	rs200042083	INT;OTHERKG;RS=200042083;RSPOS=149700594;SAO=0;SSR=0;VC=SNV;VP=0x050000080001000002000100;WGT=1;dbSNPBuildID=137	1
ENSG00000260555	RP11-728K20.2	7:149700611	7:150003522	insulinoma	-1.24682	-9.09274	3.87027	6.1e-05	16	265	922	rs372433202	INT;OTHERKG;RS=372433202;RSPOS=149700612;SAO=0;SSR=0;VC=DIV;VP=0x050000080001000002000200;WGT=1;dbSNPBuildID=138	1
ENSG00000260555	RP11-728K20.2	7:149700764	7:150003675	insulinoma	-1.41257	-15.0363	1.19944	1e-06	14	169	694	rs202091806	INT;OTHERKG;RS=202091806;RSPOS=149700764;SAO=0;SSR=0;VC=SNV;VP=0x050000080001000002000100;WGT=1;dbSNPBuildID=137	1
ENSG00000260555	RP11-728K20.2	7:149700730	7:150003641	insulinoma	-1.39249	-12.4086	2.02752	1.84e-06	16	201	809	rs201196126	INT;OTHERKG;RS=201196126;RSPOS=149700730;SAO=0;SSR=0;VC=SNV;VP=0x050000080001000002000100;WGT=1;dbSNPBuildID=137	1
ENSG00000260555	RP11-728K20.2	7:149700882	7:150003793	insulinoma	-1.25437	-10.1849	2.1007	0.000153657	12	178	624	rs200323415	INT;OTHERKG;RS=200323415;RSPOS=149700882;SAO=0;SSR=0;VC=SNV;VP=0x050000080001000002000100;WGT=1;dbSNPBuildID=137	1
ENSG00000260555	RP11-728K20.2	7:149700611	7:150003522	insulinoma	-1.24682	-9.09274	3.87027	6.1e-05	16	265	922	rs201925068	INT;OTHERKG;RS=201925068;RSPOS=149700611;SAO=0;SSR=0;VC=SNV;VP=0x050000080001000002000100;WGT=1;dbSNPBuildID=137	1
ENSG00000260555	RP11-728K20.2	7:149700764	7:150003675	beta	-1.27418	-73.5407	0.0232244	0.038831	3	99	354	rs202091806	INT;OTHERKG;RS=202091806;RSPOS=149700764;SAO=0;SSR=0;VC=SNV;VP=0x050000080001000002000100;WGT=1;dbSNPBuildID=137	1
ENSG00000262160	RP11-96D1.11	16:68260850	16:68226947	insulinoma	0.756442	6.85882	1.45695	0.0268639	7	375	176	rs367867694	OTHERKG;RS=367867694;RSPOS=68260850;SAO=0;SSR=0;U3;VC=SNV;VP=0x050000800001000002000100;WGT=1;dbSNPBuildID=138	1
ENSG00000263069	CTD-2047H16.4	17:78363847	17:80390047	insulinoma	0.235211	5.47721	0.322396	0.040879	8	396	313	rs3185057	CAF=[0.9353,0.06474];COMMON=1;G5;GNO;HD;INT;KGPROD;KGPhase1;KGPilot123;OTHERKG;PH3;REF;RS=3185057;RSPOS=78363847;SAO=0;SLO;SSR=0;SYN;VC=SNV;VLD;VP=0x05010008030115051f000100;WGT=1;dbSNPBuildID=105	1
ENSG00000263276	RP11-96D1.10	16:68260850	16:68226947	insulinoma	0.756442	6.85882	1.45695	0.0268639	7	375	176	rs367867694	OTHERKG;RS=367867694;RSPOS=68260850;SAO=0;SSR=0;U3;VC=SNV;VP=0x050000800001000002000100;WGT=1;dbSNPBuildID=138	1
ENSG00000264031	RP11-68I3.2	17:27893796	17:29566778	insulinoma	1.53148	31.5866	0.0463892	0.0426139	3	111	24	NA	NA	0
ENSG00000267368	UPK3BL	7:102277612	7:102637165	insulinoma	1.66022	20.9279	1.13693	1.37e-05	9	1131	215	rs74655384	GNO;OTHERKG;RS=74655384;RSPOS=102277612;SAO=0;SSR=0;U3;VC=SNV;VP=0x050000800001000102000100;WGT=1;dbSNPBuildID=131	1
ENSG00000267368	UPK3BL	7:102277571	7:102637124	beta	1.7375	9.86144	3.74854	0.038831	6	807	142	rs76560541	GNO;OTHERKG;RS=76560541;RSPOS=102277571;SAO=0;SSR=0;U3;VC=SNV;VP=0x050000800001000102000100;WGT=1;dbSNPBuildID=131	1
ENSG00000267645	POLR2J2	7:102277612	7:102637165	insulinoma	1.66022	20.9279	1.13693	1.37e-05	9	1131	215	rs74655384	GNO;OTHERKG;RS=74655384;RSPOS=102277612;SAO=0;SSR=0;U3;VC=SNV;VP=0x050000800001000102000100;WGT=1;dbSNPBuildID=131	1
ENSG00000267645	POLR2J2	7:102277571	7:102637124	beta	1.7375	9.86144	3.74854	0.038831	6	807	142	rs76560541	GNO;OTHERKG;RS=76560541;RSPOS=102277571;SAO=0;SSR=0;U3;VC=SNV;VP=0x050000800001000102000100;WGT=1;dbSNPBuildID=131	1
ENSG00000267688	AC005262.2	19:3121469	19:3121471	insulinoma	0.65678	5.28627	2.56168	0.0278993	10	486	252	rs79847341	CFL;DSS;GNO;HD;OTHERKG;RS=79847341;RSPOS=3121469;SAO=0;SLO;SSR=16;VC=SNV;VP=0x050100100009000502000140;WGT=1;dbSNPBuildID=132	1
ENSG00000267688	AC005262.2	19:3121473	19:3121475	insulinoma	0.921831	6.01374	3.63099	0.015026	10	543	216	NA	NA	0
ENSG00000267688	AC005262.2	19:3121477	19:3121479	insulinoma	1.10815	7.21577	3.08511	0.0138284	8	527	174	rs148531897	INT;OTHERKG;RS=148531897;RSPOS=3121477;SAO=0;SSR=0;VC=SNV;VP=0x050000080001000002000100;WGT=1;dbSNPBuildID=134	1
ENSG00000269476	CTD-2583A14.9	19:58415197	19:57903829	insulinoma	-0.505936	-7.97722	0.308656	0.0278993	6	123	204	rs75065524	CAF=[0.8379,0.1621];COMMON=1;G5;KGPROD;KGPhase1;OTHERKG;RS=75065524;RSPOS=58415197;SAO=0;SSR=0;VC=SNV;VLD;VP=0x050000000001150016000100;WGT=1;dbSNPBuildID=131	1
ENSG00000269955	LUC7L2	7:139026152	7:139341406	insulinoma	0.530575	4.45821	9.92534	0.0324661	14	1892	1113	rs10265	CAF=[0.6047,0.3953];COMMON=1;G5;G5A;GNO;HD;INT;KGPROD;KGPhase1;KGPilot123;NSM;OTHERKG;PH3;REF;RS=10265;RSPOS=139026152;SAO=0;SLO;SSR=0;VC=SNV;VLD;VP=0x050100080a0117051f000101;WGT=1;dbSNPBuildID=52	1
ENSG00000269968	RP5-940J5.9	12:6647453	12:6538287	insulinoma	0.519798	4.76933	13.0579	0.0260965	13	2948	1753	rs1803622	CAF=[0.6281,0.3719];COMMON=1;G5;G5A;GNO;KGPROD;KGPhase1;KGPilot123;OTHERKG;RS=1803622;RSPOS=6647453;SAO=0;SLO;SSR=0;U3;U5;VC=SNV;VLD;VP=0x050100c0000117011e000100;WGT=1;dbSNPBuildID=89	1
ENSG00000270249	RP11-514P8.7	7:102206437	7:102565990	insulinoma	1.72537	10.0146	4.83742	0.00291656	8	1078	192	rs67750818	ASP;GNO;INT;OTHERKG;RS=67750818;RSPOS=102206437;RV;SAO=0;SLO;SSR=0;VC=SNV;VLD;VP=0x050100080005040102000100;WGT=1;dbSNPBuildID=130	1
ENSG00000270249	RP11-514P8.7	7:102206443	7:102565996	insulinoma	0.791612	6.47382	6.5134	0.00125827	17	1397	633	rs72494476	ASP;INT;OTHERKG;RS=72494476;RSPOS=102206443;SAO=0;SSR=0;VC=SNV;VP=0x050000080005000002000100;WGT=1;dbSNPBuildID=130	1
ENSG00000271581	XXbac-BPG248L24.12	6:31324664	6:31356887	insulinoma	1.17093	5.71271	19.2413	0.00619939	15	1935	600	rs9266184	CAF=[0.7897,.,0.2103];COMMON=1;G5;GENEINFO=HLA-B:3106;KGPROD;KGPhase1;LSD;OTHERKG;PM;REF;RS=9266184;RSPOS=31324664;S3D;SAO=0;SSR=0;SYN;VC=SNV;VLD;VP=0x050260000301150016100100;WGT=1;dbSNPBuildID=118	1
ENSG00000271581	XXbac-BPG248L24.12	6:31324615	6:31356838	beta	1.3391	7.44406	8.20489	0.0479599	7	1221	320	rs1050529	CAF=[0.758,0.242];COMMON=1;G5;GENEINFO=HLA-B:3106;GNO;HD;KGPROD;KGPhase1;LSD;NSM;OTHERKG;PM;REF;RS=1050529;RSPOS=31324615;RV;S3D;SAO=0;SLO;SSR=0;VC=SNV;VLD;VP=0x050360000a01150516100100;WGT=1;dbSNPBuildID=86	1
ENSG00000271581	XXbac-BPG248L24.12	6:31324603	6:31356826	beta	1.43563	17.7444	1.38534	0.0120627	6	1101	262	rs9266178	CAF=[0.8315,0.1685];COMMON=1;G5;G5A;GENEINFO=HLA-B:3106;KGPROD;KGPhase1;LSD;NSM;OTHERKG;PM;REF;RS=9266178;RSPOS=31324603;S3D;SAO=0;SSR=0;VC=SNV;VLD;VP=0x050260000a01170016100100;WGT=1;dbSNPBuildID=118	1
ENSG00000271581	XXbac-BPG248L24.12	6:31324603	6:31356826	beta	1.43563	17.7444	1.38534	0.0120627	6	1101	262	rs374270453	NOC;NSF;OTHERKG;RS=374270453;RSPOS=31324604;S3D;SAO=0;SSR=0;VC=DIV;VP=0x050200001001000002000210;WGT=1;dbSNPBuildID=138	1
ENSG00000271581	XXbac-BPG248L24.12	6:31324706	6:31356929	insulinoma	1.34982	5.99143	14.0667	0.0419948	7	1346	349	rs151341094	GENEINFO=HLA-B:3106;LSD;OTHERKG;PM;REF;RS=151341094;RSPOS=31324706;RV;S3D;SAO=0;SSR=0;SYN;VC=SNV;VLD;VP=0x050260000301040002100100;WGT=1;dbSNPBuildID=136	1
ENSG00000271581	XXbac-BPG248L24.12	6:31324641	6:31356864	beta	1.42922	13.3367	2.11246	0.038831	5	952	228	rs1050518	CAF=[0.8072,0.1928];COMMON=1;G5;GENEINFO=HLA-B:3106;KGPROD;KGPhase1;LSD;NSM;OTHERKG;PM;REF;RS=1050518;RSPOS=31324641;RV;S3D;SAO=0;SSR=0;VC=SNV;VLD;VP=0x050260000a01150016100100;WGT=1;dbSNPBuildID=86	1
ENSG00000271581	XXbac-BPG248L24.12	6:31324710	6:31356933	insulinoma	1.41864	8.01194	10.1728	0.0151708	7	1665	403	rs77234140	GENEINFO=HLA-B:3106;LSD;NSM;OTHERKG;PM;REF;RS=77234140;RSPOS=31324710;RV;S3D;SAO=0;SSR=0;VC=SNV;VLD;VP=0x050260000a01040002100100;WGT=1;dbSNPBuildID=136	1
ENSG00000271581	XXbac-BPG248L24.12	6:31324489	6:31356712	insulinoma	1.04792	4.3842	21.1069	0.0449564	12	1423	499	rs3180380	CAF=[0.8462,0.1538,.];COMMON=1;G5;GENEINFO=HLA-B:3106;GNO;KGPROD;KGPhase1;LSD;NSM;OTHERKG;PM;REF;RS=3180380;RSPOS=31324489;RV;S3D;SAO=0;SLO;SSR=0;VC=SNV;VLD;VP=0x050360000a01150116100100;WGT=1;dbSNPBuildID=105	1
ENSG00000271581	XXbac-BPG248L24.12	6:31324586	6:31356809	insulinoma	0.872331	4.73147	15.9412	0.0446878	10	1591	665	rs1050556	CAF=[0.4265,0.5735,.,.];COMMON=1;G5;G5A;GENEINFO=HLA-B:3106;GNO;KGPROD;KGPhase1;LSD;NOV;OTHERKG;PM;REF;RS=1050556;RSPOS=31324586;RV;S3D;SAO=0;SLO;SSR=0;SYN;VC=SNV;VLD;VP=0x050360000301070116100104;WGT=1;dbSNPBuildID=86	1
ENSG00000271581	XXbac-BPG248L24.12	6:31324586	6:31356809	beta	0.929212	7.13845	6.91198	0.0313537	9	1441	569	rs1050556	CAF=[0.4265,0.5735,.,.];COMMON=1;G5;G5A;GENEINFO=HLA-B:3106;GNO;KGPROD;KGPhase1;LSD;NOV;OTHERKG;PM;REF;RS=1050556;RSPOS=31324586;RV;S3D;SAO=0;SLO;SSR=0;SYN;VC=SNV;VLD;VP=0x050360000301070116100104;WGT=1;dbSNPBuildID=86	1
ENSG00000271581	XXbac-BPG248L24.12	6:31324603	6:31356826	beta	1.43563	17.7444	1.38534	0.0120627	6	1101	262	rs200186034	CAF=[0.4669,0.5331];COMMON=1;KGPROD;KGPhase1;KGPilot123;NSF;OTHERKG;REF;RS=200186034;RSPOS=31324604;S3D;SAO=0;SSR=0;VC=DIV;VP=0x05020000120100001e000200;WGT=1;dbSNPBuildID=137	1
ENSG00000271581	XXbac-BPG248L24.12	6:31324509	6:31356732	insulinoma	1.20972	5.03806	19.2735	0.0233473	12	1455	434	rs41553715	CAF=[0.9472,.,0.0528];COMMON=1;GENEINFO=HLA-B:3106;KGPROD;KGPhase1;LSD;NSM;OTHERKG;PM;REF;RS=41553715;RSPOS=31324509;RV;S3D;SAO=0;SSR=0;VC=SNV;VLD;VP=0x050260000a01140016100100;WGT=1;dbSNPBuildID=136	1
ENSG00000271786	RP11-139J15.7	10:18940157	10:18651228	insulinoma	0.699047	6.05035	1.50695	0.0197657	9	340	169	rs3740102	CAF=[0.5785,0.4215];COMMON=1;G5;G5A;GNO;HD;KGPROD;KGPhase1;KGPilot123;OTHERKG;PH3;RS=3740102;RSPOS=18940157;SAO=0;SLO;SSR=0;U5;VC=SNV;VLD;VP=0x05010040000117051f000101;WGT=1;dbSNPBuildID=107	1
ENSG00000272752	STAG3L5P-PVRIG2P-PILRB	7:99943612	7:100345989	insulinoma	1.04496	5.38957	7.4532	0.0197657	11	762	268	rs2405443	G5;GNO;INT;OTHERKG;PH3;RS=2405443;RSPOS=99943612;RV;SAO=0;SSR=0;VC=SNV;VLD;VP=0x050000080001050103000100;WGT=1;dbSNPBuildID=100	1
ENSG00000273184	RP11-212P7.3	7:128119514	7:128479460	insulinoma	0.917864	4.89144	3.19561	0.0479477	9	318	127	rs1065267	CAF=[0.9137,0.08632];COMMON=1;G5;G5A;GNO;KGPROD;KGPhase1;NSM;OTHERKG;PH3;REF;RS=1065267;RSPOS=128119514;SAO=0;SSR=0;VC=SNV;VLD;VP=0x050000000a01170117000100;WGT=1;dbSNPBuildID=86	1
