# Supplementary material for: Insights into beta cell regeneration for diabetes via integration of molecular landscapes in human insulinomas
Source: Nat Commun. 2017 Oct 3;8:767. doi: 10.1038/s41467-017-00992-9 (PMC5626682; doi:10.1038/s41467-017-00992-9)
Supplement: Supplementary file 20 — Supplementary Data 17 [file 41467_2017_992_MOESM20_ESM.xlsx]

## Sheet: Supplementary Data 19
Supplementary Data 17. Differential Expression Analysis of Genes Expressed between rs689 T vs A allele expressing Insulinomas, with rs689 A allele as the Control
ENSG_ID	Symbol	logFC	adj.P.Val
ENSG00000110660	SLC35F2	-1.86869	0.0026215
ENSG00000101115	SALL4	-2.72147	0.00357363
ENSG00000249684	RP11-423H2.3	-1.69921	0.00779812
ENSG00000228683	RP11-31E13.2	2.34934	0.00779812
ENSG00000170160	CCDC144A	-5.05311	0.00779812
ENSG00000236383	LINC00854	1.65792	0.00779812
ENSG00000128203	ASPHD2	-1.75158	0.00779812
ENSG00000204175	GPRIN2	-3.05032	0.00779812
ENSG00000166387	PPFIBP2	-1.70958	0.0110516
ENSG00000153093	ACOXL	-2.48635	0.0111044
ENSG00000165272	AQP3	-3.00746	0.0111044
ENSG00000173083	HPSE	-2.00316	0.0111044
ENSG00000135069	PSAT1	-3.29942	0.0111044
ENSG00000166173	LARP6	-1.31263	0.0111044
ENSG00000172318	B3GALT1	-3.76634	0.0111044
ENSG00000171722	C1orf111	-3.25728	0.0111044
ENSG00000268040	PRED62	-2.00774	0.0111044
ENSG00000177508	IRX3	-3.84323	0.0111044
ENSG00000260382	RP11-540B6.2	-3.37305	0.0111044
ENSG00000079156	OSBPL6	-3.21265	0.0141678
ENSG00000172137	CALB2	-3.20244	0.0141678
ENSG00000188825	LINC00910	1.39997	0.0143885
ENSG00000139344	AMDHD1	-1.89747	0.0143885
ENSG00000104369	JPH1	-1.71453	0.0149869
ENSG00000166793	YPEL4	-2.69151	0.0149869
ENSG00000138449	SLC40A1	-1.18941	0.0152926
ENSG00000111110	PPM1H	-0.845101	0.015893
ENSG00000188933	USP32P1	-4.30759	0.019679
ENSG00000133019	CHRM3	-2.55057	0.0204202
ENSG00000186868	MAPT	-1.75467	0.0204202
ENSG00000101098	RIMS4	-3.44877	0.0204202
ENSG00000139971	C14orf37	-1.52824	0.0204202
ENSG00000259969	RP11-999E24.3	-1.60793	0.0204202
ENSG00000235954	TTC28-AS1	-0.627976	0.0204202
ENSG00000100321	SYNGR1	-1.39335	0.0205348
ENSG00000171962	LRRC48	0.909039	0.0205348
ENSG00000133985	TTC9	-1.99367	0.0205348
ENSG00000115041	KCNIP3	-3.35747	0.0205348
ENSG00000158258	CLSTN2	2.59634	0.0205348
ENSG00000241484	ARHGAP8	-2.79644	0.0205348
ENSG00000140600	SH3GL3	-3.97384	0.0205348
ENSG00000183570	PCBP3	-1.43599	0.0221625
ENSG00000029993	HMGB3	-1.84362	0.0221625
ENSG00000188042	ARL4C	-2.22549	0.0226492
ENSG00000188869	TMC3	-2.39537	0.0226492
ENSG00000234841	RP11-119H12.4	-3.05223	0.0226492
ENSG00000116852	KIF21B	-1.9655	0.023379
ENSG00000138678	AGPAT9	-1.47068	0.023379
ENSG00000060140	STYK1	-3.72033	0.023379
ENSG00000154269	ENPP3	-1.71854	0.0252091
ENSG00000229891	Z83851.1	-1.63526	0.0271978
ENSG00000239887	C1orf226	-2.62369	0.0281122
ENSG00000175063	UBE2C	-2.63228	0.0281122
ENSG00000141441	GAREM	-1.62996	0.028132
ENSG00000241732	RP11-38P22.2	2.81317	0.0291099
ENSG00000053108	FSTL4	-2.50186	0.0291099
ENSG00000119547	ONECUT2	-2.10141	0.0297037
ENSG00000099869	IGF2-AS	3.19906	0.0297564
ENSG00000124205	EDN3	-3.29144	0.0315409
ENSG00000166135	HIF1AN	0.575368	0.0315409
ENSG00000233029	RP11-439A17.9	1.5988	0.0323352
ENSG00000100100	PIK3IP1	-1.35647	0.0325872
ENSG00000056487	PHF21B	-1.9791	0.0325872
ENSG00000186212	SOWAHB	-1.44579	0.0325872
ENSG00000233613	DCUN1D2-AS	1.34511	0.0325872
ENSG00000249129	SUDS3P1	-1.52801	0.0325872
ENSG00000236778	INTS6-AS1	1.11912	0.0325872
ENSG00000114948	ADAM23	-2.34976	0.0325872
ENSG00000169435	RASSF6	-1.26125	0.0325872
ENSG00000174371	EXO1	-1.70922	0.0325872
ENSG00000164379	FOXQ1	-3.34661	0.0325872
ENSG00000068615	REEP1	-2.08308	0.032919
ENSG00000133083	DCLK1	-2.79476	0.0333152
ENSG00000143127	ITGA10	-1.3341	0.034622
ENSG00000072657	TRHDE	-3.16545	0.034622
ENSG00000236830	CBR3-AS1	-1.62471	0.034622
ENSG00000148600	CDHR1	-3.43033	0.034622
ENSG00000108018	SORCS1	-3.45291	0.034622
ENSG00000124701	APOBEC2	2.17339	0.035225
ENSG00000104213	PDGFRL	-1.63494	0.0354686
ENSG00000175874	CREG2	-3.00077	0.0362567
ENSG00000132872	SYT4	-0.933151	0.0372734
ENSG00000175782	SLC35E3	-0.639618	0.0374172
ENSG00000110042	DTX4	-2.30308	0.0382796
ENSG00000101311	FERMT1	-2.45755	0.0382796
ENSG00000260432	RP11-297M9.2	-2.05666	0.0403631
ENSG00000198838	RYR3	1.48544	0.0403631
ENSG00000178026	FAM211B	-2.09005	0.0403631
ENSG00000138028	CGREF1	-2.54325	0.0403631
ENSG00000104371	DKK4	-2.34162	0.0403631
ENSG00000204241	RP11-713P17.3	2.27384	0.0403631
ENSG00000144395	CCDC150	-1.29736	0.0403631
ENSG00000213411	RBM22P2	1.41229	0.0403631
ENSG00000183454	GRIN2A	-2.21059	0.0403631
ENSG00000189419	SPATA41	-2.69171	0.0403631
ENSG00000100219	XBP1	-1.26884	0.0403631
ENSG00000131979	GCH1	-1.16749	0.0403631
ENSG00000088325	TPX2	-1.59906	0.0427269
ENSG00000102796	DHRS12	0.848277	0.0427269
ENSG00000145920	CPLX2	-1.61369	0.0431687
ENSG00000029153	ARNTL2	-2.4222	0.0434477
ENSG00000176788	BASP1	-2.72234	0.0439556
ENSG00000100104	SRRD	-0.616597	0.0439556
ENSG00000250101	RP11-1252I4.2	-1.79051	0.0439556
ENSG00000132932	ATP8A2	-3.77809	0.046896
ENSG00000105499	PLA2G4C	-1.22186	0.046896
ENSG00000157625	TAB3	0.785878	0.0469204
ENSG00000177108	ZDHHC22	-2.63566	0.0483243
ENSG00000102230	PCYT1B	-3.09703	0.0483243
ENSG00000101463	SYNDIG1	-3.62512	0.0512986
ENSG00000111344	RASAL1	-2.40124	0.0512986
ENSG00000261572	RP11-384L8.1	-1.41618	0.0512986
ENSG00000134490	TMEM241	-1.08532	0.0512986
ENSG00000186481	ANKRD20A5P	-1.88732	0.0512986
ENSG00000119139	TJP2	-1.37843	0.0512986
ENSG00000254620	RP5-907D15.3	3.50635	0.0521707
ENSG00000136010	ALDH1L2	-1.49198	0.0525033
ENSG00000232618	RP11-439L18.1	2.34654	0.0525033
ENSG00000184564	SLITRK6	-4.17521	0.0528304
ENSG00000248677	CTD-2044J15.1	1.40053	0.0530209
ENSG00000075218	GTSE1	-1.52448	0.0530209
ENSG00000214548	MEG3	1.48315	0.0533967
ENSG00000099954	CECR2	-2.92502	0.0537184
ENSG00000260931	RP11-65L3.1	-3.32475	0.0537184
ENSG00000154237	LRRK1	-1.38984	0.0539198
ENSG00000139352	ASCL1	-4.16891	0.0539198
ENSG00000138772	ANXA3	-2.21978	0.0546551
ENSG00000198039	ZNF273	1.05779	0.0546551
ENSG00000100473	COCH	-1.96799	0.0550621
ENSG00000206195	AP000525.9	-2.33046	0.0553823
ENSG00000256802	RP11-680F8.1	-3.1785	0.0553823
ENSG00000034053	APBA2	-2.10091	0.0556632
ENSG00000269430	LRRC3DN	-2.21437	0.0556632
ENSG00000161249	DMKN	-1.5483	0.0593755
ENSG00000156968	MPV17L	-1.68349	0.0596612
ENSG00000104081	BMF	-1.67693	0.0599334
ENSG00000180914	OXTR	-2.54558	0.0599334
ENSG00000047648	ARHGAP6	-1.09792	0.0599334
ENSG00000163121	NEURL3	-3.0955	0.0599334
ENSG00000141424	SLC39A6	-0.573189	0.0599334
ENSG00000158125	XDH	-3.12977	0.0600613
ENSG00000205309	NT5M	-1.05497	0.0600613
ENSG00000072571	HMMR	-1.31214	0.0600613
ENSG00000124249	KCNK15	-2.88438	0.0610311
ENSG00000135643	KCNMB4	-1.44027	0.0615997
ENSG00000233730	RP4-666F24.3	2.25866	0.0639581
ENSG00000143171	RXRG	2.39707	0.0641175
ENSG00000154975	CA10	-3.86814	0.0643055
ENSG00000248245	CTB-49A3.2	-2.28119	0.0643055
ENSG00000223658	AC011242.6	-2.02157	0.0643055
ENSG00000164181	ELOVL7	-1.23072	0.0643055
ENSG00000145362	ANK2	-1.83443	0.0645363
ENSG00000134278	SPIRE1	-0.998371	0.0667564
ENSG00000175600	SUGCT	-1.10829	0.0681792
ENSG00000079101	CLUL1	-1.43521	0.0682013
ENSG00000184117	NIPSNAP1	-0.747973	0.0698072
ENSG00000158623	COPG2	0.716582	0.0702896
ENSG00000188215	DCUN1D3	0.623673	0.0728825
ENSG00000100167	2017-09-03	-1.52664	0.0732292
ENSG00000126733	DACH2	2.76868	0.0732302
ENSG00000156970	BUB1B	-1.54886	0.0732758
ENSG00000127324	TSPAN8	-3.05943	0.0746479
ENSG00000198929	NOS1AP	-2.32022	0.0746479
ENSG00000129965	INS-IGF2	2.69487	0.0746479
ENSG00000100335	MIEF1	-0.574806	0.0746479
ENSG00000197261	C6orf141	-3.08041	0.0762205
ENSG00000130768	SMPDL3B	-2.09056	0.0768412
ENSG00000134200	TSHB	2.2057	0.0768412
ENSG00000065911	MTHFD2	-1.24862	0.0768412
ENSG00000236333	TRHDE-AS1	-3.03273	0.0798716
ENSG00000080709	KCNN2	-2.03275	0.0819996
ENSG00000140470	ADAMTS17	-2.1319	0.082183
ENSG00000100116	GCAT	-1.31962	0.082183
ENSG00000070882	OSBPL3	-1.57003	0.082183
ENSG00000136928	GABBR2	-3.10611	0.082183
ENSG00000105011	ASF1B	-0.912851	0.082183
ENSG00000261707	RP11-264M12.2	1.59426	0.082183
ENSG00000166562	SEC11C	-1.23172	0.082183
ENSG00000205531	NAP1L4	0.588209	0.082183
ENSG00000100593	ISM2	-1.94811	0.0853537
ENSG00000259845	HERC2P10	-2.37965	0.0854071
ENSG00000146147	MLIP	3.43676	0.0854071
ENSG00000181291	TMEM132E	-2.36926	0.0854071
ENSG00000159374	M1AP	-1.74932	0.0854071
ENSG00000189056	RELN	-2.55757	0.085504
ENSG00000266644	RP11-927P21.2	1.24333	0.085504
ENSG00000138092	CENPO	-0.762113	0.085504
ENSG00000106278	PTPRZ1	-3.54876	0.085504
ENSG00000104059	FAM189A1	-3.07456	0.085504
ENSG00000152952	PLOD2	1.15308	0.085504
ENSG00000083642	PDS5B	0.807909	0.085504
ENSG00000198848	CES1	-3.16867	0.0859338
ENSG00000184221	OLIG1	-3.32394	0.0868773
ENSG00000003989	SLC7A2	-1.36179	0.0868773
ENSG00000242600	MBL1P	-1.36325	0.0870879
ENSG00000126226	PCID2	0.559939	0.0916143
ENSG00000106128	GHRHR	-3.16389	0.0917966
ENSG00000179954	SSC5D	2.19761	0.0917966
ENSG00000197077	KIAA1671	-0.88166	0.0917966
ENSG00000187944	C2orf66	-1.5029	0.0927372
ENSG00000231566	RP5-1158E12.3	-2.29306	0.0927372
ENSG00000139767	SRRM4	-3.46833	0.0927372
ENSG00000087085	ACHE	-3.13557	0.0927372
ENSG00000176887	SOX11	-3.18123	0.0927372
ENSG00000197085	NPSR1-AS1	4.01547	0.0927372
ENSG00000232063	RP11-307E17.8	-2.27738	0.0927372
ENSG00000111218	PRMT8	-2.6797	0.0927372
ENSG00000121361	KCNJ8	-1.8821	0.0927372
ENSG00000237560	AC004562.1	-3.48659	0.0927372
ENSG00000132952	USPL1	0.70225	0.0927372
ENSG00000152467	ZSCAN1	2.66623	0.0927927
ENSG00000246308	RP11-685M7.3	1.25033	0.0931804
ENSG00000147003	TMEM27	1.90381	0.0931804
ENSG00000185760	KCNQ5	-2.44439	0.0931804
ENSG00000091664	SLC17A6	3.8679	0.0931804
ENSG00000139269	INHBE	-2.10873	0.0931804
ENSG00000248152	RP11-650J17.1	-2.86576	0.0931804
ENSG00000100109	TFIP11	-0.524563	0.0931804
ENSG00000166949	SMAD3	-1.3192	0.0931804
ENSG00000181359	HSP90AA6P	3.09426	0.0932014
ENSG00000203602	AL137059.1	0.936178	0.0970803
ENSG00000105255	FSD1	-3.24557	0.0973975
ENSG00000099974	DDTL	-0.879275	0.097477
ENSG00000087077	TRIP6	-1.22773	0.0985329
ENSG00000268649	MIR296	1.93058	0.0985329
ENSG00000082512	TRAF5	-1.11558	0.0985329
ENSG00000060656	PTPRU	1.37946	0.0985329
ENSG00000237429	RP1-159A19.4	1.32742	0.0999024
ENSG00000225588	AC096669.1	2.37564	0.100438
ENSG00000203280	CTA-221G9.11	-1.33428	0.100438
ENSG00000154839	SKA1	-1.32402	0.100438
ENSG00000169860	P2RY1	2.42082	0.100438
ENSG00000120694	HSPH1	1.22803	0.100438
ENSG00000160282	FTCD	2.99282	0.10062
ENSG00000134323	MYCN	-2.75802	0.101367
ENSG00000088305	DNMT3B	-0.888359	0.101367
ENSG00000126787	DLGAP5	-1.84232	0.101367
ENSG00000183654	2017-03-11	-3.27506	0.101367
ENSG00000089050	RBBP9	-0.749543	0.101367
ENSG00000100359	SGSM3	-0.821951	0.101367
ENSG00000076770	MBNL3	1.33293	0.101367
ENSG00000226823	SUGT1P	-1.79422	0.10231
ENSG00000241597	CTD-2007H13.1	1.79258	0.102506
ENSG00000272268	DKFZP761K2322	-3.03996	0.102506
ENSG00000129596	CDO1	-2.62199	0.10269
ENSG00000152078	TMEM56	-1.40301	0.10269
ENSG00000101577	LPIN2	-0.561663	0.10269
ENSG00000230922	RP4-753M9.1	-2.23933	0.10439
ENSG00000169679	BUB1	-1.48241	0.10439
ENSG00000092621	PHGDH	-2.77024	0.10439
ENSG00000183098	GPC6	-1.92083	0.10439
ENSG00000110172	CHORDC1	0.859332	0.10439
ENSG00000182255	KCNA4	-2.58727	0.104692
ENSG00000199005	MIR370	2.00123	0.104806
ENSG00000135476	ESPL1	-1.71546	0.104806
ENSG00000254768	CTD-2140G10.2	2.29419	0.104806
ENSG00000189423	USP32P3	-1.52613	0.105496
ENSG00000146285	SCML4	1.63132	0.105496
ENSG00000198483	ANKRD35	-1.83342	0.106844
ENSG00000150401	DCUN1D2	0.827224	0.106844
ENSG00000154153	FAM134B	-1.19762	0.106844
ENSG00000258399	MEG8	1.53677	0.107145
ENSG00000099968	BCL2L13	-0.565747	0.1078
ENSG00000196199	MPHOSPH8	0.577418	0.1078
ENSG00000125869	LAMP5	-2.68172	0.107947
ENSG00000237943	PRKCQ-AS1	-2.23074	0.107947
ENSG00000142583	SLC2A5	-2.26894	0.107947
ENSG00000179178	TMEM125	-1.15116	0.107947
ENSG00000184792	OSBP2	-0.826627	0.107947
ENSG00000231536	AC123886.2	-1.75275	0.107994
ENSG00000136425	CIB2	-1.49288	0.108322
ENSG00000187957	DNER	-2.14566	0.108322
ENSG00000152495	CAMK4	-1.59077	0.10996
ENSG00000258551	RP11-661P17.1	2.10462	0.112418
ENSG00000206052	DOK6	-1.72278	0.112418
ENSG00000232044	LINC01105	-2.55954	0.112418
ENSG00000233030	RP11-196G18.3	1.34555	0.114058
ENSG00000269001	ZNF818P	1.00107	0.115168
ENSG00000110693	SOX6	1.49198	0.115813
ENSG00000106066	CPVL	-1.39831	0.118244
ENSG00000121753	BAI2	-2.21154	0.118605
ENSG00000198732	SMOC1	-2.10248	0.118605
ENSG00000112175	BMP5	3.38685	0.122013
ENSG00000124098	FAM210B	-0.838485	0.122745
ENSG00000254777	AC022182.1	1.89061	0.122809
ENSG00000124194	GDAP1L1	-1.15763	0.125916
ENSG00000135750	KCNK1	-1.74441	0.127683
ENSG00000171310	CHST11	-1.2669	0.127683
ENSG00000272905	RP11-265E18.1	1.18363	0.127936
ENSG00000262714	RP11-44F14.8	-2.51315	0.127936
ENSG00000147180	ZNF711	-0.992308	0.127936
ENSG00000100376	FAM118A	-1.1586	0.1287
ENSG00000202560	MIR539	1.92478	0.129111
ENSG00000138442	WDR12	-0.628657	0.129111
ENSG00000151883	PARP8	0.738245	0.130399
ENSG00000100360	IFT27	-0.752797	0.131705
ENSG00000181215	C4orf50	-2.24623	0.131984
ENSG00000048462	TNFRSF17	2.11613	0.132268
ENSG00000153714	LURAP1L	-1.38299	0.13289
ENSG00000177337	DLGAP1-AS1	-1.62167	0.133342
ENSG00000118707	TGIF2	-1.04009	0.133342
ENSG00000156011	PSD3	1.42504	0.133342
ENSG00000073417	PDE8A	-0.458479	0.133342
ENSG00000051128	HOMER3	-1.57405	0.13481
ENSG00000188266	HYKK	-0.820391	0.13481
ENSG00000154040	CABYR	-1.10276	0.13481
ENSG00000102468	HTR2A	-2.77527	0.134811
ENSG00000160233	LRRC3	-1.75419	0.134827
ENSG00000237880	AC096669.2	2.19407	0.135049
ENSG00000147010	SH3KBP1	-0.864835	0.135804
ENSG00000228322	RP11-358M14.2	1.09174	0.136098
ENSG00000067445	TRO	-1.18618	0.136098
ENSG00000134884	ARGLU1	0.672726	0.136098
ENSG00000204065	TCEAL5	-3.0502	0.137114
ENSG00000196735	HLA-DQA1	-2.76151	0.137114
ENSG00000136936	XPA	0.501139	0.137114
ENSG00000123080	CDKN2C	-1.28239	0.137225
ENSG00000225051	HMGB3P22	1.01581	0.137608
ENSG00000121152	NCAPH	-1.05387	0.13848
ENSG00000161888	SPC24	-1.33799	0.13848
ENSG00000159231	CBR3	-1.01277	0.13848
ENSG00000121005	CRISPLD1	-1.31386	0.13848
ENSG00000243415	RP11-274H2.2	1.51519	0.13848
ENSG00000078081	LAMP3	-1.81077	0.13848
ENSG00000259343	RP11-761I4.3	-1.73873	0.13848
ENSG00000155846	PPARGC1B	-1.24015	0.13848
ENSG00000174145	KIAA1239	-2.81976	0.13848
ENSG00000235050	MLIP-AS1	2.92339	0.13848
ENSG00000069998	CECR5	-0.669115	0.13848
ENSG00000123213	NLN	-1.24422	0.13848
ENSG00000138942	RNF185	-0.550513	0.13848
ENSG00000101265	RASSF2	-1.27445	0.13848
ENSG00000242247	ARFGAP3	-0.574969	0.13848
ENSG00000107249	GLIS3	0.837757	0.13848
ENSG00000109805	NCAPG	-1.18441	0.138517
ENSG00000178187	ZNF454	1.13202	0.138517
ENSG00000138646	HERC5	-1.22355	0.138517
ENSG00000168461	RAB31	-1.18411	0.138517
ENSG00000134398	ERN2	-2.20781	0.138657
ENSG00000115129	TP53I3	-1.37016	0.138776
ENSG00000254802	AC022182.3	1.68654	0.138886
ENSG00000267795	SMIM22	2.10213	0.138886
ENSG00000263809	RP11-849F2.7	-0.98121	0.139882
ENSG00000160183	TMPRSS3	-2.67923	0.139882
ENSG00000185275	CD24P4	-2.00898	0.139882
ENSG00000100372	SLC25A17	-0.575579	0.140696
ENSG00000123171	CCDC70	2.06041	0.141039
ENSG00000079841	RIMS1	-2.96338	0.141459
ENSG00000113262	GRM6	1.10513	0.14152
ENSG00000255920	CCND2-AS2	1.6061	0.14152
ENSG00000155066	PROM2	-1.57619	0.142043
ENSG00000121316	PLBD1	-1.63994	0.142043
ENSG00000176124	DLEU1	0.72951	0.142043
ENSG00000260265	RP11-44F21.5	2.94599	0.142043
ENSG00000214145	LINC00887	-1.94159	0.142079
ENSG00000166923	GREM1	-2.57541	0.142079
ENSG00000159784	FAM131B	-2.7562	0.14259
ENSG00000205763	RP9P	0.637338	0.142972
ENSG00000248409	KB-1269D1.8	-1.96027	0.143396
ENSG00000166394	CYB5R2	-1.2839	0.143396
ENSG00000135144	DTX1	-2.24823	0.143396
ENSG00000152763	WDR78	0.966881	0.143396
ENSG00000077616	NAALAD2	1.52302	0.143396
ENSG00000188130	MAPK12	-0.819317	0.143396
ENSG00000184164	CRELD2	-1.11524	0.143396
ENSG00000104341	LAPTM4B	-1.35881	0.143396
ENSG00000161281	COX7A1	-1.40319	0.143693
ENSG00000227877	LINC00948	3.13802	0.144152
ENSG00000166813	KIF7	-1.38935	0.144383
ENSG00000237767	RP11-101E14.2	-3.15896	0.144383
ENSG00000173281	PPP1R3B	-1.23773	0.144383
ENSG00000121690	DEPDC7	-2.09633	0.145868
ENSG00000100181	TPTEP1	-1.78078	0.147131
ENSG00000150556	LYPD6B	-2.97097	0.147131
ENSG00000075240	GRAMD4	-1.12522	0.147131
ENSG00000152527	PLEKHH2	-1.08555	0.147131
ENSG00000099377	HSD3B7	-1.32222	0.147257
ENSG00000261786	RP4-555D20.2	-2.73377	0.147257
ENSG00000169184	MN1	-1.66151	0.147817
ENSG00000128159	TUBGCP6	-0.68804	0.147817
ENSG00000074695	LMAN1	-0.586036	0.147817
ENSG00000138316	ADAMTS14	-2.58769	0.149262
ENSG00000183856	IQGAP3	-1.66902	0.149262
ENSG00000126216	TUBGCP3	0.574531	0.149262
ENSG00000197991	PCDH20	-2.49893	0.149307
ENSG00000249926	RP11-495K9.6	2.37148	0.149633
ENSG00000215093	EEF1A1P29	2.55846	0.150657
ENSG00000151773	CCDC122	0.732677	0.150657
ENSG00000176293	ZNF135	0.731	0.151104
ENSG00000138180	CEP55	-1.56407	0.151402
ENSG00000112290	WASF1	0.794026	0.151812
ENSG00000100099	HPS4	-0.473674	0.151812
ENSG00000069020	MAST4	1.0922	0.151812
ENSG00000101695	RNF125	-0.9237	0.151819
ENSG00000239900	ADSL	-0.635986	0.151819
ENSG00000024526	DEPDC1	-1.31308	0.152578
ENSG00000232489	MFAP1P1	1.54364	0.153337
ENSG00000225465	RFPL1S	-1.68475	0.153337
ENSG00000182389	CACNB4	-1.3444	0.153337
ENSG00000141449	GREB1L	-1.17764	0.153742
ENSG00000260947	RP11-384P7.7	-1.85475	0.154225
ENSG00000178078	STAP2	-1.42437	0.156325
ENSG00000222014	RAB6C	-2.09111	0.156325
ENSG00000137804	NUSAP1	-1.10479	0.159297
ENSG00000144681	STAC	-1.80807	0.159338
ENSG00000145911	N4BP3	-0.803141	0.159338
ENSG00000249242	TMEM150C	1.03699	0.159338
ENSG00000185052	SLC24A3	-1.4709	0.161742
ENSG00000058085	LAMC2	-1.69086	0.161742
ENSG00000231290	APCDD1L-AS1	2.76439	0.161848
ENSG00000226287	TMEM191A	-1.21259	0.162755
ENSG00000132640	BTBD3	-0.797089	0.162755
ENSG00000150722	PPP1R1C	2.27647	0.162861
ENSG00000134198	TSPAN2	1.63061	0.163601
ENSG00000128311	TST	-1.5893	0.164138
ENSG00000184459	BPIFC	-2.29458	0.164138
ENSG00000079102	RUNX1T1	0.932897	0.164138
ENSG00000152520	PAN3	0.586678	0.164138
ENSG00000128040	SPINK2	-2.51198	0.16425
ENSG00000261355	RP11-698N11.4	0.67839	0.164925
ENSG00000170745	KCNS3	-1.51514	0.165935
ENSG00000165416	SUGT1	0.747688	0.166765
ENSG00000149926	FAM57B	-2.19909	0.167357
ENSG00000128805	ARHGAP22	-1.72961	0.167357
ENSG00000140931	CMTM3	-0.998567	0.167357
ENSG00000180535	BHLHA15	-2.61898	0.167933
ENSG00000152726	FAM21B	-2.93375	0.168859
ENSG00000196141	SPATS2L	-1.33902	0.169265
ENSG00000176809	LRRC37A3	0.89746	0.170565
ENSG00000199914	SNORD114-16	1.88785	0.170653
ENSG00000131747	TOP2A	-1.40687	0.170772
ENSG00000140015	KCNH5	-3.35573	0.171036
ENSG00000183960	KCNH8	-2.49024	0.172502
ENSG00000148935	GAS2	1.03957	0.172502
ENSG00000221914	PPP2R2A	0.490399	0.173438
ENSG00000010818	HIVEP2	0.772094	0.173438
ENSG00000102524	TNFSF13B	0.66957	0.174317
ENSG00000080986	NDC80	-1.16334	0.174541
ENSG00000128655	PDE11A	-2.05585	0.174541
ENSG00000166006	KCNC2	-3.23063	0.174541
ENSG00000255408	PCDHA3	1.37314	0.174541
ENSG00000164742	ADCY1	-1.99613	0.174541
ENSG00000100418	DESI1	-0.692708	0.174795
ENSG00000140367	UBE2Q2	-0.601909	0.175775
ENSG00000197302	ZNF720	0.923746	0.176999
ENSG00000261051	RP11-274H2.5	1.21035	0.17709
ENSG00000255020	AF131216.5	-1.79748	0.17709
ENSG00000119714	GPR68	-1.03429	0.177418
ENSG00000166073	GPR176	-0.792318	0.177418
ENSG00000123427	METTL21B	-0.618673	0.177418
ENSG00000091490	SEL1L3	-1.37525	0.177418
ENSG00000261647	IMPDH1P11	-2.02554	0.177476
ENSG00000200632	SNORD113-7	2.06173	0.177746
ENSG00000110427	KIAA1549L	-2.65614	0.177746
ENSG00000227388	RP11-112J3.16	0.754939	0.177746
ENSG00000128487	SPECC1	-0.903959	0.177746
ENSG00000158321	AUTS2	0.919059	0.177746
ENSG00000165186	PTCHD1	-2.85051	0.178392
ENSG00000133519	ZDHHC8P1	-1.64873	0.178392
ENSG00000112137	PHACTR1	-1.2686	0.178392
ENSG00000197594	ENPP1	-1.38522	0.178392
ENSG00000156414	TDRD9	1.57678	0.178648
ENSG00000223772	GEMIN8P3	2.76575	0.178764
ENSG00000065675	PRKCQ	-1.99233	0.180235
ENSG00000230912	RP3-508I15.10	-0.788197	0.180486
ENSG00000170091	NSG2	-3.05	0.180486
ENSG00000269235	HCCAT3	1.0798	0.180486
ENSG00000249359	RP11-374A4.1	-2.65806	0.180486
ENSG00000201700	SNORD113-3	1.66536	0.180486
ENSG00000108846	ABCC3	-2.41955	0.180486
ENSG00000139211	AMIGO2	-1.76762	0.180486
ENSG00000152193	RNF219	0.644481	0.180486
ENSG00000183765	CHEK2	-0.808642	0.181762
ENSG00000127526	SLC35E1	-0.440548	0.181762
ENSG00000100220	RTCB	-0.541491	0.181762
ENSG00000141385	AFG3L2	-0.456919	0.181762
ENSG00000005812	FBXL3	0.549898	0.181762
ENSG00000255557	RP11-770G2.2	1.07529	0.182885
ENSG00000105327	BBC3	-1.21506	0.182885
ENSG00000228274	RP3-508I15.9	-0.659724	0.182885
ENSG00000254656	RTL1	1.46913	0.182885
ENSG00000104044	OCA2	1.98315	0.183043
ENSG00000265032	AL132709.2	1.62723	0.183635
ENSG00000248587	GDNF-AS1	-2.68089	0.183635
ENSG00000229457	AC006227.1	2.10885	0.183635
ENSG00000105825	TFPI2	-2.62271	0.183635
ENSG00000259319	RP11-293M10.6	-1.89626	0.183635
ENSG00000101230	ISM1	-1.26968	0.184423
ENSG00000141434	MEP1B	-1.76796	0.18468
ENSG00000226686	AC012309.5	0.820844	0.18468
ENSG00000173894	CBX2	-1.52665	0.185121
ENSG00000246214	RP11-260E18.1	-1.35509	0.185165
ENSG00000035664	DAPK2	-1.24233	0.185165
ENSG00000229492	AC004019.10	-2.24648	0.185165
ENSG00000129757	CDKN1C	1.71328	0.185165
ENSG00000184408	KCND2	-2.04946	0.185241
ENSG00000100288	CHKB	-0.710984	0.185241
ENSG00000101255	TRIB3	-1.34124	0.185241
ENSG00000253622	RP11-654G14.1	2.01135	0.185415
ENSG00000003096	KLHL13	-1.66584	0.185415
ENSG00000154845	PPP4R1	-0.476971	0.185415
ENSG00000243156	MICAL3	-0.936848	0.187274
ENSG00000155754	ALS2CR11	-1.47476	0.187299
ENSG00000184661	CDCA2	-1.1475	0.188008
ENSG00000172164	SNTB1	-1.3793	0.188008
ENSG00000235884	LINC00941	-1.74217	0.188483
ENSG00000135063	FAM189A2	-1.30782	0.188483
ENSG00000152049	KCNE4	-1.65547	0.188483
ENSG00000118507	AKAP7	-0.957311	0.188483
ENSG00000138829	FBN2	-2.04677	0.189512
ENSG00000165376	CLDN2	-3.07362	0.189512
ENSG00000215527	AP005482.1	-0.802557	0.189512
ENSG00000107242	PIP5K1B	-1.62515	0.189512
ENSG00000100350	FOXRED2	-1.09231	0.189512
ENSG00000100105	PATZ1	-0.658973	0.189512
ENSG00000184983	NDUFA6	-0.683576	0.189512
ENSG00000141759	TXNL4A	-0.587394	0.189512
ENSG00000154310	TNIK	0.62176	0.189512
ENSG00000096006	CRISP3	-3.74107	0.190529
ENSG00000207646	MIR655	1.73451	0.190529
ENSG00000258702	RP11-433J8.1	-2.13439	0.190529
ENSG00000170074	FAM153A	-1.46448	0.190529
ENSG00000182841	RRP7B	-0.628151	0.190529
ENSG00000260230	FRRS1L	-1.59424	0.190529
ENSG00000198168	SVIP	0.691181	0.190529
ENSG00000181790	BAI1	-2.48583	0.194066
ENSG00000240032	RP11-274H2.3	1.42039	0.194066
ENSG00000234595	AC013733.3	1.87163	0.194066
ENSG00000086696	HSD17B2	-3.06333	0.194066
ENSG00000214211	CTAGE14P	-2.48494	0.194066
ENSG00000162105	SHANK2	-2.08626	0.194066
ENSG00000186654	PRR5	-1.24234	0.194066
ENSG00000168676	KCTD19	0.99851	0.194066
ENSG00000103381	CPPED1	-0.876942	0.194066
ENSG00000116254	CHD5	-2.21122	0.194066
ENSG00000173918	C1QTNF1	-1.29904	0.194066
ENSG00000157240	FZD1	-1.24352	0.194066
ENSG00000114698	PLSCR4	1.06063	0.194066
ENSG00000111962	UST	-2.09935	0.194066
ENSG00000234449	RP11-706O15.3	-3.38692	0.194507
ENSG00000205436	EXOC3L4	-1.7804	0.194507
ENSG00000214711	CAPN14	-1.10509	0.194507
ENSG00000229196	RP11-775D22.2	1.10877	0.194507
ENSG00000201240	SNORD114-9	1.59353	0.194507
ENSG00000176532	PRR15	-1.26542	0.194507
ENSG00000163915	C3orf65	2.14913	0.194507
ENSG00000272955	KB-226F1.1	-2.87366	0.194507
ENSG00000140284	SLC27A2	-1.73061	0.194507
ENSG00000178568	ERBB4	-2.33185	0.194507
ENSG00000170099	SERPINA6	-2.12591	0.194507
ENSG00000134285	FKBP11	-0.959062	0.194507
ENSG00000114115	RBP1	1.21202	0.194507
ENSG00000197296	FITM2	-0.530533	0.194507
ENSG00000186197	EDARADD	-0.928503	0.194507
ENSG00000272588	RP11-440L14.4	0.96531	0.194578
ENSG00000252873	SNORD112	1.71582	0.194578
ENSG00000118971	CCND2	1.28633	0.194578
ENSG00000039068	CDH1	-0.866798	0.194806
ENSG00000178796	RIIAD1	1.24679	0.194887
ENSG00000088826	SMOX	-1.18901	0.195014
ENSG00000112039	FANCE	-0.775895	0.195367
ENSG00000250500	RP11-119H12.3	-2.25561	0.195367
ENSG00000100296	THOC5	-0.654862	0.195367
ENSG00000137812	CASC5	-1.11467	0.195464
ENSG00000226864	ATE1-AS1	1.53498	0.195707
ENSG00000246820	RP11-379P15.1	2.09013	0.195707
ENSG00000215417	MIR17HG	1.24125	0.195707
ENSG00000085563	ABCB1	1.3756	0.195707
ENSG00000256164	CCND2-AS1	1.79299	0.196062
ENSG00000199025	MIR369	1.40756	0.196062
ENSG00000187123	LYPD6	-2.34776	0.196062
ENSG00000256751	RP11-695J4.2	-2.22474	0.196062
ENSG00000188488	SERPINA5	-3.6513	0.196062
ENSG00000187792	ZNF70	-0.699289	0.196062
ENSG00000259663	CTD-2314G24.2	1.03041	0.196062
ENSG00000100320	RBFOX2	-0.453989	0.196062
ENSG00000169962	TAS1R3	1.20714	0.196301
ENSG00000144550	CPNE9	-1.28957	0.197594
ENSG00000205089	CCNI2	0.73222	0.197594
ENSG00000256151	RP11-76C10.5	2.19868	0.198189
ENSG00000087586	AURKA	-0.982759	0.198189
ENSG00000249478	CTB-49A3.5	-1.99132	0.198189
ENSG00000125850	OVOL2	-0.667061	0.198189
ENSG00000198089	SFI1	-0.556574	0.198189
ENSG00000100095	SEZ6L	-1.86403	0.198189
ENSG00000150403	TMCO3	0.632443	0.198189
ENSG00000152601	MBNL1	0.642478	0.198369
ENSG00000139734	DIAPH3	-1.44188	0.199234
ENSG00000128886	ELL3	-1.21502	0.199404
ENSG00000100156	SLC16A8	-1.21736	0.199404
ENSG00000164308	ERAP2	-1.07307	0.199404
ENSG00000134440	NARS	-0.525338	0.199404
ENSG00000264456	RP11-848P1.2	-0.849829	0.199443
ENSG00000101150	TPD52L2	-0.519789	0.199443
ENSG00000229056	AC020571.3	-1.19189	0.199465
ENSG00000223345	HIST2H2BA	1.51051	0.201097
ENSG00000213085	CCDC19	1.57247	0.201479
ENSG00000069188	SDK2	-1.93539	0.201479
ENSG00000026652	AGPAT4	-0.741191	0.201479
ENSG00000230074	RP11-195F19.9	1.12257	0.201965
ENSG00000171016	PYGO1	-1.45852	0.202499
ENSG00000106477	CEP41	0.566743	0.202499
ENSG00000244558	RP11-445H22.4	-1.93958	0.202587
ENSG00000260814	RP11-107F6.3	-0.824986	0.203337
ENSG00000185133	INPP5J	-1.34208	0.203337
ENSG00000128849	CGNL1	-1.79344	0.203337
ENSG00000133943	C14orf159	-0.474921	0.203337
ENSG00000123131	PRDX4	-0.859046	0.203337
ENSG00000111907	TPD52L1	-1.52077	0.204575
ENSG00000138755	CXCL9	-1.83201	0.206547
ENSG00000232862	RP4-665N4.4	1.05053	0.207716
ENSG00000228222	AC074363.1	-2.78147	0.207723
ENSG00000100263	RHBDD3	-0.707776	0.207723
ENSG00000183049	CAMK1D	-1.54359	0.207748
ENSG00000260086	RP11-42I10.1	-1.22741	0.208737
ENSG00000171345	KRT19	-2.52476	0.209781
ENSG00000236908	RP5-1063M23.2	-1.63587	0.210748
ENSG00000229957	RP5-998H6.2	1.92728	0.210748
ENSG00000215193	PEX26	-0.523501	0.21098
ENSG00000233942	AC004012.1	1.71	0.211851
ENSG00000241360	PDXP	-1.25734	0.211851
ENSG00000268941	MGC4294	2.2319	0.211851
ENSG00000088448	ANKRD10	0.494889	0.211851
ENSG00000228126	LINC00568	0.879012	0.212495
ENSG00000041353	RAB27B	-1.96789	0.212495
ENSG00000112742	TTK	-1.14702	0.212682
ENSG00000225554	RP11-527D7.1	-1.27459	0.212682
ENSG00000100526	CDKN3	-0.868419	0.212682
ENSG00000233355	CHRM3-AS2	-1.87593	0.212682
ENSG00000171877	FRMD5	-1.04884	0.212682
ENSG00000170089	RP11-423H2.1	-0.688337	0.212682
ENSG00000169862	CTNND2	-2.0789	0.212682
ENSG00000100347	SAMM50	-0.577803	0.212682
ENSG00000110841	PPFIBP1	-0.810177	0.212682
ENSG00000100207	TCF20	-0.535626	0.212682
ENSG00000147606	SLC26A7	-1.74207	0.212775
ENSG00000197251	LINC00336	1.77279	0.213318
ENSG00000174370	C11orf45	-1.47699	0.213318
ENSG00000126870	WDR60	0.525475	0.213318
ENSG00000144218	AFF3	-1.90079	0.21467
ENSG00000142494	SLC47A1	-1.53878	0.214771
ENSG00000042493	CAPG	-1.48712	0.215108
ENSG00000070010	UFD1L	-0.537063	0.215108
ENSG00000250820	RP11-91H12.4	-1.32171	0.215886
ENSG00000101003	GINS1	-0.799377	0.21591
ENSG00000145526	CDH18	-3.01938	0.21591
ENSG00000099999	RNF215	-0.667609	0.21591
ENSG00000162981	FAM84A	-1.06686	0.21591
ENSG00000100416	TRMU	-0.575065	0.21591
ENSG00000064607	SUGP2	-0.403998	0.21591
ENSG00000254343	RP11-760H22.2	-1.1619	0.216109
ENSG00000032742	IFT88	0.65032	0.216412
ENSG00000100151	PICK1	-0.614335	0.216495
ENSG00000225647	AC005487.2	1.30785	0.216993
ENSG00000270015	RP11-540B6.6	-0.544667	0.217178
ENSG00000141934	PPAP2C	-1.90419	0.217201
ENSG00000101654	RNMT	-0.471798	0.217271
ENSG00000136153	LMO7	0.651804	0.217656
ENSG00000176244	ACBD7	-1.14892	0.218083
ENSG00000179909	ZNF154	0.746428	0.218083
ENSG00000120334	CENPL	-0.642577	0.218907
ENSG00000270255	RP11-420B22.2	1.85211	0.219101
ENSG00000231050	RP1-140A9.1	1.33185	0.219101
ENSG00000198910	L1CAM	-1.03573	0.219101
ENSG00000113209	PCDHB5	-1.24712	0.219101
ENSG00000198535	C2CD4A	-1.34788	0.219101
ENSG00000152556	PFKM	-0.377358	0.219101
ENSG00000124875	CXCL6	-3.31905	0.219233
ENSG00000249373	RP11-650J17.2	-2.25684	0.219233
ENSG00000182379	NXPH4	-1.87499	0.219233
ENSG00000115884	SDC1	-1.93146	0.219233
ENSG00000183010	PYCR1	-1.27555	0.219233
ENSG00000161835	GRASP	1.2351	0.219233
ENSG00000134265	NAPG	-0.487196	0.219233
ENSG00000136237	RAPGEF5	-1.19488	0.219233
ENSG00000100030	MAPK1	-0.409478	0.219233
ENSG00000211574	MIR770	1.52734	0.219319
ENSG00000138031	ADCY3	-0.960985	0.220892
ENSG00000152256	PDK1	-0.812087	0.22111
ENSG00000268621	AC006262.5	-1.84707	0.222477
ENSG00000204969	PCDHA2	0.746844	0.222858
ENSG00000133111	RFXAP	0.569144	0.222858
ENSG00000108924	HLF	0.875384	0.222858
ENSG00000113763	UNC5A	2.40994	0.223199
ENSG00000183742	MACC1	-1.63282	0.224334
ENSG00000255397	AC022182.2	1.75546	0.224464
ENSG00000170312	CDK1	-1.15632	0.224464
ENSG00000207934	MIR654	1.56986	0.226037
ENSG00000165568	AKR1E2	-1.07885	0.227278
ENSG00000248668	OXCT1-AS1	-1.10506	0.228362
ENSG00000259721	RP11-758N13.1	-1.83721	0.228362
ENSG00000140873	ADAMTS18	-2.62556	0.228362
ENSG00000162616	DNAJB4	0.761585	0.228362
ENSG00000253535	RP11-624C23.1	1.68874	0.228494
ENSG00000156097	GPR61	1.28	0.228494
ENSG00000181656	GPR88	-2.04643	0.22851
ENSG00000269375	AL117190.3	1.42133	0.22851
ENSG00000132840	BHMT2	-1.31469	0.22851
ENSG00000125967	NECAB3	-0.671938	0.22851
ENSG00000080493	SLC4A4	-2.10767	0.22851
ENSG00000157765	SLC34A2	-3.03718	0.228534
ENSG00000071909	MYO3B	-1.56906	0.228534
ENSG00000118402	ELOVL4	-1.17497	0.228606
ENSG00000101400	SNTA1	-0.955491	0.228714
ENSG00000153086	ACMSD	1.30246	0.22876
ENSG00000100239	PPP6R2	-0.556901	0.22876
ENSG00000132016	C19orf57	-0.978196	0.229093
ENSG00000138315	OIT3	-1.31409	0.229126
ENSG00000271474	RP11-710C12.1	-1.82182	0.229275
ENSG00000140044	JDP2	-0.802396	0.229275
ENSG00000015133	CCDC88C	-1.61561	0.230357
ENSG00000223935	AC008074.3	-0.922362	0.230887
ENSG00000236287	ZBED5	0.432238	0.230925
ENSG00000231165	TRBV26OR9-2	-1.92192	0.231233
ENSG00000225891	RP3-476K8.3	0.714648	0.231233
ENSG00000226913	BSN-AS2	0.88944	0.231233
ENSG00000130733	YIPF2	-0.574578	0.231509
ENSG00000145743	FBXL17	0.558091	0.231509
ENSG00000202347	RNU1-16P	1.19355	0.231684
ENSG00000055813	CCDC85A	-1.55119	0.231684
ENSG00000259796	RP11-355I22.7	1.76138	0.231735
ENSG00000229017	RP11-439L18.3	1.29851	0.232174
ENSG00000148735	PLEKHS1	-3.13011	0.232388
ENSG00000105220	GPI	-0.591165	0.23243
ENSG00000025423	HSD17B6	-1.09221	0.233483
ENSG00000169607	CKAP2L	-1.40402	0.233483
ENSG00000112232	KHDRBS2	-2.50798	0.233483
ENSG00000234535	RP11-37L2.1	0.917053	0.233483
ENSG00000243083	LINC00870	1.02368	0.233483
ENSG00000100403	ZC3H7B	-0.654723	0.233483
ENSG00000101310	SEC23B	-0.562944	0.233483
ENSG00000067057	PFKP	-0.778134	0.233993
ENSG00000020577	SAMD4A	-0.756545	0.234022
ENSG00000168411	RFWD3	0.382844	0.23404
ENSG00000260459	FTLP14	-1.20322	0.234643
ENSG00000065970	FOXJ2	0.619817	0.234903
ENSG00000128683	GAD1	-2.53432	0.23494
ENSG00000134030	CTIF	-0.724925	0.235694
ENSG00000082458	DLG3	0.523766	0.235694
ENSG00000139746	RBM26	0.49036	0.235694
ENSG00000129521	EGLN3	-1.66416	0.236544
ENSG00000236101	RAC1P7	-2.62923	0.236795
ENSG00000233643	RP11-491H19.1	1.57773	0.237354
ENSG00000132693	CRP	-3.81778	0.237354
ENSG00000254231	CTD-2284J15.1	-1.15069	0.237769
ENSG00000177994	C2orf73	0.983638	0.238408
ENSG00000188487	INSC	2.21931	0.238408
ENSG00000203446	AC004988.1	-1.51426	0.238698
ENSG00000229666	MAST4-AS1	1.12056	0.238698
ENSG00000099953	MMP11	-1.7938	0.238698
ENSG00000136235	GPNMB	-1.28851	0.238698
ENSG00000128394	APOBEC3F	-0.751366	0.238801
ENSG00000271290	RP11-345E19.2	2.1343	0.240161
ENSG00000225411	RP11-764K9.1	1.07693	0.240161
ENSG00000149043	SYT8	-3.07135	0.24054
ENSG00000253771	TPTE2P1	-1.80017	0.24054
ENSG00000235784	HNRNPA1P29	-2.20445	0.24054
ENSG00000103175	WFDC1	-1.42536	0.24054
ENSG00000165194	PCDH19	2.01368	0.24054
ENSG00000137673	MMP7	-3.95471	0.24054
ENSG00000006042	TMEM98	-1.50794	0.24054
ENSG00000223770	MIR1255B1	1.82768	0.24054
ENSG00000174705	SH3PXD2B	-1.23919	0.24054
ENSG00000138821	SLC39A8	-0.905208	0.24054
ENSG00000182541	LIMK2	-0.531108	0.24054
ENSG00000128272	ATF4	-0.70278	0.24054
ENSG00000250073	RP11-677M14.3	0.722303	0.240793
ENSG00000261804	RP11-44F14.2	-2.17154	0.242418
ENSG00000093009	CDC45	-1.11059	0.242418
ENSG00000100290	BIK	-1.02433	0.242418
ENSG00000243176	RP11-550I24.2	1.15624	0.242418
ENSG00000198108	CHSY3	-1.22027	0.242418
ENSG00000182118	FAM89A	-1.44639	0.242418
ENSG00000158816	VWA5B1	-2.05932	0.242418
ENSG00000201672	SNORD113-4	1.37114	0.242418
ENSG00000132837	DMGDH	-1.20079	0.242418
ENSG00000182272	B4GALNT4	-1.75654	0.242418
ENSG00000149972	CNTN5	2.34646	0.242418
ENSG00000187605	TET3	-0.72755	0.242418
ENSG00000042445	RETSAT	-0.53963	0.242418
ENSG00000111371	SLC38A1	-2.06413	0.242418
ENSG00000100600	LGMN	-0.753034	0.242418
ENSG00000148082	SHC3	-1.43558	0.244897
ENSG00000011332	DPF1	-1.32259	0.244897
ENSG00000223820	CFL1P1	-0.76927	0.245817
ENSG00000271551	RP11-230C9.2	0.891057	0.245896
ENSG00000112242	E2F3	-0.721694	0.245896
ENSG00000120471	TP53AIP1	-1.72998	0.245974
ENSG00000066279	ASPM	-1.21133	0.245974
ENSG00000237125	HAND2-AS1	-1.52409	0.245974
ENSG00000212384	SNORD113-2	1.48767	0.245974
ENSG00000261453	RP11-565N2.1	2.19124	0.246065
ENSG00000104332	SFRP1	-1.44392	0.246065
ENSG00000254827	SLC22A18AS	1.65248	0.246116
ENSG00000228539	RP11-526K17.2	-2.35054	0.246116
ENSG00000261026	CTD-3247F14.2	1.73244	0.246116
ENSG00000201318	SNORD114-30	1.4594	0.246116
ENSG00000113327	GABRG2	-2.89862	0.246116
ENSG00000197497	ZNF665	0.656852	0.246116
ENSG00000105409	ATP1A3	-1.23979	0.246116
ENSG00000134986	NREP	-0.835134	0.246116
ENSG00000133460	SLC2A11	-0.592961	0.246116
ENSG00000168672	FAM84B	0.864846	0.246116
ENSG00000006118	TMEM132A	-1.24953	0.246116
ENSG00000129566	TEP1	-0.648099	0.246116
ENSG00000155816	FMN2	0.595582	0.246116
ENSG00000139597	N4BP2L1	0.730378	0.246286
ENSG00000126583	PRKCG	-3.06481	0.246353
ENSG00000251661	RP11-326C3.11	-1.6001	0.246353
ENSG00000093100	XXbac-B461K10.4	-1.05351	0.246353
ENSG00000184012	TMPRSS2	-2.62907	0.246353
ENSG00000164039	BDH2	-0.890135	0.246353
ENSG00000146966	DENND2A	1.11002	0.246353
ENSG00000100083	GGA1	-0.606611	0.246353
ENSG00000201899	SNORD114-24	1.49357	0.246963
ENSG00000251364	CTD-2516F10.2	-1.25203	0.247195
ENSG00000006534	ALDH3B1	-1.19273	0.247195
ENSG00000199109	MIR411	1.62825	0.247517
ENSG00000138778	CENPE	-1.06834	0.247517
ENSG00000197927	C2orf27A	-0.877045	0.24755
ENSG00000102900	NUP93	0.425907	0.24755
ENSG00000159251	ACTC1	0.943194	0.248444
ENSG00000100522	GNPNAT1	-0.731635	0.249818
ENSG00000121964	GTDC1	0.588855	0.249818
ENSG00000069018	TRPC7	-1.85495	0.250061
ENSG00000100106	TRIOBP	-0.658929	0.250813
ENSG00000267345	CTD-2293H3.2	0.876833	0.251398
ENSG00000225335	XXbac-B476C20.9	-0.655605	0.252071
ENSG00000124440	HIF3A	1.73146	0.252071
ENSG00000183628	DGCR6	-0.723925	0.252071
ENSG00000169855	ROBO1	0.852806	0.252071
ENSG00000231995	RP11-111F5.2	1.12469	0.252923
ENSG00000250409	CTB-3M24.3	-1.86209	0.252923
ENSG00000200413	SNORD114-26	1.36609	0.252923
ENSG00000083307	GRHL2	-2.08665	0.252923
ENSG00000268460	AC006262.6	-1.86172	0.252923
ENSG00000251769	SNORD112	1.54225	0.252923
ENSG00000088298	EDEM2	-0.597801	0.252923
ENSG00000185485	SDHAP1	0.679548	0.252923
ENSG00000132842	AP3B1	0.786457	0.252923
ENSG00000168078	PBK	-1.23126	0.253139
ENSG00000268333	RP4-806M20.3	1.75522	0.253139
ENSG00000266312	RP11-111H3.3	1.33505	0.253139
ENSG00000122735	DNAI1	1.09962	0.253397
ENSG00000256031	RP11-364C11.3	-2.14053	0.254313
ENSG00000162975	KCNF1	-2.0232	0.254313
ENSG00000198477	ZNF280B	-0.591389	0.254313
ENSG00000265356	RP11-17M24.1	1.9643	0.255214
ENSG00000173156	RHOD	-1.64338	0.255407
ENSG00000012504	NR1H4	-1.89428	0.256464
ENSG00000272474	SNORD113-5	1.73504	0.256464
ENSG00000200480	SNORD114-28	1.48903	0.256464
ENSG00000080166	DCT	1.12778	0.256908
ENSG00000204899	MZT1	0.748095	0.257028
ENSG00000221986	MYBPHL	1.59703	0.257578
ENSG00000146242	TPBG	-1.29149	0.257578
ENSG00000230107	CTA-126B4.7	-1.29402	0.257993
ENSG00000171208	NETO2	-1.20074	0.257993
ENSG00000197329	PELI1	-0.836262	0.25809
ENSG00000088280	ASAP3	-1.26562	0.258206
ENSG00000196353	CPNE4	-1.6967	0.258394
ENSG00000268660	LETM1P2	1.75361	0.258629
ENSG00000250244	CTB-49A3.4	-1.89513	0.258629
ENSG00000200089	SNORD114-31	1.4453	0.258629
ENSG00000157445	CACNA2D3	2.04666	0.258629
ENSG00000249715	FER1L5	0.781361	0.258629
ENSG00000170293	CMTM8	-1.03557	0.258629
ENSG00000223403	MEG9	1.05811	0.258629
ENSG00000159713	TPPP3	1.246	0.258629
ENSG00000187555	USP7	0.402516	0.258629
ENSG00000121039	RDH10	-1.15846	0.259174
ENSG00000266017	MIR4477A	1.10945	0.259766
ENSG00000166582	CENPV	-0.782153	0.259766
ENSG00000254035	RP11-281O15.4	0.899453	0.260903
ENSG00000186806	VSIG10L	-1.78644	0.261169
ENSG00000074657	ZNF532	-0.858564	0.261169
ENSG00000081923	ATP8B1	-1.0334	0.261665
ENSG00000256139	RP11-968O1.5	0.543758	0.261898
ENSG00000116729	WLS	0.642068	0.261898
ENSG00000186716	BCR	-0.700983	0.262328
ENSG00000129195	FAM64A	-1.07671	0.263229
ENSG00000187258	NPSR1	2.15999	0.263229
ENSG00000140534	TICRR	-1.16172	0.263229
ENSG00000263096	RP11-515O17.2	1.21661	0.263229
ENSG00000188522	FAM83G	-0.983969	0.263229
ENSG00000227354	RBM26-AS1	0.761855	0.263229
ENSG00000154059	IMPACT	-0.483343	0.263229
ENSG00000134297	PLEKHA8P1	-1.37122	0.263458
ENSG00000064300	NGFR	-2.02245	0.263458
ENSG00000236816	ANKRD20A7P	-2.57841	0.263935
ENSG00000251918	SNORD112	1.67561	0.265417
ENSG00000150893	FREM2	-2.37543	0.265417
ENSG00000200612	SNORD114-25	1.48318	0.266242
ENSG00000234311	RP11-432J24.3	0.976234	0.266883
ENSG00000272226	RP11-63G10.3	1.04333	0.266883
ENSG00000118193	KIF14	-1.08119	0.266883
ENSG00000224117	PTPN2P2	1.39249	0.269157
ENSG00000231028	LINC00271	0.750914	0.269778
ENSG00000138135	CH25H	-1.51885	0.270104
ENSG00000272070	AC005618.6	1.42162	0.270104
ENSG00000099840	IZUMO4	-0.914347	0.270104
ENSG00000157103	SLC6A1	-1.4087	0.2703
ENSG00000273373	RP5-1074L1.4	0.62944	0.2703
ENSG00000139220	PPFIA2	-1.85629	0.270652
ENSG00000182771	GRID1	-2.09245	0.271651
ENSG00000124766	SOX4	-1.05908	0.272219
ENSG00000027001	MIPEP	0.602072	0.272312
ENSG00000158445	KCNB1	-1.13639	0.272312
ENSG00000109089	CDR2L	-1.19351	0.272957
ENSG00000158201	ABHD3	-0.754606	0.273425
ENSG00000222185	SNORD113	1.47249	0.274227
ENSG00000101638	ST8SIA5	-1.6635	0.274227
ENSG00000157985	AGAP1	-0.517461	0.274227
ENSG00000197291	RAMP2-AS1	-1.08591	0.274272
ENSG00000147883	CDKN2B	-0.936128	0.274987
ENSG00000160200	CBS	-1.53181	0.275509
ENSG00000259639	RP11-184D12.1	1.70793	0.275866
ENSG00000183166	CALN1	-2.15468	0.275866
ENSG00000123485	HJURP	-1.11971	0.275866
ENSG00000156413	FUT6	-2.35755	0.275866
ENSG00000204866	IGFL2	-1.9088	0.275866
ENSG00000268578	AL354718.1	0.902619	0.275866
ENSG00000162433	AK4	-1.28519	0.275866
ENSG00000139973	SYT16	1.82073	0.275866
ENSG00000207317	Y_RNA	1.47999	0.276252
ENSG00000066032	CTNNA2	-1.15557	0.276252
ENSG00000112186	CAP2	-1.21476	0.276512
ENSG00000187922	LCN10	1.41582	0.276844
ENSG00000174611	KY	1.6863	0.276844
ENSG00000073792	IGF2BP2	1.7628	0.277213
ENSG00000099250	NRP1	-0.768024	0.277213
ENSG00000251697	RN7SKP24	1.31206	0.277609
ENSG00000197753	LHFPL5	-1.11612	0.278121
ENSG00000223269	RN7SKP53	2.4542	0.278731
ENSG00000106328	FSCN3	1.05418	0.278731
ENSG00000263745	RP11-161I6.2	-2.27697	0.278731
ENSG00000148948	LRRC4C	-1.8201	0.278731
ENSG00000143476	DTL	-0.874534	0.278731
ENSG00000198580	AC073343.1	1.02333	0.278731
ENSG00000157343	ARMC12	1.07841	0.278731
ENSG00000161544	CYGB	-1.44823	0.278731
ENSG00000230461	PROX1-AS1	0.824413	0.278731
ENSG00000080839	RBL1	-0.554667	0.278731
ENSG00000117069	ST6GALNAC5	-1.26391	0.278731
ENSG00000162873	KLHDC8A	-0.92578	0.278731
ENSG00000128266	GNAZ	-0.662735	0.278731
ENSG00000165490	C11orf82	-1.11356	0.2794
ENSG00000075223	SEMA3C	-1.82687	0.2794
ENSG00000100401	RANGAP1	-0.730431	0.279472
ENSG00000110195	FOLR1	-2.37788	0.279479
ENSG00000140876	NUDT7	0.679641	0.279479
ENSG00000115828	QPCT	-1.40748	0.279479
ENSG00000224394	GPC6-AS2	-2.15523	0.279782
ENSG00000232675	RP4-718D20.3	-1.66324	0.279782
ENSG00000135472	FAIM2	-1.70338	0.279782
ENSG00000135480	KRT7	-3.04058	0.279782
ENSG00000214988	RPL7AP26	1.22641	0.279782
ENSG00000160606	TLCD1	1.09861	0.279782
ENSG00000183077	AFMID	-1.31648	0.279782
ENSG00000173638	SLC19A1	-1.06765	0.279782
ENSG00000175130	MARCKSL1	-1.36737	0.279782
ENSG00000186998	EMID1	-1.49058	0.279782
ENSG00000134755	DSC2	-1.82089	0.279782
ENSG00000246859	STARD4-AS1	-0.907059	0.279782
ENSG00000165752	STK32C	0.875269	0.279782
ENSG00000020181	GPR124	-1.15131	0.279782
ENSG00000075826	SEC31B	0.752779	0.279782
ENSG00000134779	TPGS2	-0.490986	0.279782
ENSG00000101782	RIOK3	-0.443326	0.279782
ENSG00000166405	RIC3	0.431189	0.279782
ENSG00000231856	RP11-327P2.5	0.604003	0.28046
ENSG00000115648	MLPH	-1.88274	0.280493
ENSG00000239542	RN7SL399P	-1.53326	0.280938
ENSG00000021826	CPS1	-1.18641	0.280938
ENSG00000112218	GPR63	-1.12124	0.280938
ENSG00000154359	LONRF1	0.747298	0.280938
ENSG00000124107	SLPI	-2.42573	0.280977
ENSG00000183828	NUDT14	-1.09424	0.280977
ENSG00000100422	CERK	-0.659689	0.280977
ENSG00000266208	CTD-2267D19.3	-1.3826	0.281168
ENSG00000134193	REG4	-2.82714	0.281505
ENSG00000119326	CTNNAL1	-0.813228	0.283941
ENSG00000152402	GUCY1A2	-1.15919	0.284098
ENSG00000158813	EDA	-0.742762	0.285153
ENSG00000135253	KCP	-1.28643	0.286421
ENSG00000099899	TRMT2A	-0.521672	0.286421
ENSG00000163346	PBXIP1	-0.967684	0.286662
ENSG00000101144	BMP7	-2.82769	0.286815
ENSG00000153551	CMTM7	-0.849809	0.286815
ENSG00000175806	MSRA	-0.568227	0.286815
ENSG00000253320	KB-1507C5.2	0.68928	0.286815
ENSG00000151322	NPAS3	0.918758	0.286815
ENSG00000249852	AC145676.2	1.18161	0.287368
ENSG00000235706	DICER1-AS1	0.656338	0.287368
ENSG00000130023	ERMARD	0.361901	0.287931
ENSG00000144229	THSD7B	-1.24225	0.28841
ENSG00000241217	RN7SL809P	1.0013	0.288531
ENSG00000070019	GUCY2C	-2.13044	0.288531
ENSG00000229619	MBNL1-AS1	0.883411	0.288531
ENSG00000139354	GAS2L3	-0.986379	0.288531
ENSG00000188549	C15orf52	-1.1828	0.288531
ENSG00000163291	PAQR3	-0.956685	0.288581
ENSG00000196236	XPNPEP3	-0.46801	0.288581
ENSG00000143390	RFX5	-0.512074	0.288581
ENSG00000102158	MAGT1	-0.551207	0.288581
ENSG00000092853	CLSPN	-1.00781	0.28865
ENSG00000260025	RP11-490M8.1	-1.41028	0.28865
ENSG00000182667	NTM	-1.57339	0.28865
ENSG00000226352	RP11-523H24.3	0.690621	0.288767
ENSG00000151715	TMEM45B	-1.83882	0.288767
ENSG00000228956	AC144521.1	1.13796	0.288767
ENSG00000131669	NINJ1	-0.902016	0.289211
ENSG00000232018	AL132709.8	1.21438	0.289211
ENSG00000167994	RAB3IL1	-1.02717	0.289542
ENSG00000138411	HECW2	-0.778556	0.291976
ENSG00000116560	SFPQ	0.40238	0.292183
ENSG00000224165	DNAJC27-AS1	0.756088	0.293275
ENSG00000120057	SFRP5	-2.72007	0.294026
ENSG00000112941	PAPD7	0.543825	0.294026
ENSG00000182253	SYNM	-1.08061	0.294142
ENSG00000179299	NSUN7	-0.816697	0.294808
ENSG00000198939	ZFP2	0.560511	0.294973
ENSG00000115718	PROC	-1.27554	0.295012
ENSG00000187098	MITF	-0.945282	0.295012
ENSG00000132975	GPR12	-2.0569	0.295039
ENSG00000226891	RP11-182I10.3	1.01376	0.295039
ENSG00000213965	NUDT19	-0.619559	0.295675
ENSG00000152422	XRCC4	0.625558	0.296995
ENSG00000143013	LMO4	-0.939976	0.296995
ENSG00000139865	TTC6	-1.43172	0.297678
ENSG00000145824	CXCL14	-2.23501	0.298125
ENSG00000242173	ARHGDIG	-1.78339	0.298125
ENSG00000185404	SP140L	-0.948251	0.298125
ENSG00000157551	KCNJ15	-2.42759	0.298125
ENSG00000198734	F5	-1.73784	0.298125
ENSG00000250479	CHCHD10	-1.25507	0.298125
ENSG00000074266	EED	0.454068	0.298125
ENSG00000158966	CACHD1	-1.0147	0.298125
ENSG00000141447	OSBPL1A	-0.574625	0.298125
ENSG00000083123	BCKDHB	-0.64177	0.298125
ENSG00000244754	N4BP2L2	0.562132	0.298125
ENSG00000261340	RP11-215H22.1	-1.9144	0.298173
ENSG00000144559	TAMM41	0.470635	0.298173
ENSG00000158555	GDPD5	-1.45141	0.298262
ENSG00000177788	RP5-1061H20.4	0.812897	0.298415
ENSG00000182718	ANXA2	-1.11617	0.298499
ENSG00000216775	RP1-152L7.5	-1.09235	0.298591
ENSG00000111247	RAD51AP1	-0.71692	0.298866
ENSG00000136542	GALNT5	-1.68998	0.299227
ENSG00000200608	SNORD114-11	1.36274	0.299889
ENSG00000117650	NEK2	-1.06916	0.300063
ENSG00000136514	RTP4	-1.21712	0.300546
ENSG00000222095	SNORD113	1.38663	0.300546
ENSG00000140807	NKD1	-1.14569	0.300546
ENSG00000236841	AC007750.5	-1.96737	0.301063
ENSG00000243224	RP5-1157M23.2	0.892375	0.301063
ENSG00000156042	TTC18	0.801874	0.301063
ENSG00000118513	MYB	-1.26927	0.301326
ENSG00000271086	NAMA	1.27809	0.301326
ENSG00000100412	ACO2	-0.516148	0.301326
ENSG00000164099	PRSS12	-1.1687	0.301354
ENSG00000050327	ARHGEF5	0.62176	0.30145
ENSG00000101624	CEP76	-0.531591	0.30145
ENSG00000162613	FUBP1	0.437427	0.30145
ENSG00000166535	A2ML1	1.0836	0.301761
ENSG00000150054	MPP7	-1.16	0.301761
ENSG00000232013	AC107021.1	1.36929	0.301783
ENSG00000004399	PLXND1	-0.806294	0.302719
ENSG00000121966	CXCR4	-1.31865	0.303013
ENSG00000175445	LPL	-1.12534	0.303177
ENSG00000271417	RP11-909M7.3	1.20759	0.303177
ENSG00000137338	PGBD1	-0.522296	0.303922
ENSG00000099984	GSTT2	-1.46602	0.304293
ENSG00000170191	NANP	-0.48076	0.304451
ENSG00000270083	RP1-257I20.14	-0.629458	0.304766
ENSG00000165731	RET	-1.76309	0.305117
ENSG00000108342	CSF3	1.82675	0.305824
ENSG00000258882	CTD-2277K2.1	1.80968	0.305824
ENSG00000162512	SDC3	-0.979101	0.305824
ENSG00000168309	FAM107A	1.03674	0.30627
ENSG00000201569	SNORD114-17	1.48555	0.306315
ENSG00000148357	HMCN2	-1.70359	0.306315
ENSG00000213160	KLHL23	-0.642218	0.306315
ENSG00000213123	TCTEX1D2	0.946862	0.306664
ENSG00000103056	SMPD3	-1.09265	0.306664
ENSG00000183729	NPBWR1	-2.45734	0.30679
ENSG00000172640	OR10AD1	0.986642	0.30679
ENSG00000155792	DEPTOR	-0.995442	0.30679
ENSG00000223745	RP4-717I23.3	0.627523	0.30679
ENSG00000168710	AHCYL1	0.689526	0.30679
ENSG00000137142	IGFBPL1	-2.0868	0.306841
ENSG00000164236	ANKRD33B	-1.40428	0.307113
ENSG00000100036	SLC35E4	-0.733768	0.307113
ENSG00000164976	KIAA1161	-0.974607	0.308059
ENSG00000112293	GPLD1	-0.623866	0.308059
ENSG00000137807	KIF23	-0.894075	0.308347
ENSG00000202293	SNORD114-22	1.58654	0.308595
ENSG00000103449	SALL1	-2.6956	0.308595
ENSG00000245573	BDNF-AS	0.662991	0.308595
ENSG00000196456	ZNF775	0.822158	0.308595
ENSG00000180543	TSPYL5	0.778901	0.308595
ENSG00000162951	LRRTM1	-1.44385	0.308628
ENSG00000136104	RNASEH2B	0.546706	0.308628
ENSG00000225391	RP11-55K22.5	1.31952	0.310187
ENSG00000242428	RP11-147N17.1	1.29906	0.310187
ENSG00000128596	CCDC136	-0.876	0.310554
ENSG00000254429	CTD-2562J17.7	-1.11676	0.310665
ENSG00000115363	EVA1A	-1.57433	0.310665
ENSG00000257084	U47924.27	0.85954	0.310665
ENSG00000064961	HMG20B	-0.791456	0.310665
ENSG00000144771	LRTM1	2.13085	0.311789
ENSG00000149633	KIAA1755	-1.73913	0.311789
ENSG00000201557	SNORD114-15	1.511	0.311789
ENSG00000008226	DLEC1	0.911785	0.311789
ENSG00000125388	GRK4	-0.524185	0.311789
ENSG00000043039	BARX2	-2.34081	0.311842
ENSG00000201710	SNORD113	1.55845	0.312038
ENSG00000188636	LDOC1L	-0.531737	0.312038
ENSG00000116035	VAX2	-1.9188	0.312166
ENSG00000153404	PLEKHG4B	-1.4147	0.312166
ENSG00000160883	HK3	0.890621	0.312166
ENSG00000125454	SLC25A19	-0.673037	0.312166
ENSG00000144278	GALNT13	-1.58778	0.312166
ENSG00000263400	CTC-297N7.5	-0.855538	0.312269
ENSG00000262454	RP11-65J21.3	-1.87975	0.312456
ENSG00000226445	XXyac-YX65C7_A.2	-1.00989	0.312456
ENSG00000134376	CRB1	1.29171	0.312456
ENSG00000267313	RP11-142I20.1	3.028	0.312456
ENSG00000270933	CTD-2227E11.1	-1.13829	0.312456
ENSG00000119866	BCL11A	-1.54668	0.312456
ENSG00000235326	RP11-509J21.3	0.878751	0.312456
ENSG00000124507	PACSIN1	-1.27755	0.312456
ENSG00000101417	PXMP4	-0.426554	0.312456
ENSG00000182858	ALG12	-0.55614	0.312456
ENSG00000140950	TLDC1	0.401003	0.312456
ENSG00000141756	FKBP10	-1.11998	0.312456
ENSG00000133466	C1QTNF6	-0.778198	0.312456
ENSG00000248932	RP11-319G6.1	0.692911	0.312456
ENSG00000105607	GCDH	-0.538317	0.312456
ENSG00000167074	TEF	-0.579333	0.312456
ENSG00000234936	AC010883.5	0.830194	0.312531
ENSG00000180953	ST20	0.664478	0.312531
ENSG00000166086	JAM3	0.442169	0.312531
ENSG00000258842	RP11-355I22.5	1.86175	0.313613
ENSG00000164107	HAND2	-1.73742	0.313613
ENSG00000272377	RP11-682N22.1	0.783772	0.313613
ENSG00000249115	HAUS5	-0.648614	0.313613
ENSG00000182230	FAM153B	-1.03913	0.313613
ENSG00000182902	SLC25A18	-0.599033	0.314075
ENSG00000179902	C1orf194	1.04105	0.314075
ENSG00000185338	SOCS1	-1.67848	0.314271
ENSG00000253643	RP11-561E1.1	2.39501	0.314354
ENSG00000244509	APOBEC3C	-1.32828	0.314354
ENSG00000114423	CBLB	0.466174	0.314354
ENSG00000127990	SGCE	0.510086	0.314354
ENSG00000100241	SBF1	-0.687029	0.315987
ENSG00000227304	RP11-791G16.2	1.29217	0.316517
ENSG00000011426	ANLN	-0.948666	0.316517
ENSG00000234690	AC073283.4	0.88153	0.316766
ENSG00000197860	SGTB	-0.817614	0.316766
ENSG00000120029	C10orf76	0.301837	0.317509
ENSG00000227827	RP11-958N24.2	1.94621	0.318606
ENSG00000263574	CTD-2532D12.4	2.31616	0.318867
ENSG00000240521	RP11-680B3.2	-2.68547	0.318867
ENSG00000161714	PLCD3	-1.26043	0.318867
ENSG00000184613	NELL2	-1.90507	0.318867
ENSG00000253958	CLDN23	-1.46994	0.319145
ENSG00000182168	UNC5C	-1.39804	0.319145
ENSG00000168702	LRP1B	-2.47302	0.319585
ENSG00000260891	RP11-96D1.5	0.805011	0.319585
ENSG00000249781	CTD-2143L24.1	-1.65942	0.319935
ENSG00000138867	GUCD1	-0.517285	0.320533
ENSG00000150361	KLHL1	2.95342	0.321917
ENSG00000187013	C17orf82	-1.35133	0.321917
ENSG00000166342	NETO1	-1.80976	0.321917
ENSG00000126453	BCL2L12	-1.47875	0.321917
ENSG00000250433	CLSTN2-AS1	1.74833	0.321917
ENSG00000264882	MIR376A1	1.30574	0.321917
ENSG00000199088	MIR379	1.43317	0.321917
ENSG00000202270	SNORD114-12	1.4619	0.321917
ENSG00000141497	ZMYND15	-1.1016	0.321917
ENSG00000007062	PROM1	-2.77732	0.321917
ENSG00000139287	TPH2	-1.76371	0.321917
ENSG00000039537	C6	-1.86984	0.321917
ENSG00000251949	SNORD112	1.40539	0.321917
ENSG00000165948	IFI27L1	-0.860469	0.321917
ENSG00000135318	NT5E	-0.952285	0.321917
ENSG00000169071	ROR2	-1.76981	0.321917
ENSG00000151693	ASAP2	-1.04984	0.321917
ENSG00000117595	IRF6	-0.602018	0.321917
ENSG00000101489	CELF4	-0.623466	0.321917
ENSG00000162374	ELAVL4	0.758263	0.321917
ENSG00000124788	ATXN1	0.517583	0.321917
ENSG00000145860	RNF145	0.408957	0.321917
ENSG00000145907	G3BP1	0.351904	0.321917
ENSG00000171316	CHD7	0.655694	0.322766
ENSG00000272505	RP11-981G7.6	-0.732853	0.323398
ENSG00000041880	PARP3	-0.664237	0.323713
ENSG00000109586	GALNT7	0.600218	0.323713
ENSG00000263320	RP11-498D10.6	0.631721	0.323807
ENSG00000163132	MSX1	-1.0136	0.323807
ENSG00000163016	ALMS1P	-0.689339	0.323807
ENSG00000100294	MCAT	-0.536636	0.323807
ENSG00000129946	SHC2	-0.901954	0.323807
ENSG00000150873	C2orf50	-1.01836	0.324238
ENSG00000145088	EAF2	-0.754291	0.324418
ENSG00000113578	FGF1	-0.79157	0.324754
ENSG00000262772	RP11-353N14.2	1.40517	0.326207
ENSG00000197748	WDR96	1.15114	0.326207
ENSG00000233415	RP11-101E14.3	-2.34863	0.326338
ENSG00000198944	SOWAHA	1.04496	0.326386
ENSG00000164604	GPR85	-1.60413	0.326393
ENSG00000136161	RCBTB2	0.596847	0.326393
ENSG00000233293	RP11-410N8.3	1.75091	0.326759
ENSG00000153187	HNRNPU	0.309279	0.327504
ENSG00000169083	AR	-0.982679	0.327651
ENSG00000121390	PSPC1	0.381651	0.327651
ENSG00000105227	PRX	1.1152	0.327787
ENSG00000228791	THRB-AS1	0.869015	0.327804
ENSG00000165105	RASEF	-2.12639	0.328125
ENSG00000200215	SNORD113-6	1.60798	0.328793
ENSG00000243491	RP11-521D12.5	1.72374	0.328874
ENSG00000187951	ARHGAP11B	-0.650032	0.328874
ENSG00000153823	PID1	-1.08795	0.328874
ENSG00000213626	LBH	-0.863529	0.328874
ENSG00000165804	ZNF219	-0.867036	0.328874
ENSG00000169045	HNRNPH1	0.442338	0.328874
ENSG00000157570	TSPAN18	-1.05823	0.328922
ENSG00000233368	RP11-277L2.3	0.970913	0.329238
ENSG00000147394	ZNF185	-1.28943	0.329238
ENSG00000148346	LCN2	-3.73089	0.329387
ENSG00000234453	RP11-488L4.1	-2.08304	0.329699
ENSG00000154710	RABGEF1	0.493287	0.329699
ENSG00000007306	CEACAM7	-2.98198	0.329855
ENSG00000154928	EPHB1	1.64736	0.330253
ENSG00000147853	AK3	0.442668	0.330651
ENSG00000065485	PDIA5	-0.699142	0.330783
ENSG00000243970	PPIEL	0.58496	0.331292
ENSG00000248174	RP11-148L24.1	-1.79979	0.331677
ENSG00000251442	LINC01094	-1.30058	0.331677
ENSG00000250357	RP11-503L19.1	1.78564	0.331677
ENSG00000145428	RNF175	-1.2559	0.331677
ENSG00000201950	SNORD113-9	1.45093	0.331677
ENSG00000200279	SNORD114-10	1.22464	0.331677
ENSG00000134070	IRAK2	-0.983335	0.331677
ENSG00000202191	SNORD113-1	1.436	0.331677
ENSG00000162992	NEUROD1	1.07876	0.331677
ENSG00000167202	TBC1D2B	-0.498108	0.331677
ENSG00000125944	HNRNPR	0.373043	0.331677
ENSG00000167680	SEMA6B	-1.06858	0.331714
ENSG00000227195	MIR663A	-2.01038	0.332017
ENSG00000230092	RP11-206L10.8	0.734729	0.332017
ENSG00000106631	MYL7	1.33286	0.332017
ENSG00000124225	PMEPA1	-1.15792	0.332017
ENSG00000134905	CARS2	0.401387	0.332017
ENSG00000039139	DNAH5	0.902885	0.332017
ENSG00000179023	KLHDC7A	-2.44693	0.332471
ENSG00000259929	CTA-481E9.4	1.94545	0.332471
ENSG00000111432	FZD10	-1.67743	0.332471
ENSG00000248329	RP11-366M4.3	-2.18492	0.332471
ENSG00000234998	RP11-439A17.10	1.09796	0.332471
ENSG00000204957	AC006486.1	-0.824956	0.332471
ENSG00000271382	RP11-1060G2.2	0.987617	0.332471
ENSG00000252009	SNORD112	1.2873	0.332471
ENSG00000188766	SPRED3	-0.900267	0.332471
ENSG00000165125	TRPV6	-2.51827	0.332471
ENSG00000092036	HAUS4	-0.514278	0.332471
ENSG00000143375	CGN	-1.18701	0.332471
ENSG00000166886	NAB2	1.08695	0.332471
ENSG00000196935	SRGAP1	-0.830361	0.332471
ENSG00000184349	EFNA5	0.772445	0.332471
ENSG00000101079	NDRG3	-0.448873	0.332471
ENSG00000107829	FBXW4	0.545217	0.332471
ENSG00000139842	CUL4A	0.376805	0.332471
ENSG00000223082	AC121336.1	1.31841	0.332496
ENSG00000201247	SNORD114-13	1.20985	0.332496
ENSG00000163075	PCDP1	0.626609	0.332496
ENSG00000241878	PISD	-0.48336	0.332496
ENSG00000120875	DUSP4	-1.31301	0.332937
ENSG00000103150	MLYCD	0.439009	0.332937
ENSG00000215277	C14orf164	0.976184	0.333101
ENSG00000163975	MFI2	-1.09872	0.333101
ENSG00000101294	HM13	-0.52515	0.333101
ENSG00000100281	HMGXB4	-0.437468	0.333507
ENSG00000199390	SNORD114-7	1.51906	0.333865
ENSG00000099282	TSPAN15	-1.10339	0.333865
ENSG00000138735	PDE5A	0.683274	0.333865
ENSG00000166126	AMN	1.01853	0.333877
ENSG00000066468	FGFR2	-2.08989	0.333936
ENSG00000104774	MAN2B1	-0.699728	0.333936
ENSG00000225146	AC073957.15	1.29224	0.334021
ENSG00000040608	RTN4R	-1.41718	0.334021
ENSG00000136492	BRIP1	-0.964522	0.334021
ENSG00000064205	WISP2	-1.19535	0.334021
ENSG00000164611	PTTG1	-0.881486	0.334021
ENSG00000184985	SORCS2	-1.67677	0.334021
ENSG00000128309	MPST	-0.990301	0.334021
ENSG00000134508	CABLES1	-1.09272	0.334021
ENSG00000253520	RP11-798K23.5	1.22433	0.334085
ENSG00000170381	SEMA3E	-2.58811	0.334085
ENSG00000166803	KIAA0101	-0.897751	0.334085
ENSG00000246982	RP1-179N16.6	0.714428	0.334085
ENSG00000213088	DARC	1.21174	0.334085
ENSG00000119655	NPC2	-0.819671	0.334085
ENSG00000159433	STARD9	-0.70552	0.334085
ENSG00000221963	APOL6	-0.610102	0.334085
ENSG00000062194	GPBP1	0.376498	0.334606
ENSG00000070371	CLTCL1	-0.754369	0.334732
ENSG00000149571	KIRREL3	-1.28021	0.334732
ENSG00000204872	AC092653.5	-0.856795	0.335284
ENSG00000261810	RP11-895K13.2	-1.60988	0.335572
ENSG00000091106	NLRC4	-0.621128	0.335572
ENSG00000156966	B3GNT7	-1.48904	0.335572
ENSG00000187720	THSD4	-1.53776	0.335572
ENSG00000100300	TSPO	-1.09667	0.335572
ENSG00000162896	PIGR	-3.1329	0.335572
ENSG00000155755	TMEM237	-0.439114	0.335572
ENSG00000163644	PPM1K	-0.621132	0.335572
ENSG00000125844	RRBP1	-0.8473	0.335572
ENSG00000093010	COMT	-0.622062	0.336119
ENSG00000226278	PSPHP1	-3.73683	0.3372
ENSG00000183908	LRRC55	-1.39058	0.3372
ENSG00000234719	RP11-166B2.1	1.54009	0.3372
ENSG00000229939	RP11-111F16.2	1.26376	0.3372
ENSG00000189057	FAM111B	-1.03806	0.3372
ENSG00000198754	OXCT2	-1.16286	0.3372
ENSG00000234772	LINC00412	1.21986	0.3372
ENSG00000128602	SMO	-1.5366	0.3372
ENSG00000264527	WI2-1959D15.1	1.91565	0.3372
ENSG00000101017	CD40	-1.07194	0.3372
ENSG00000272755	RP11-326G21.1	0.777922	0.3372
ENSG00000141524	TMC6	-0.909412	0.3372
ENSG00000091127	PUS7	-0.517985	0.3372
ENSG00000136147	PHF11	0.513948	0.3372
ENSG00000180233	ZNRF2	0.480585	0.3372
ENSG00000173209	AHSA2	0.482472	0.3372
ENSG00000092847	AGO1	0.355032	0.3372
ENSG00000271824	AC009014.3	-1.76784	0.337477
ENSG00000175920	DOK7	-1.62161	0.337536
ENSG00000189184	PCDH18	-0.801567	0.337536
ENSG00000179862	CITED4	-2.11923	0.337716
ENSG00000213928	IRF9	-0.941928	0.338007
ENSG00000148702	HABP2	-2.8008	0.339179
ENSG00000225670	CTA-134P22.2	1.0143	0.340089
ENSG00000263416	AC006145.1	1.88446	0.340702
ENSG00000198598	MMP17	-1.52446	0.340789
ENSG00000153012	LGI2	-1.51898	0.340922
ENSG00000188859	FAM78B	-0.666861	0.340963
ENSG00000077943	ITGA8	1.00372	0.340963
ENSG00000152926	ZNF117	0.753438	0.340963
ENSG00000271858	XXcos-LUCA11.4	1.40332	0.341392
ENSG00000272024	RP11-546K22.3	1.0075	0.341446
ENSG00000134775	FHOD3	-1.76985	0.341446
ENSG00000163817	SLC6A20	-1.43444	0.342182
ENSG00000213640	RP11-797H7.3	1.0903	0.342596
ENSG00000139629	GALNT6	-1.04562	0.342596
ENSG00000102897	LYRM1	0.514378	0.343332
ENSG00000159723	AGRP	1.01849	0.34376
ENSG00000108515	ENO3	-0.759072	0.34376
ENSG00000166816	LDHD	-0.84927	0.34376
ENSG00000124212	PTGIS	-1.66424	0.34376
ENSG00000100599	RIN3	-0.684999	0.34376
ENSG00000207587	MIR544A	1.3759	0.344031
ENSG00000165325	CCDC67	1.36286	0.344031
ENSG00000230453	ANKRD18B	-1.56026	0.344238
ENSG00000152056	AP1S3	-0.501728	0.344795
ENSG00000213785	RP11-449L13.2	1.58713	0.3453
ENSG00000088808	PPP1R13B	-0.589776	0.3453
ENSG00000145506	NKD2	-1.3228	0.34604
ENSG00000066248	NGEF	-1.70452	0.34604
ENSG00000240875	LINC00886	1.21754	0.34604
ENSG00000108387	2017-09-04	-0.662239	0.34604
ENSG00000178695	KCTD12	-0.762358	0.34604
ENSG00000136527	TRA2B	0.438298	0.34604
ENSG00000255112	CHMP1B	-0.430467	0.346047
ENSG00000186907	RTN4RL2	-1.63511	0.34628
ENSG00000198753	PLXNB3	-1.20444	0.34628
ENSG00000179148	ALOXE3	1.59773	0.346324
ENSG00000174579	MSL2	0.366725	0.346324
ENSG00000147402	GABRQ	-2.19254	0.346801
ENSG00000151090	THRB	0.778492	0.346801
ENSG00000164694	FNDC1	-2.00897	0.34682
ENSG00000151012	SLC7A11	-1.43535	0.346937
ENSG00000239486	RP11-163E9.1	0.604048	0.347927
ENSG00000135298	BAI3	-1.4381	0.348182
ENSG00000157734	SNX22	-0.744968	0.349124
ENSG00000101057	MYBL2	-1.79382	0.349201
ENSG00000173926	2017-03-03	-1.01769	0.349201
ENSG00000185340	GAS2L1	-0.965742	0.349274
ENSG00000187244	BCAM	-1.32806	0.350372
ENSG00000117009	KMO	-1.38944	0.351114
ENSG00000203414	BTBD7P1	-1.42405	0.351447
ENSG00000171509	RXFP1	1.14774	0.351447
ENSG00000226669	RP11-509J21.4	0.989034	0.3527
ENSG00000247287	RP11-902B17.1	0.761087	0.3527
ENSG00000175772	LINC01106	-1.23024	0.352789
ENSG00000272016	RP11-215G15.5	-1.36765	0.352855
ENSG00000144035	NAT8	-0.930856	0.352855
ENSG00000170606	HSPA4	0.409548	0.352855
ENSG00000146039	SLC17A4	-1.43656	0.353546
ENSG00000170165	CR848007.2	-2.08328	0.354082
ENSG00000125779	PANK2	-0.27493	0.354082
ENSG00000016402	IL20RA	0.911134	0.354159
ENSG00000113742	CPEB4	0.546877	0.354823
ENSG00000171617	ENC1	-1.21996	0.356617
ENSG00000167210	LOXHD1	-1.17903	0.357643
ENSG00000110900	TSPAN11	-0.840396	0.357825
ENSG00000271072	RP11-1007O24.4	1.17916	0.358054
ENSG00000229558	SACS-AS1	-1.21521	0.358676
ENSG00000213222	AC093724.2	-0.942097	0.358676
ENSG00000260394	LA16c-313D11.9	0.999073	0.359133
ENSG00000243811	APOBEC3D	-1.08658	0.359133
ENSG00000200367	SNORD113-8	1.4151	0.359133
ENSG00000203780	FANK1	0.78086	0.359133
ENSG00000166503	HDGFRP3	-0.516626	0.359133
ENSG00000228084	RP5-884G6.2	-0.690164	0.359254
ENSG00000228937	AC005539.2	1.63953	0.360425
ENSG00000188338	SLC38A3	-2.22421	0.361008
ENSG00000271105	SCML2P2	0.791211	0.362144
ENSG00000187060	RP11-187C18.3	1.41432	0.362782
ENSG00000146352	CLVS2	-2.95337	0.362782
ENSG00000247774	PCED1B-AS1	-0.916156	0.362782
ENSG00000226833	AC097724.3	1.03071	0.362782
ENSG00000250616	RP11-455F5.3	0.631597	0.362782
ENSG00000164251	F2RL1	-1.3462	0.362782
ENSG00000246695	RASSF8-AS1	0.49548	0.362782
ENSG00000070413	DGCR2	-0.485348	0.362782
ENSG00000177133	LINC00982	-2.18821	0.363528
ENSG00000170915	PAQR8	-0.937357	0.364836
ENSG00000069424	KCNAB2	-0.969172	0.364836
ENSG00000179097	HTR1F	1.28444	0.364997
ENSG00000250974	RP11-122F24.1	2.01858	0.365038
ENSG00000199020	MIR381	1.23898	0.365038
ENSG00000134072	CAMK1	-0.678547	0.365038
ENSG00000148832	PAOX	-0.564067	0.365038
ENSG00000137700	SLC37A4	0.861554	0.365038
ENSG00000157557	ETS2	-0.76768	0.365038
ENSG00000116039	ATP6V1B1	-1.66572	0.365399
ENSG00000221077	AL117190.1	1.26172	0.365399
ENSG00000102287	GABRE	-1.15224	0.365399
ENSG00000130545	CRB3	-0.546713	0.365399
ENSG00000138796	HADH	0.934577	0.365399
ENSG00000167107	ACSF2	-1.18874	0.365445
ENSG00000249317	CTB-191D16.1	1.71659	0.365523
ENSG00000237009	GLIS3-AS1	1.02479	0.365523
ENSG00000224945	RP11-82L18.2	-1.03036	0.365567
ENSG00000271155	RP11-435O5.5	0.917827	0.365567
ENSG00000213058	RP4-765C7.2	-1.55866	0.365567
ENSG00000141744	PNMT	1.98651	0.365567
ENSG00000117724	CENPF	-0.908075	0.365567
ENSG00000165886	UBTD1	-0.768329	0.365567
ENSG00000257279	RP11-231I16.1	0.838742	0.365567
ENSG00000186231	KLHL32	0.725961	0.365567
ENSG00000100211	CBY1	-0.541548	0.365567
ENSG00000139826	ABHD13	0.543978	0.365567
ENSG00000198690	FAN1	-0.42489	0.365567
ENSG00000170242	USP47	0.367774	0.365567
ENSG00000169894	MUC3A	-2.59818	0.365669
ENSG00000092871	RFFL	-0.324051	0.36585
ENSG00000137075	RNF38	0.429486	0.36585
ENSG00000143194	MAEL	1.32043	0.365909
ENSG00000115902	SLC1A4	-0.538095	0.365909
ENSG00000167705	RILP	-0.793075	0.36653
ENSG00000233834	AC005083.1	-2.11006	0.366748
ENSG00000140632	GLYR1	0.351104	0.36739
ENSG00000009950	MLXIPL	1.24021	0.36781
ENSG00000166862	CACNG2	-2.48586	0.368766
ENSG00000169758	C15orf27	-0.51081	0.368845
ENSG00000235590	GNAS-AS1	1.84123	0.368845
ENSG00000125355	TMEM255A	-1.37209	0.368845
ENSG00000129514	FOXA1	-1.33145	0.368908
ENSG00000237461	RP11-554F20.1	1.00598	0.368908
ENSG00000170852	KBTBD2	0.353547	0.368908
ENSG00000238266	LINC00707	2.37885	0.368981
ENSG00000224892	RPS4XP16	1.09789	0.368981
ENSG00000200406	SNORD114-23	1.47513	0.368981
ENSG00000184489	PTP4A3	-1.11914	0.368981
ENSG00000197442	MAP3K5	-0.913006	0.368981
ENSG00000048052	HDAC9	0.836533	0.368981
ENSG00000095587	TLL2	-1.493	0.370743
ENSG00000099991	CABIN1	-0.493552	0.371523
ENSG00000136110	LECT1	1.28844	0.372152
ENSG00000249807	CTD-2199O4.1	-1.25114	0.3724
ENSG00000200832	SNORD114-4	1.35948	0.3724
ENSG00000114529	C3orf52	-1.33535	0.3724
ENSG00000113739	STC2	-1.04464	0.372853
ENSG00000099785	2017-03-02	-0.518669	0.372853
ENSG00000108061	SHOC2	0.430405	0.372853
ENSG00000136960	ENPP2	-0.988921	0.372853
ENSG00000107758	PPP3CB	0.442812	0.372865
ENSG00000256574	OR13A1	1.64877	0.373142
ENSG00000125398	SOX9	-1.57525	0.373142
ENSG00000259479	CTD-2008A1.2	-0.915712	0.373313
ENSG00000240399	RP1-228P16.1	0.718854	0.373313
ENSG00000102738	MRPS31	0.448264	0.373313
ENSG00000224568	AC096669.3	1.16003	0.373362
ENSG00000134897	BIVM	0.395321	0.373362
ENSG00000241170	RP11-147I3.1	0.555547	0.373902
ENSG00000225746	AL132709.5	1.22761	0.374585
ENSG00000085063	CD59	-0.431264	0.375104
ENSG00000185274	WBSCR17	-2.03148	0.376378
ENSG00000199798	SNORD114-5	1.46073	0.376378
ENSG00000117122	MFAP2	-1.56324	0.376378
ENSG00000269783	GOLGA7B	1.02977	0.376378
ENSG00000148123	LPPR1	2.30412	0.376378
ENSG00000178381	ZFAND2A	0.711347	0.376378
ENSG00000170264	FAM161A	-0.531272	0.376378
ENSG00000071242	RPS6KA2	-0.748152	0.376378
ENSG00000133639	BTG1	0.665801	0.376378
ENSG00000165801	ARHGEF40	-0.723906	0.376551
ENSG00000171320	ESCO2	-0.846829	0.378237
ENSG00000254281	KB-1507C5.4	0.924448	0.378237
ENSG00000151164	RAD9B	-0.559194	0.378237
ENSG00000185129	PURA	0.448257	0.378237
ENSG00000230807	AC099535.4	1.30941	0.37955
ENSG00000115350	POLE4	-0.804106	0.37955
ENSG00000271320	RP11-1152H14.1	1.18443	0.379834
ENSG00000218631	RP3-395C13.1	0.965099	0.379834
ENSG00000102362	SYTL4	1.24559	0.379834
ENSG00000144711	IQSEC1	-0.718144	0.379834
ENSG00000120733	KDM3B	0.320908	0.379834
ENSG00000146670	CDCA5	-0.861685	0.380593
ENSG00000197168	NEK5	0.972991	0.381063
ENSG00000151929	BAG3	0.960416	0.381063
ENSG00000183255	PTTG1IP	-0.396795	0.381063
ENSG00000112212	TSPO2	0.996616	0.381086
ENSG00000139200	PIANP	-2.05019	0.38128
ENSG00000243715	CACNA2D3-AS1	2.00472	0.381373
ENSG00000064012	CASP8	-0.643501	0.381373
ENSG00000100410	PHF5A	-0.457794	0.381373
ENSG00000138642	HERC6	-0.666855	0.381373
ENSG00000013275	PSMC4	-0.434544	0.381373
ENSG00000064601	CTSA	-0.677081	0.381373
ENSG00000128590	DNAJB9	-0.581438	0.381373
ENSG00000198408	MGEA5	0.355475	0.381373
ENSG00000133433	GSTT2B	-1.57144	0.381396
ENSG00000135638	EMX1	-1.54036	0.381396
ENSG00000231473	LINC00441	0.823003	0.381396
ENSG00000243433	RP11-148K1.10	-0.693179	0.381396
ENSG00000244425	RN7SL268P	-0.785046	0.381396
ENSG00000272168	CASC15	-0.900574	0.381396
ENSG00000224281	SLC25A5-AS1	-0.467075	0.381396
ENSG00000272367	CTC-428H11.2	0.691772	0.381396
ENSG00000089327	FXYD5	-1.69853	0.381396
ENSG00000074855	ANO8	-0.863377	0.381396
ENSG00000157827	FMNL2	-0.842431	0.381396
ENSG00000220032	RP11-17M16.1	-0.737483	0.382985
ENSG00000271659	RP11-435O5.4	0.918688	0.382985
ENSG00000267940	RP11-290F24.6	0.696351	0.382985
ENSG00000215218	UBE2QL1	-0.916782	0.382985
ENSG00000172572	PDE3A	-0.919233	0.382985
ENSG00000203684	IBA57-AS1	0.814544	0.383675
ENSG00000230223	ATXN8OS	2.14804	0.384234
ENSG00000248698	LINC01085	-1.51458	0.384234
ENSG00000256905	AC090571.1	1.06213	0.384234
ENSG00000156427	FGF18	-1.27386	0.384234
ENSG00000189420	ZFP92	-0.965564	0.384234
ENSG00000166819	PLIN1	-1.48844	0.384234
ENSG00000172461	FUT9	-2.80184	0.384234
ENSG00000250546	RP11-8L2.1	1.62492	0.384234
ENSG00000233493	TMEM238	-1.16692	0.384234
ENSG00000219395	HSPA8P15	0.800465	0.384234
ENSG00000203799	CCDC162P	-0.988725	0.384234
ENSG00000232104	RP11-509J21.1	0.806581	0.384234
ENSG00000196187	TMEM63A	-1.12049	0.384234
ENSG00000253873	PCDHGA11	0.956284	0.384234
ENSG00000272565	RP11-485G4.2	-0.416292	0.384234
ENSG00000148053	NTRK2	-1.50156	0.384234
ENSG00000203727	SAMD5	-1.41353	0.384234
ENSG00000099942	CRKL	-0.343836	0.384234
ENSG00000128245	YWHAH	-0.656863	0.384234
ENSG00000064687	ABCA7	-0.749814	0.384234
ENSG00000160305	DIP2A	-0.371687	0.384234
ENSG00000154856	APCDD1	-1.57199	0.384242
ENSG00000130638	ATXN10	-0.366188	0.384242
ENSG00000130177	CDC16	0.377363	0.384242
ENSG00000119042	SATB2	-1.16153	0.384342
ENSG00000185742	C11orf87	-1.92036	0.385783
ENSG00000184785	SMIM10	-1.22901	0.385783
ENSG00000179913	B3GNT3	1.95608	0.385783
ENSG00000165730	STOX1	-1.25632	0.385783
ENSG00000166436	TRIM66	0.590934	0.385783
ENSG00000189325	C6orf222	-2.64286	0.385908
ENSG00000233718	MYCNOS	-1.74167	0.385908
ENSG00000265258	MIR4686	-1.47515	0.385908
ENSG00000261335	RP11-318A15.2	0.65425	0.385908
ENSG00000221614	MIR1185-2	1.25466	0.385908
ENSG00000125046	SSUH2	-1.02163	0.385908
ENSG00000094804	CDC6	-0.813322	0.385908
ENSG00000140279	DUOX2	-1.97406	0.385908
ENSG00000234390	USP27X-AS1	-1.00892	0.385908
ENSG00000143858	SYT2	-0.719593	0.385908
ENSG00000172985	SH3RF3	-1.03717	0.385908
ENSG00000089060	SLC8B1	-0.741976	0.385908
ENSG00000188818	ZDHHC11	-0.97693	0.385908
ENSG00000204706	MAMDC2-AS1	0.882001	0.385908
ENSG00000123992	DNPEP	-0.885945	0.385908
ENSG00000198208	RPS6KL1	-0.547052	0.385908
ENSG00000133110	POSTN	-1.70931	0.385908
ENSG00000102471	NDFIP2	0.563591	0.385908
ENSG00000167525	PROCA1	0.963713	0.385925
ENSG00000172260	NEGR1	0.634266	0.385925
ENSG00000236724	RP11-252M18.3	1.23469	0.38692
ENSG00000169372	CRADD	0.467317	0.38718
ENSG00000227660	RP11-162J8.2	-1.841	0.387323
ENSG00000255642	PABPC1P4	-1.67034	0.387323
ENSG00000259520	CTD-2651B20.3	1.17638	0.387323
ENSG00000259920	RP11-2E11.5	0.972108	0.387323
ENSG00000157613	CREB3L1	-2.07404	0.387323
ENSG00000153060	TEKT5	-1.51589	0.387522
ENSG00000153250	RBMS1	-0.692325	0.387522
ENSG00000263818	CTD-2206N4.4	-0.915841	0.387734
ENSG00000112984	KIF20A	-0.836791	0.387734
ENSG00000130208	APOC1	-1.48512	0.387734
ENSG00000123612	ACVR1C	1.18107	0.387734
ENSG00000166828	SCNN1G	-2.31958	0.387804
ENSG00000183971	NPW	1.4076	0.387804
ENSG00000223462	RP11-285G1.9	0.96308	0.387804
ENSG00000123610	TNFAIP6	-1.72883	0.387804
ENSG00000248144	ADH1C	-2.36284	0.387804
ENSG00000255406	RP11-713P17.5	1.81132	0.387804
ENSG00000179715	PCED1B	-1.17207	0.387804
ENSG00000204581	AC096670.3	-0.999798	0.387804
ENSG00000187229	RP11-161I2.1	1.45275	0.387804
ENSG00000124939	SCGB2A1	1.78891	0.387804
ENSG00000201036	SNORD113	1.20904	0.387804
ENSG00000137563	GGH	-0.854304	0.387804
ENSG00000079150	FKBP7	-0.564704	0.387804
ENSG00000119640	ACYP1	0.437537	0.387804
ENSG00000178031	ADAMTSL1	1.78344	0.387804
ENSG00000261716	RP11-196G18.22	0.511095	0.387804
ENSG00000155090	KLF10	0.991345	0.387804
ENSG00000117114	LPHN2	-0.710643	0.387804
ENSG00000138641	HERC3	0.458153	0.387804
ENSG00000015676	NUDCD3	0.339933	0.387804
ENSG00000055130	CUL1	0.328575	0.387804
ENSG00000144824	PHLDB2	0.461664	0.387804
ENSG00000118898	PPL	0.666281	0.387804
ENSG00000200351	Y_RNA	1.20851	0.38793
ENSG00000169359	SLC33A1	-0.438208	0.38793
ENSG00000079335	CDC14A	-0.816366	0.388211
ENSG00000174521	TTC9B	-1.19503	0.388245
ENSG00000159208	C1orf51	-1.04465	0.388245
ENSG00000258861	MIR381HG	1.16708	0.388477
ENSG00000177398	UMODL1	-1.47497	0.388482
ENSG00000225493	LINC01107	-1.19709	0.388482
ENSG00000103485	QPRT	-1.15693	0.388482
ENSG00000162419	GMEB1	0.378433	0.388482
ENSG00000100258	LMF2	-0.782038	0.388482
ENSG00000163320	CGGBP1	0.405657	0.388482
ENSG00000230793	SMARCE1P5	1.11235	0.389134
ENSG00000187867	PALM3	-2.33181	0.389149
ENSG00000111846	GCNT2	-0.901904	0.389149
ENSG00000148680	HTR7	-1.46114	0.38951
ENSG00000183535	COL18A1-AS1	-1.33449	0.38951
ENSG00000182600	C2orf82	-0.933126	0.38951
ENSG00000165424	ZCCHC24	-0.981726	0.389669
ENSG00000187952	HS6ST1P1	-1.26654	0.38969
ENSG00000073169	SELO	-0.548884	0.38969
ENSG00000186973	FAM183A	2.14689	0.38977
ENSG00000133048	CHI3L1	-1.49705	0.38977
ENSG00000154134	ROBO3	-0.843457	0.38977
ENSG00000075702	WDR62	-0.84223	0.38977
ENSG00000144843	ADPRH	-0.739623	0.38977
ENSG00000232284	GNG12-AS1	0.759776	0.38977
ENSG00000138346	DNA2	-0.433411	0.38977
ENSG00000164649	CDCA7L	-1.23182	0.390467
ENSG00000151360	ALLC	-0.902877	0.392175
ENSG00000260071	RP11-418I22.2	1.26198	0.392319
ENSG00000248318	RP11-713M15.1	-1.61371	0.392655
ENSG00000105516	DBP	-0.887194	0.392655
ENSG00000238113	RP11-262H14.1	0.667909	0.392655
ENSG00000226210	ABC7-42389800N19.1	0.759323	0.392657
ENSG00000122591	FAM126A	-0.912039	0.392657
ENSG00000247556	OIP5-AS1	-0.388741	0.392657
ENSG00000077274	CAPN6	-1.83074	0.392719
ENSG00000135917	SLC19A3	-1.86606	0.392719
ENSG00000172738	TMEM217	-0.839689	0.392719
ENSG00000272129	RP11-250B2.6	-0.74145	0.392719
ENSG00000157578	LCA5L	0.711468	0.392719
ENSG00000185379	RAD51D	-0.434317	0.392719
ENSG00000158715	SLC45A3	-1.05432	0.392719
ENSG00000146856	AGBL3	0.599567	0.392719
ENSG00000140853	NLRC5	-0.714298	0.392719
ENSG00000171953	ATPAF2	0.447907	0.392719
ENSG00000054118	THRAP3	0.271114	0.392719
ENSG00000111731	C2CD5	0.397233	0.392719
ENSG00000171951	SCG2	-1.19839	0.392719
ENSG00000122566	HNRNPA2B1	0.510884	0.392719
ENSG00000272431	RP11-281O15.8	0.90697	0.392961
ENSG00000204950	LRRC10B	1.37179	0.392961
ENSG00000260008	RP11-732A21.2	1.31255	0.393168
ENSG00000100150	DEPDC5	-0.414502	0.394419
ENSG00000100038	TOP3B	-0.473545	0.394575
ENSG00000203288	RP11-98D18.9	-0.566168	0.395506
ENSG00000136122	BORA	0.586346	0.395609
ENSG00000175556	LONRF3	-1.13871	0.396009
ENSG00000154767	XPC	0.307301	0.396009
ENSG00000082482	KCNK2	-1.81612	0.396432
ENSG00000156381	ANKRD9	-0.870938	0.396432
ENSG00000119922	IFIT2	-0.709523	0.396432
ENSG00000082175	PGR	-1.15023	0.396432
ENSG00000152953	STK32B	-1.31665	0.39649
ENSG00000130821	SLC6A8	-1.018	0.39649
ENSG00000105767	CADM4	-0.957822	0.396512
ENSG00000118257	NRP2	-0.967541	0.396512
ENSG00000163235	TGFA	-1.45798	0.396972
ENSG00000170634	ACYP2	-0.367562	0.396972
ENSG00000100246	DNAL4	-0.491434	0.397117
ENSG00000266709	RP11-214O1.2	-1.28797	0.397806
ENSG00000194717	MIR494	1.28178	0.397806
ENSG00000133063	CHIT1	-1.61799	0.397806
ENSG00000245330	KB-1471A8.1	-1.13884	0.397806
ENSG00000211899	IGHM	-1.79163	0.397806
ENSG00000223963	PRKRIRP8	-0.968878	0.397806
ENSG00000185897	FFAR3	1.53473	0.397806
ENSG00000012223	LTF	-1.37361	0.397806
ENSG00000083635	NUFIP1	0.438003	0.397806
ENSG00000124275	MTRR	0.393267	0.397806
ENSG00000153721	CNKSR3	-0.689747	0.397806
ENSG00000146072	TNFRSF21	-0.756335	0.397806
ENSG00000172216	CEBPB	-1.14516	0.398568
ENSG00000204335	SP5	-1.39167	0.39857
ENSG00000245694	CRNDE	-1.25931	0.399009
ENSG00000184144	CNTN2	-0.876443	0.399009
ENSG00000088386	SLC15A1	-2.33207	0.399009
ENSG00000104728	ARHGEF10	-0.67894	0.399009
ENSG00000148814	LRRC27	0.468033	0.39955
ENSG00000160223	ICOSLG	-1.08468	0.399661
ENSG00000130950	NUTM2F	-1.46767	0.400399
ENSG00000205111	CDKL4	-0.97649	0.400399
ENSG00000250007	RP11-814P5.1	0.900204	0.400399
ENSG00000122952	ZWINT	-0.778704	0.400399
ENSG00000168938	PPIC	-0.954209	0.400399
ENSG00000160932	LY6E	-1.46574	0.400399
ENSG00000186470	BTN3A2	-0.887361	0.400399
ENSG00000105696	TMEM59L	-1.51837	0.400399
ENSG00000106069	CHN2	-0.936954	0.400399
ENSG00000152969	JAKMIP1	-1.05152	0.400399
ENSG00000118473	SGIP1	-1.21566	0.400399
ENSG00000078043	PIAS2	-0.426295	0.400399
ENSG00000187446	CHP1	-0.362094	0.400399
ENSG00000260908	CTB-134H23.3	-1.13573	0.400506
ENSG00000211582	MIR758	1.21141	0.400506
ENSG00000252144	SNORD112	1.51232	0.400506
ENSG00000128011	LRFN1	-1.24888	0.400506
ENSG00000235169	SMIM1	1.0601	0.400506
ENSG00000182584	ACTL10	-0.706768	0.400506
ENSG00000188833	ENTPD8	-1.46394	0.400506
ENSG00000235859	AC006978.6	0.492797	0.400506
ENSG00000177706	FAM20C	1.08667	0.400506
ENSG00000150764	DIXDC1	0.722446	0.400506
ENSG00000150347	ARID5B	0.525922	0.400506
ENSG00000023516	AKAP11	0.570136	0.400506
ENSG00000102804	TSC22D1	0.419301	0.400506
ENSG00000175676	GOLGA8EP	-1.99032	0.400527
ENSG00000235974	VN2R19P	1.01995	0.400527
ENSG00000179008	C14orf39	1.93739	0.400527
ENSG00000250208	FZD10-AS1	-1.13011	0.400527
ENSG00000232533	AC093673.5	-0.985408	0.400527
ENSG00000136867	SLC31A2	-0.742531	0.400527
ENSG00000102575	ACP5	-0.692005	0.400527
ENSG00000258903	RP11-355I22.2	1.547	0.400527
ENSG00000109458	GAB1	-0.643474	0.400527
ENSG00000144655	CSRNP1	0.629196	0.400527
ENSG00000106070	GRB10	0.498844	0.400527
ENSG00000253948	RP11-410L14.2	0.886008	0.400729
ENSG00000152503	TRIM36	-0.872442	0.401631
ENSG00000113555	PCDH12	-0.498507	0.401631
ENSG00000175773	RP11-121M22.1	0.771111	0.402118
ENSG00000185070	FLRT2	-1.62657	0.402118
ENSG00000158270	COLEC12	-1.7198	0.402177
ENSG00000141668	CBLN2	-2.11818	0.402315
ENSG00000272112	CTB-113P19.5	0.869321	0.402315
ENSG00000272349	RP11-397O8.7	1.23458	0.402315
ENSG00000265743	RP11-848P1.3	-0.771574	0.402315
ENSG00000069493	CLEC2D	-0.739483	0.402315
ENSG00000269514	DKFZP779L1853	0.717348	0.402315
ENSG00000124215	CDH26	-0.549437	0.402315
ENSG00000164091	WDR82	0.307495	0.402315
ENSG00000054793	ATP9A	-0.446735	0.402315
ENSG00000162745	OLFML2B	-1.45706	0.402503
ENSG00000122584	NXPH1	-1.92565	0.402752
ENSG00000273087	RP11-566J3.4	2.66576	0.402752
ENSG00000163328	GPR155	-0.796945	0.402752
ENSG00000123136	DDX39A	-0.514973	0.402752
ENSG00000100413	POLR3H	-0.458113	0.402988
ENSG00000201689	SNORD114-29	1.28041	0.403381
ENSG00000162702	ZNF281	-0.399872	0.403381
ENSG00000110958	PTGES3	0.545606	0.403381
ENSG00000139508	SLC46A3	0.479611	0.404257
ENSG00000083544	TDRD3	0.412078	0.404257
ENSG00000253641	RP11-981G7.2	-0.792398	0.404568
ENSG00000207762	MIR329-2	1.29456	0.404729
ENSG00000100302	RASD2	-1.21672	0.404729
ENSG00000081479	LRP2	-1.45466	0.405227
ENSG00000216099	MIR889	1.26862	0.405227
ENSG00000261425	RP11-709B3.2	-0.920415	0.405227
ENSG00000126882	FAM78A	-0.716578	0.405227
ENSG00000175984	DENND2C	-0.533939	0.405227
ENSG00000145365	TIFA	-0.707483	0.405227
ENSG00000096746	HNRNPH3	0.707125	0.405227
ENSG00000228444	RP11-173B14.4	0.724917	0.405743
ENSG00000102547	CAB39L	0.453275	0.406059
ENSG00000120738	EGR1	1.01255	0.406059
ENSG00000197614	MFAP5	-2.18485	0.406268
ENSG00000108622	ICAM2	-0.656198	0.406268
ENSG00000213221	DNLZ	1.12411	0.406695
ENSG00000221818	EBF2	-0.856159	0.40713
ENSG00000204977	TRIM13	0.490774	0.407334
ENSG00000065615	CYB5R4	0.452853	0.407627
ENSG00000005249	PRKAR2B	-0.642484	0.407627
ENSG00000236591	RP11-162J8.3	-1.6037	0.408134
ENSG00000075643	MOCOS	-1.24406	0.408134
ENSG00000182612	TSPAN10	-0.937031	0.408134
ENSG00000170927	PKHD1	-2.2398	0.408893
ENSG00000168803	ADAL	-0.516789	0.408893
ENSG00000258603	RP3-414A15.10	-1.00088	0.409242
ENSG00000272472	RP11-95G17.2	-1.32868	0.409256
ENSG00000255504	RP11-788M5.3	-1.05564	0.409256
ENSG00000166106	ADAMTS15	-1.24261	0.409256
ENSG00000121577	POPDC2	0.560795	0.409256
ENSG00000223855	AC147651.3	1.17467	0.409256
ENSG00000125871	MGME1	-0.487936	0.409256
ENSG00000178401	DNAJC22	1.48022	0.409256
ENSG00000231170	AC002451.3	0.82108	0.409955
ENSG00000165816	VWA2	-1.59376	0.410079
ENSG00000272512	RP11-54O7.17	-1.6731	0.410079
ENSG00000119715	ESRRB	-1.23361	0.410079
ENSG00000273188	RP3-402G11.25	-0.979958	0.410079
ENSG00000257596	RP11-968A15.2	0.629482	0.410079
ENSG00000184979	USP18	-0.931555	0.410079
ENSG00000212719	C17orf51	0.501479	0.410079
ENSG00000166770	ZNF667-AS1	-0.397393	0.410079
ENSG00000088812	ATRN	-0.308802	0.410079
ENSG00000207688	MIR548AA2	1.5026	0.410146
ENSG00000185252	ZNF74	-0.485066	0.410146
ENSG00000184470	TXNRD2	-0.482498	0.410146
ENSG00000198758	EPS8L3	-1.91593	0.410752
ENSG00000120324	PCDHB10	0.890635	0.410752
ENSG00000165449	SLC16A9	1.38621	0.410752
ENSG00000186088	GSAP	0.429575	0.410752
ENSG00000069431	ABCC9	-1.46266	0.410752
ENSG00000215022	RP1-257A7.4	-0.643844	0.411507
ENSG00000167123	CERCAM	-0.968016	0.411507
ENSG00000200636	SNORD114-27	1.40688	0.411516
ENSG00000224505	AC002117.1	0.68287	0.411516
ENSG00000185559	DLK1	2.77435	0.411516
ENSG00000180398	MCFD2	-0.469459	0.411516
ENSG00000115415	STAT1	-0.684713	0.411516
ENSG00000109819	PPARGC1A	-1.11145	0.411713
ENSG00000120833	SOCS2	0.535473	0.411713
ENSG00000260711	RP11-747H7.3	-1.10507	0.412195
ENSG00000137731	FXYD2	1.65462	0.412195
ENSG00000100739	BDKRB1	-1.23548	0.412278
ENSG00000178882	FAM101A	-0.983798	0.412317
ENSG00000270547	RP11-536O18.2	-1.49185	0.41336
ENSG00000160055	TMEM234	0.400608	0.41336
ENSG00000115042	FAHD2A	-0.400554	0.41336
ENSG00000186153	WWOX	0.381467	0.41336
ENSG00000261728	RP11-307O13.1	0.758503	0.413807
ENSG00000157502	MUM1L1	-2.23675	0.414073
ENSG00000175497	DPP10	-2.33114	0.414285
ENSG00000165434	PGM2L1	-1.07633	0.414318
ENSG00000197586	ENTPD6	-0.515584	0.414318
ENSG00000140451	PIF1	-1.10649	0.414506
ENSG00000184886	PIGW	-0.444266	0.414506
ENSG00000186073	C15orf41	-0.431279	0.414506
ENSG00000173805	HAP1	-1.62395	0.414506
ENSG00000187695	RP11-723O4.6	-0.621782	0.414533
ENSG00000171815	PCDHB1	-1.44249	0.414812
ENSG00000213777	CTD-2224J9.8	-1.14775	0.414983
ENSG00000267259	CTD-2008P7.9	-2.00729	0.415281
ENSG00000163449	TMEM169	-0.608475	0.415333
ENSG00000261188	CTA-445C9.14	-0.573917	0.415903
ENSG00000061455	PRDM6	-0.790255	0.417108
ENSG00000230730	AC074011.2	1.42153	0.417287
ENSG00000259583	RP11-66B24.4	-1.38834	0.418044
ENSG00000177045	SIX5	-1.03341	0.418044
ENSG00000141540	TTYH2	-0.897125	0.418044
ENSG00000001626	CFTR	-2.22253	0.418044
ENSG00000158467	AHCYL2	-0.386232	0.418044
ENSG00000236850	BMS1P20	-0.561601	0.418838
ENSG00000157833	GAREML	-1.13636	0.418838
ENSG00000212978	AC016747.3	-0.473922	0.419496
ENSG00000081019	RSBN1	0.361032	0.419496
ENSG00000111087	GLI1	-1.52444	0.419543
ENSG00000122863	CHST3	-0.864434	0.419543
ENSG00000130707	ASS1	-1.12467	0.41985
ENSG00000143776	CDC42BPA	0.453293	0.41988
ENSG00000203709	C1orf132	0.572057	0.420828
ENSG00000139292	LGR5	-1.80843	0.420895
ENSG00000223584	TVP23CP1	1.09896	0.420895
ENSG00000105650	PDE4C	-1.06525	0.420895
ENSG00000259162	RP11-203M5.6	-1.70029	0.421141
ENSG00000144908	ALDH1L1	-1.60363	0.421141
ENSG00000205560	CPT1B	-0.705671	0.421141
ENSG00000074416	MGLL	-0.806975	0.421141
ENSG00000135220	UGT2A3	-2.29637	0.421338
ENSG00000166532	RIMKLB	0.44156	0.42169
ENSG00000253389	RP11-930P14.1	-1.8318	0.421765
ENSG00000225511	LINC00475	1.41181	0.421765
ENSG00000133114	GPALPP1	0.368734	0.421765
ENSG00000187902	SHISA7	2.07009	0.421936
ENSG00000269051	CTD-2245F17.3	0.701857	0.421936
ENSG00000232373	MTCYBP3	1.38068	0.422662
ENSG00000168077	SCARA3	-1.40388	0.422799
ENSG00000273066	RP11-216L13.19	0.615984	0.422799
ENSG00000077232	DNAJC10	-0.391661	0.422799
ENSG00000148120	C9orf3	0.515864	0.423318
ENSG00000135334	AKIRIN2	0.434049	0.42369
ENSG00000120907	ADRA1A	-1.57815	0.425066
ENSG00000205336	GPR56	-0.822141	0.425066
ENSG00000114416	FXR1	0.450672	0.425066
ENSG00000185697	MYBL1	-0.489119	0.425334
ENSG00000256947	RP11-64D24.2	1.14269	0.425373
ENSG00000121741	ZMYM2	0.521513	0.425373
ENSG00000105397	TYK2	-0.530345	0.425721
ENSG00000162402	USP24	0.386895	0.425721
ENSG00000207749	MIR299	1.28412	0.426048
ENSG00000071539	TRIP13	-0.805054	0.426317
ENSG00000163406	SLC15A2	-0.637011	0.426326
ENSG00000179344	HLA-DQB1	-2.71269	0.426783
ENSG00000104177	MYEF2	0.450965	0.426783
ENSG00000234913	XXbac-B476C20.13	-1.14219	0.427917
ENSG00000169851	PCDH7	-1.82506	0.427917
ENSG00000165304	MELK	-1.11244	0.427959
ENSG00000199942	SNORD114-19	1.34414	0.427959
ENSG00000153789	FAM92B	2.20751	0.428294
ENSG00000244018	RPL35P6	1.48057	0.428339
ENSG00000111319	SCNN1A	-1.73282	0.428339
ENSG00000137691	C11orf70	0.812529	0.428339
ENSG00000125843	AP5S1	-0.414099	0.428339
ENSG00000255545	RP11-627G23.1	2.70241	0.429386
ENSG00000180878	C11orf42	0.595905	0.429763
ENSG00000273172	AC108004.2	1.71678	0.430037
ENSG00000236008	AC011747.4	1.14783	0.430037
ENSG00000229393	RP3-395M20.3	1.80137	0.430037
ENSG00000198682	PAPSS2	-0.828929	0.430037
ENSG00000092850	TEKT2	0.887187	0.430372
ENSG00000221036	MIR1193	1.14248	0.430566
ENSG00000170801	HTRA3	-1.68277	0.431354
ENSG00000171522	PTGER4	-1.19922	0.431354
ENSG00000095787	WAC	0.279911	0.431504
ENSG00000232453	RP4-794H19.1	0.679928	0.431997
ENSG00000165474	GJB2	-2.05852	0.432317
ENSG00000179542	SLITRK4	-1.60191	0.432616
ENSG00000188820	FAM26F	-0.866448	0.432616
ENSG00000164100	NDST3	-1.57738	0.432616
ENSG00000216179	MIR541	1.0105	0.432616
ENSG00000168282	MGAT2	-0.59202	0.432616
ENSG00000143147	GPR161	-0.998415	0.432616
ENSG00000095303	PTGS1	-0.757293	0.432616
ENSG00000177283	FZD8	1.05792	0.432616
ENSG00000155893	ACPL2	-0.581664	0.432616
ENSG00000176783	RUFY1	0.313896	0.432616
ENSG00000176641	RNF152	-0.94338	0.432616
ENSG00000140832	MARVELD3	-0.773173	0.433071
ENSG00000160539	PPAPDC3	-1.13203	0.433258
ENSG00000272153	RP1-286D6.5	0.591775	0.43363
ENSG00000196743	GM2A	-0.433552	0.43363
ENSG00000228393	LINC01004	0.529131	0.433692
ENSG00000172530	BANP	0.387994	0.433791
ENSG00000226040	AC005740.3	1.14185	0.433888
ENSG00000231920	NEBL-AS1	0.787405	0.433888
ENSG00000105122	RASAL3	-0.989231	0.433888
ENSG00000203668	CHML	-0.864711	0.433888
ENSG00000163961	RNF168	0.345471	0.433888
ENSG00000165238	WNK2	-1.53329	0.433888
ENSG00000134548	C12orf39	-1.60411	0.434891
ENSG00000026751	SLAMF7	-1.16052	0.434991
ENSG00000141458	NPC1	-0.357927	0.434991
ENSG00000173210	ABLIM3	-0.719568	0.435071
ENSG00000137486	ARRB1	-0.82877	0.435071
ENSG00000106526	ACTR3C	0.662786	0.435071
ENSG00000134917	ADAMTS8	0.940796	0.435298
ENSG00000119514	GALNT12	0.926682	0.435298
ENSG00000179630	LACC1	0.55108	0.435298
ENSG00000164211	STARD4	-0.629199	0.435298
ENSG00000120837	NFYB	0.371997	0.43565
ENSG00000110328	GALNT18	0.693976	0.436061
ENSG00000107282	APBA1	-0.646247	0.436061
ENSG00000128791	TWSG1	-0.434277	0.436443
ENSG00000085788	DDHD2	0.334066	0.436443
ENSG00000165621	OXGR1	1.89252	0.43677
ENSG00000114200	BCHE	1.67845	0.436995
ENSG00000260807	RP11-161M6.2	-1.40098	0.436995
ENSG00000242086	LINC00969	0.571849	0.437175
ENSG00000132205	EMILIN2	-0.806156	0.437352
ENSG00000152234	ATP5A1	-0.40784	0.437352
ENSG00000136840	ST6GALNAC4	-0.739488	0.437558
ENSG00000187994	RINL	-0.624774	0.437558
ENSG00000006074	CCL18	-1.77551	0.437634
ENSG00000162722	TRIM58	-1.51827	0.437717
ENSG00000176681	LRRC37A	-1.96649	0.437717
ENSG00000197417	SHPK	-0.548147	0.437717
ENSG00000102904	TSNAXIP1	0.577893	0.437717
ENSG00000165487	MICU2	0.422543	0.437717
[truncated: 22,498 more rows]
