# Supplementary material for: Insights into beta cell regeneration for diabetes via integration of molecular landscapes in human insulinomas
Source: Nat Commun. 2017 Oct 3;8:767. doi: 10.1038/s41467-017-00992-9 (PMC5626682; doi:10.1038/s41467-017-00992-9)
Supplement: Supplementary file 21 — Supplementary Data 18 [file 41467_2017_992_MOESM21_ESM.xlsx]

## Sheet: Supplementary Data 20
Suplementary Data 18. Genes with bisque4 MMP <= 0.01
gene	bisque4_MMP
CENPU	0.000109475
TMEM176B	0.000116707
ANLN	0.000124351
GAS2L3	0.000185531
MKI67	0.00020898
ST6GALNAC5	0.000263693
NUSAP1	0.000263693
HMMR	0.000271335
FERMT1	0.000279168
ARNTL2	0.000295424
HIST1H2AG	0.000303854
INSL6	0.000312492
WLS	0.000339693
CDCA5	0.000339693
MRPL20	0.000349204
TMEM176A	0.000358944
SMOC1	0.000358944
RRM2	0.000457706
NCAPG	0.000508623
ESPL1	0.000579073
NUF2	0.000594128
DPP4	0.000691722
ADNP	0.000727175
PPP1R3B	0.000745479
FAM111B	0.000745479
GPRIN3	0.000783277
SMLR1	0.000802785
ESCO2	0.000802785
TTC31	0.000822708
TNIK	0.000843053
CXCL16	0.000843053
CBR3	0.000885041
EGR3	0.000906699
PSAT1	0.00102193
CASC5	0.00104642
BTF3	0.00107141
SUCNR1	0.00109691
POLR2C	0.00117655
ATP1A3	0.00120417
MTHFD2	0.00123234
METTL21B	0.00132026
KIF23	0.00135073
CCDC150	0.0013818
MAGOH	0.00147869
NPTXR	0.00151225
INPP5J	0.00154645
SPATS2L	0.00161684
SLCO1C1	0.00161684
TMEM42	0.00168993
GTSE1	0.00168993
GAS2	0.00180484
SHC3	0.0020111
NDUFB4	0.00209903
GAB3	0.00209903
EPHA4	0.0021442
POPDC2	0.0021902
SLC16A8	0.00223703
EZH2	0.0022847
JAK2	0.00233324
KIF18A	0.00233324
DLK1	0.00233324
SH3RF3	0.00238264
ST6GALNAC4	0.00243293
CDKN1C	0.00243293
PPFIBP1	0.00243293
PHF13	0.00248411
COX17	0.00248411
GJD2	0.00248411
RPL13	0.00248411
C1orf50	0.0025362
STC2	0.0025362
BIK	0.0025362
GPR61	0.00258921
ITPR2	0.00258921
HERC5	0.00264316
STX1B	0.00264316
RAD51AP1	0.00275391
B3GALT1	0.00281073
ATP5O	0.00292736
RPL30	0.00298719
RORC	0.00317291
ANKRD18A	0.00317291
HECW2	0.00330205
DGKA	0.00330205
FAHD2A	0.00336827
CHI3L2	0.0034356
HIST1H2BC	0.0034356
NAT8	0.00357366
SPN	0.00357366
SGOL2	0.00364443
FAM57B	0.00364443
WDR62	0.00364443
APITD1	0.0037895
MRO	0.0037895
MORC4	0.00393939
TJP2	0.00393939
RBL1	0.00393939
BAIAP2L2	0.00393939
CCDC136	0.00401618
COPG2	0.00401618
C1orf127	0.00409423
LIMD1	0.00409423
NSA2	0.00409423
EGR1	0.00409423
ARL2	0.00409423
RPL35A	0.00417354
HPSE	0.00417354
PFKP	0.00417354
MEP1B	0.00417354
AHCYL1	0.00425415
USP43	0.00425415
TMEM56	0.00433605
RPL37	0.00433605
KIF21B	0.00441927
KCNB1	0.00458974
CTNNAL1	0.00467702
RPS13	0.00476568
PARK7	0.00485575
PAIP2	0.00485575
TMEM132E	0.00485575
SMC1B	0.00485575
CHCHD4	0.00494724
MLIP	0.00494724
ADGRB2	0.00504016
ANKRD44	0.00504016
CFL2	0.00504016
HMGN1	0.00504016
DCTN2	0.00513454
C11orf74	0.0052304
CDR2L	0.0052304
RPS3	0.00532774
TMEM57	0.00542659
SLC2A1	0.00542659
DYNLL2	0.00542659
GABARAP	0.00552698
THRAP3	0.0056289
MOB3C	0.0056289
KCNQ5	0.0056289
HDAC9	0.0056289
CCDC184	0.0056289
YPEL4	0.00573239
CENPE	0.00583747
GRB10	0.00583747
DNMT3B	0.00583747
EXO5	0.00594414
ONECUT2	0.00594414
TRIB3	0.00594414
ARRB2	0.00605244
ANKRD65	0.00616237
STIL	0.00616237
NTRK1	0.00616237
CEP78	0.00616237
PGF	0.00616237
RNF125	0.00616237
HIST2H2AC	0.00627396
ARSJ	0.00627396
SEC61A2	0.00627396
PARPBP	0.00627396
DHRS12	0.00638723
PTPRU	0.00661889
AFF3	0.00661889
IPCEF1	0.00661889
TIMELESS	0.00661889
POSTN	0.00661889
ADAP2	0.00673731
RPS20	0.00685749
CERCAM	0.00685749
CCDC84	0.00685749
FBXO8	0.00697945
NOL7	0.00697945
APLN	0.00697945
SLC7A2	0.0071032
FRAT1	0.0071032
INS	0.0071032
GGACT	0.0071032
CDKN3	0.0071032
GCSH	0.0071032
CIITA	0.00722877
ATP8B1	0.00722877
NAB2	0.00735618
RAB27A	0.00735618
RPL22	0.00748544
LAMTOR1	0.00748544
PAK6	0.00748544
HSD3B7	0.00748544
STX16	0.00748544
FAM135A	0.00761659
BICD1	0.00761659
EGR4	0.00774963
ARHGAP6	0.00774963
ALDH1L2	0.00774963
PIANP	0.0078846
SOGA1	0.0078846
GPRIN2	0.00802151
RGS7	0.00830124
SAMD5	0.00830124
KCTD18	0.0084441
EIF4A2	0.0084441
TPT1	0.0084441
TMEM59L	0.0084441
SRSF4	0.008589
DENND2D	0.008589
CLSTN2	0.008589
ANK2	0.008589
GNB1L	0.008589
FTSJ2	0.00873594
RTL1	0.00873594
TPRG1L	0.00888495
FABP4	0.00888495
AKIP1	0.00888495
RPL41	0.00888495
COCH	0.00888495
KIF7	0.00888495
ORC6	0.00888495
HOMER3	0.00888495
CDC6	0.00903607
SMIM1	0.00918929
UBE2QL1	0.00918929
LPAR4	0.00918929
GPC6	0.00918929
TMC3	0.00918929
FUT1	0.00918929
PEX10	0.00934466
RNF130	0.00934466
TEP1	0.00934466
TSG101	0.00950219
RER1	0.00966191
SLC35F3	0.00966191
IK	0.00966191
LINGO4	0.00982383
FGF1	0.00982383
FRMD5	0.00982383
NSFL1C	0.00982383
SP140L	0.00998798
TMEM150C	0.00998798
